# Supplementary material for: Multi-faceted epigenetic dysregulation of gene expression promotes esophageal squamous cell carcinoma
Source: Nat Commun. 2020 Jul 22;11:3675. doi: 10.1038/s41467-020-17227-z (PMC7376194; doi:10.1038/s41467-020-17227-z)
Supplement: Supplementary file 4 — Supplementary Data 1 [file 41467_2020_17227_MOESM4_ESM.xlsx]

## Sheet: WGBS reads in each samples
	Original reads			After trimming
Sample	# of reads	read length	# of bases	# of reads	# of bases
N11_R1	391421481	125	48927685125	388354203	45632129802
N11_R2	391421481	125	48927685125	388354203	45620970522
N12_R1	360382273	125	45047784125	357905649	41961823815
N12_R2	360382273	125	45047784125	357905649	41963300316
N1_R1	392162137	125	49020267125	388784687	45720666653
N1_R2	392162137	125	49020267125	388784687	45698926230
N13_R1	372867215	125	46608401875	369263218	43427684462
N13_R2	372867215	125	46608401875	369263218	43382237785
N15_R1	54767947	125	6845993375	54303784	6407057303
N15_R2	54767947	125	6845993375	54303784	6396414555
N2_R1	384240775	125	48030096875	380797983	44722121587
N2_R2	384240775	125	48030096875	380797983	44690701570
N6_R1	367279900	125	45909987500	364066965	42738173104
N6_R2	367279900	125	45909987500	364066965	42732486164
N7_R1	374767730	125	46845966250	371863622	43718677009
N7_R2	374767730	125	46845966250	371863622	43695167036
N8_R1	423456761	125	52932095125	420265288	49374214465
N8_R2	423456761	125	52932095125	420265288	49350828622
N9_R1	374112165	125	46764020625	370645825	43539475068
N9_R2	374112165	125	46764020625	370645825	43486016081
T11_R1	409732863	125	51216607875	406402378	47646601920
T11_R2	409732863	125	51216607875	406402378	47643908471
T12_R1	374185401	125	46773175125	370478070	43474548981
T12_R2	374185401	125	46773175125	370478070	43446296969
T1_R1	369779942	125	46222492750	366668021	43086473291
T1_R2	369779942	125	46222492750	366668021	43078655978
T13_R1	374808146	125	46851018250	371583072	43537730612
T13_R2	374808146	125	46851018250	371583072	43524323229
T15_R1	378230125	125	47278765625	374239748	43951005885
T15_R2	378230125	125	47278765625	374239748	43945469770
T2_R1	372661006	125	46582625750	369402586	43431008632
T2_R2	372661006	125	46582625750	369402586	43380753601
T6_R1	368857186	125	46107148250	365875204	43030180980
T6_R2	368857186	125	46107148250	365875204	42988442495
T7_R1	399520577	125	49940072125	396476555	46618569092
T7_R2	399520577	125	49940072125	396476555	46594519511
T8_R1	379678068	125	47459758500	376704431	44289645178
T8_R2	379678068	125	47459758500	376704431	44258312453
T9_R1	371104174	125	46388021750	367531788	43105609698
T9_R2	371104174	125	46388021750	367531788	43113734556
TOTAL	14588031744	na	1823503968000	14463226154	1698404863451

## Sheet: WGBS mapped reads
File Names	# of bases
N11.sorted.rmdup.bam	78693682981
N12.sorted.rmdup.bam	75365037138
N13.sorted.rmdup.bam	49916863934
N15.sorted.rmdup.bam	4591064835
N1.sorted.rmdup.bam	79038859306
N2.sorted.rmdup.bam	71980366307
N6.sorted.rmdup.bam	70516329907
N7.sorted.rmdup.bam	71870052868
N8.sorted.rmdup.bam	86061361588
N9.sorted.rmdup.bam	58791498528
T11.sorted.rmdup.bam	83222487151
T12.sorted.rmdup.bam	74935832324
T13.sorted.rmdup.bam	73993567298
T15.sorted.rmdup.bam	67128413894
T1.sorted.rmdup.bam	74511252965
T2.sorted.rmdup.bam	72459198111
T6.sorted.rmdup.bam	70647399373
T7.sorted.rmdup.bam	80846364348
T8.sorted.rmdup.bam	73657114049
T9.sorted.rmdup.bam	71389541834
Average	72896064416

## Sheet: WGBS CpG coverage
Sample	#CpG in HG19	#CpGs alinged by WGBS	% of covered CpG	Sample	#CpG in HG19	#CpGs alinged by WGBS	% of covered CpG
N1.sorted.rmdup.bam.G.bed	28670425	27349614	0.953931	T1.sorted.rmdup.bam.G.bed	28670425	27383474	0.955112
N11.sorted.rmdup.bam.G.bed	28670425	27301338	0.952247	T11.sorted.rmdup.bam.G.bed	28670425	27280533	0.951522
N12.sorted.rmdup.bam.G.bed	28670425	27304566	0.95236	T12.sorted.rmdup.bam.G.bed	28670425	27301604	0.952257
N13.sorted.rmdup.bam.G.bed	28670425	27299220	0.952174	T13.sorted.rmdup.bam.G.bed	28670425	27278232	0.951441
N15.sorted.rmdup.bam.G.bed	28670425	13377006	0.466579	T15.sorted.rmdup.bam.G.bed	28670425	27259007	0.950771
N2.sorted.rmdup.bam.G.bed	28670425	27231629	0.949816	T2.sorted.rmdup.bam.G.bed	28670425	27305867	0.952405
N6.sorted.rmdup.bam.G.bed	28670425	27327132	0.953147	T6.sorted.rmdup.bam.G.bed	28670425	27318399	0.952842
N7.sorted.rmdup.bam.G.bed	28670425	27211801	0.949124	T7.sorted.rmdup.bam.G.bed	28670425	27249020	0.950423
N8.sorted.rmdup.bam.G.bed	28670425	27318089	0.952832	T8.sorted.rmdup.bam.G.bed	28670425	27366055	0.954505
N9.sorted.rmdup.bam.G.bed	28670425	27251620	0.950513	T9.sorted.rmdup.bam.G.bed	28670425	27306990	0.952445
Average	28670425	2.72883e+07	0.951794	Average	28670425	2.73049e+07	0.952372

## Sheet: WGBS cleaned bed files
total cov	#CpGs		Avg cov (-fold)
410712013	27383474	T1.sorted.rmdup.bam.G.bed	14.9985
422113730	27349614	N1.sorted.rmdup.bam.G.bed	15.434
411270853	27305867	T2.sorted.rmdup.bam.G.bed	15.0616
398249251	27231629	N2.sorted.rmdup.bam.G.bed	14.6245
392619530	27318399	T6.sorted.rmdup.bam.G.bed	14.372
388285950	27327132	N6.sorted.rmdup.bam.G.bed	14.2088
431345496	27249020	T7.sorted.rmdup.bam.G.bed	15.8298
379120698	27211801	N7.sorted.rmdup.bam.G.bed	13.9322
431986373	27366055	T8.sorted.rmdup.bam.G.bed	15.7855
427484971	27318089	N8.sorted.rmdup.bam.G.bed	15.6484
390265521	27306990	T9.sorted.rmdup.bam.G.bed	14.2918
328077141	27251620	N9.sorted.rmdup.bam.G.bed	12.0388
403541896	27280533	T11.sorted.rmdup.bam.G.bed	14.7923
393449706	27301338	N11.sorted.rmdup.bam.G.bed	14.4114
387934478	27301604	T12.sorted.rmdup.bam.G.bed	14.2092
436650365	27304566	N12.sorted.rmdup.bam.G.bed	15.9918
371951925	27278232	T13.sorted.rmdup.bam.G.bed	13.6355
314263071	27299220	N13.sorted.rmdup.bam.G.bed	11.5118
402028622	27259007	T15.sorted.rmdup.bam.G.bed	14.7485
21166165	13377006	N15.sorted.rmdup.bam.G.bed	1.58228
