# Supplementary material for: Multi-faceted epigenetic dysregulation of gene expression promotes esophageal squamous cell carcinoma
Source: Nat Commun. 2020 Jul 22;11:3675. doi: 10.1038/s41467-020-17227-z (PMC7376194; doi:10.1038/s41467-020-17227-z)
Supplement: Supplementary file 5 — Supplementary Data 2 [file 41467_2020_17227_MOESM5_ESM.xlsx]

## Sheet: Transcription factor binding
TF	Size (bp)	Proportion(%)		TF	Proportion(%)
POLR2A	89294720	0.052343		POLR2A	0.052343
CTCF	60598594	0.0355219		CTCF	0.0355219
FOS	56329963	0.0330197		FOS	0.0330197
JUN	55204310	0.0323598		JUN	0.0323598
EP300	48927186	0.0286803		EP300	0.0286803
CEBPB	40528940	0.0237574		CEBPB	0.0237574
MYC	37956453	0.0222494		MYC	0.0222494
MAX	33399586	0.0195783		MAX	0.0195783
JUND	32234838	0.0188955		JUND	0.0188955
SIN3A	30481208	0.0178676		SIN3A	0.0178676
GATA2	30382649	0.0178098		GATA2	0.0178098
RAD21	29887860	0.0175197		RAD21	0.0175197
YY1	24471388	0.0143447		YY1	0.0143447
TCF7L2	23914137	0.0140181		TCF7L2	0.0140181
FOXA1	23468581	0.0137569		FOXA1	0.0137569
MAFK	23116785	0.0135507		MAFK	0.0135507
TBP	22764262	0.013344		TBP	0.013344
STAT3	22658534	0.013282		STAT3	0.013282
GATA3	21572585	0.0126455		GATA3	0.0126455
REST	19955788	0.0116977		REST	0.0116977
KAP1	19931271	0.0116834		Others	0.5738
RUNX3	19834494	0.0116266
NFIC	19683773	0.0115383
MAZ	19563148	0.0114676
TAF1	18941626	0.0111033
TEAD4	18855513	0.0110528
SIN3AK20	17368068	0.0101809
RCOR1	17267334	0.0101218
SPI1	16276105	0.00954077
MXI1	16175467	0.00948178
RELA	16039545	0.00940211
SMC3	15872305	0.00930407
TCF12	15682676	0.00919291
SP1	15534175	0.00910587
ZNF263	15523525	0.00909962
USF1	15209208	0.00891538
SETDB1	15182372	0.00889965
RBBP5	14647580	0.00858616
EZH2	14566022	0.00853835
EBF1	14405753	0.0084444
ELF1	14272812	0.00836648
ZNF143	13564427	0.00795123
FOSL2	13559835	0.00794854
PML	13076908	0.00766546
CHD2	13001938	0.00762151
MAFF	12981067	0.00760928
ATF2	12535060	0.00734784
BHLHE40	12209006	0.00715671
GATA1	12046585	0.0070615
TFAP2C	11465476	0.00672086
E2F1	11387939	0.00667541
NR3C1	10737693	0.00629425
EGR1	10727322	0.00628817
GABPA	10610003	0.0062194
CHD1	10168359	0.00596052
FOXM1	10133142	0.00593987
FOXA2	10099016	0.00591987
PHF8	9975128	0.00584725
HDAC2	9942909	0.00582836
E2F6	9901912	0.00580433
PAX5	9722538	0.00569918
MYBL2	9262610	0.00542958
ARID3A	9086534	0.00532637
TBL1XR1	8982379	0.00526532
TFAP2A	8848935	0.00518709
BCL3	8807629	0.00516288
STAT1	8795110	0.00515554
CBX3	8670438	0.00508246
RFX5	8594072	0.0050377
POU2F2	8442001	0.00494856
FOXP2	8436940	0.00494559
CCNT2	8219167	0.00481793
ZBTB7A	7920597	0.00464292
ESR1	7813211	0.00457997
IRF1	7747626	0.00454153
ATF3	6973280	0.00408762
STAT5A	6911891	0.00405163
KDM5B	6887357	0.00403725
BATF	6795321	0.0039833
GTF2F1	6785037	0.00397727
USF2	6737647	0.00394949
HMGN3	6728000	0.00394384
TAL1	6659569	0.00390372
NFYB	6418620	0.00376248
UBTF	6388129	0.00374461
E2F4	6364075	0.00373051
MTA3	6360004	0.00372812
HNF4A	6096656	0.00357375
NR2F2	5953795	0.00349001
HDAC1	5709659	0.0033469
SMARCB1	5669264	0.00332323
MEF2A	5603207	0.0032845
ETS1	5555833	0.00325673
WRNIP1	5546448	0.00325123
NFATC1	5446547	0.00319267
HNF4G	5421664	0.00317809
ZNF217	5389915	0.00315948
IRF4	5271955	0.00309033
SMARCC1	5209634	0.0030538
RXRA	5195671	0.00304561
BCL11A	4958168	0.00290639
ZBTB33	4881862	0.00286166
IKZF1	4861605	0.00284979
TRIM28	4818619	0.00282459
JUNB	4563171	0.00267485
SAP30	4532757	0.00265702
TCF3	4457230	0.00261275
CREB1	4439322	0.00260225
BACH1	4278814	0.00250817
TAF7	4142696	0.00242838
CTBP2	4039442	0.00236785
ATF1	3735540	0.00218971
BCLAF1	3616462	0.00211991
SRF	3433565	0.0020127
ELK1	3271075	0.00191745
SP4	3236001	0.00189689
SUZ12	3159872	0.00185226
MBD4	3076986	0.00180368
CEBPD	3035504	0.00177936
ELK4	2940798	0.00172385
BRCA1	2875862	0.00168578
SIX5	2782846	0.00163126
NFYA	2670252	0.00156526
MEF2C	2555073	0.00149774
FOSL1	2549292	0.00149435
SMARCA4	2344517	0.00137432
NRF1	2191005	0.00128433
PBX3	2084793	0.00122207
CTCFL	1895496	0.00111111
NR2C2	1666032	0.000976599
ZNF274	1660900	0.000973591
SP2	1540583	0.000903063
ZKSCAN1	1501008	0.000879865
ZEB1	1462552	0.000857323
STAT2	1388293	0.000813793
RPC155	1366486	0.000801011
SMARCC2	1313458	0.000769926
NANOG	1309029	0.00076733
GTF3C2	1230139	0.000721086
PRDM1	1207953	0.000708081
GTF2B	1003299	0.000588117
FAM48A	981086	0.000575096
THAP1	977290	0.000572871
SREBP1	930289	0.000545319
HDAC8	917043	0.000537555
POU5F1	855651	0.000501568
SIRT6	801888	0.000470053
NFE2	714229	0.000418669
IRF3	553542	0.000324477
PPARGC1A	519435	0.000304484
KDM5A	486653	0.000285268
ESRRA	393682	0.00023077
HSF1	389561	0.000228354
BRF2	359551	0.000210763
ZZZ3	320142	0.000187662
HDAC6	300565	0.000176186
RDBP	205766	0.000120616
BDP1	202888	0.000118929
GRp20	193110	0.000113198
POLR3G	163158	9.56404e-05
BRF1	74755	4.38201e-05
	1705952470	1

## Sheet: b
	Proportion in ESCC	Proportion in ENCODE
SUZ12	0.00756217	0.00185226
EZH2	0.0231175	0.00853835
RPC155	0.00170607	0.000801011
GTF3C2	0.00149564	0.000721086
BDP1	0.000208125	0.000118929
CTBP2	0.00402774	0.00236785
CEBPB	0.0372585	0.0237574
FOSL1	0.00232214	0.00149435
BRF2	0.00030688	0.000210763
USF1	0.0123952	0.00891538
STAT3	0.0184063	0.013282
USF2	0.00531664	0.00394949
JUNB	0.00354227	0.00267485
NFE2	0.000553769	0.000418669
NFYB	0.00494238	0.00376248
RAD21	0.022849	0.0175197
CTCF	0.0459093	0.0355219
MAFF	0.00977863	0.00760928
MAFK	0.0173694	0.0135507
JUND	0.0240423	0.0188955

## Sheet: c
	Enrichment (fold change)
SUZ12	4.08267
EZH2	2.70749
RPC155	2.1299
GTF3C2	2.07414
BDP1	1.74998
CTBP2	1.70101
CEBPB	1.56829
FOSL1	1.55394
BRF2	1.45605
USF1	1.39032
STAT3	1.38581
USF2	1.34616
JUNB	1.32429
NFE2	1.32269
NFYB	1.3136
RAD21	1.30418
CTCF	1.29242
MAFF	1.28509
MAFK	1.28181
JUND	1.27238

## Sheet: d
	Hypermethylated in Tumor	Hypomethylated in Tumor
SUZ12	0.85519	0.14481
EZH2	0.665555	0.334445
RPC155	0.051393	0.948607
GTF3C2	0.0407282	0.959272
BDP1	0.0997783	0.900222
CTBP2	0.771196	0.228804
CEBPB	0.0369714	0.963029
FOSL1	0.0476948	0.952305
BRF2	0.0255639	0.974436
USF1	0.119173	0.880827
STAT3	0.0295592	0.970441
USF2	0.119087	0.880913
JUNB	0.0303544	0.969646
NFE2	0.0341667	0.965833
NFYB	0.0865546	0.913445
RAD21	0.130733	0.869267
CTCF	0.140012	0.859988
MAFF	0.0325625	0.967437
MAFK	0.0349903	0.96501
JUND	0.0620741	0.937926
