# Supplementary material for: Multi-faceted epigenetic dysregulation of gene expression promotes esophageal squamous cell carcinoma
Source: Nat Commun. 2020 Jul 22;11:3675. doi: 10.1038/s41467-020-17227-z (PMC7376194; doi:10.1038/s41467-020-17227-z)
Supplement: Supplementary file 6 — Supplementary Data 3 [file 41467_2020_17227_MOESM6_ESM.xlsx]

## Sheet: ESCC_Hyper_DMRs_allEnrichments
5,322 hyper-DMRs were mapped to LOLA core database with ENCODE, DNase, CODEX and UCSC genomic annotations. The significant overlapping genomic regions were measured by Fisher’s exact test.
userSet	dbSet	collection	pValueLog	oddsRatio	support	rnkPV	rnkOR	rnkSup	maxRnk	meanRnk	b	c	d	description	cellType	tissue	antibody	treatment	dataSource	filename	size
1	419	encode_tfbs	Inf	41.1923	1096	1	15	21	21	12.3	18042	4225	2866192	NA	H1-hESC	NA	EZH2_(39875)	None	NA	wgEncodeAwgTfbsBroadH1hescEzh239875UniPk.narrowPeak	6370
1	434	encode_tfbs	Inf	33.0135	961	1	29	28	29	19.3	19130	4360	2865104	NA	HUVEC	NA	EZH2_(39875)	None	NA	wgEncodeAwgTfbsBroadHuvecEzh239875UniPk.narrowPeak	6234
1	371	codex	Inf	52.422	580	1	6	59	59	22	6710	4741	2877524	K562 erythrocytic leukaemia cells (ATCC CCL-243) were grown according to standar	Embryonic Stem Cell	NA	EZH2	NA	GSE32509	GSM831028_EZH2.bed	3205
1	456	encode_tfbs	Inf	32.7875	854	1	31	34	34	22	16721	4467	2867513	NA	NHLF	NA	EZH2_(39875)	None	NA	wgEncodeAwgTfbsBroadNhlfEzh239875UniPk.narrowPeak	7030
1	449	encode_tfbs	Inf	32.236	841	1	33	35	35	23	16700	4480	2867534	NA	NH-A	NA	EZH2_(39875)	None	NA	wgEncodeAwgTfbsBroadNhaEzh239875UniPk.narrowPeak	6493
1	453	encode_tfbs	Inf	31.0441	876	1	36	32	36	23	18197	4445	2866037	NA	NHEK	NA	EZH2_(39875)	None	NA	wgEncodeAwgTfbsBroadNhekEzh239875UniPk.narrowPeak	7978
1	771	encode_tfbs	Inf	50.2155	573	1	7	61	61	23	6910	4748	2877324	NA	H1-hESC	NA	SUZ12	None	NA	wgEncodeAwgTfbsSydhH1hescSuz12UcdUniPk.narrowPeak	4789
1	378	codex	Inf	55.8918	528	1	3	66	66	23.3	5675	4793	2878559	K562 erythrocytic leukaemia cells (ATCC CCL-243) were grown according to standar	Embryonic Stem Cell	NA	SUZ12	NA	GSE32509	GSM831042_SUZ12.bed	2682
1	428	encode_tfbs	Inf	37.7069	650	1	19	51	51	23.7	10594	4671	2873640	NA	HMEC	NA	EZH2_(39875)	None	NA	wgEncodeAwgTfbsBroadHmecEzh239875UniPk.narrowPeak	4626
1	990	encode_tfbs	Inf	39.6436	583	1	16	58	58	25	8925	4738	2875309	NA	NT2-D1	NA	SUZ12	None	NA	wgEncodeAwgTfbsSydhNt2d1Suz12UcdUniPk.narrowPeak	3308
1	451	encode_tfbs	Inf	25.7094	625	1	48	53	53	34	14865	4696	2869369	NA	NHDF-Ad	NA	EZH2_(39875)	None	NA	wgEncodeAwgTfbsBroadNhdfadEzh239875UniPk.narrowPeak	5739
1	432	encode_tfbs	Inf	32.0702	349	1	35	97	97	44.3	6299	4972	2877935	NA	HSMMtube	NA	EZH2_(39875)	None	NA	wgEncodeAwgTfbsBroadHsmmtEzh239875UniPk.narrowPeak	2700
1	1155	sheffield_dnase	Inf	39.1519	297	1	17	118	118	45.3	4350	5024	2879884	Stem and SK-N-SH_RA	NA	NA	NA	NA	NA	1057.bed	4648
1	2959	ucsc_features	Inf	13.5604	1655	1	130	6	130	45.7	92927	3666	2791307	CpG islands from UCSC annotation	NA	NA	NA	NA	NA	cpgIslandExt.bed	28691
1	2960	ucsc_features	Inf	12.939	2514	1	140	3	140	48	186718	2807	2697516	NA	NA	NA	NA	NA	NA	evoCpg.bed	129301
1	761	encode_tfbs	Inf	14.3721	459	1	117	75	117	64.3	18826	4862	2865408	NA	H1-hESC	NA	CtBP2	None	NA	wgEncodeAwgTfbsSydhH1hescCtbp2UcdUniPk.narrowPeak	7089
1	150	cistrome_epigenome	Inf	11.3463	778	1	162	43	162	68.7	42882	4543	2841352	NA	APL164 cells	hematopoietic stem cell	H3K27me3	No treatment	NA	Human_APL164-cells_H3K27me3_No-treatment_Stunnenberg.bed	15071
1	373	codex	Inf	10.794	784	1	174	40	174	71.7	45437	4537	2838797	K562 erythrocytic leukaemia cells (ATCC CCL-243) were grown according to standar	Embryonic Stem Cell	NA	KDM4A	NA	GSE32509	GSM831035_KDM4A.bed	20642
1	149	cistrome_epigenome	Inf	8.86213	1615	1	226	7	226	78	135190	3706	2749044	NA	APL164 cells	hematopoietic stem cell	H3K27me3	ATRA(48hr)	NA	Human_APL164-cells_H3K27me3_ATRA-48hr_Stunnenberg.bed	39984
1	179	cistrome_epigenome	Inf	6.36376	1723	1	330	5	330	112	201851	3598	2682383	NA	MCF-7	breast	H3K4me1	E2(3hr)	NA	Human_MCF-7_H3K4me1_E2-3hr_Liu.bed	95807
1	178	cistrome_epigenome	Inf	4.07356	1783	1	485	4	485	163	317569	3538	2566665	NA	MCF-7	breast	H3K4me1	DMSO(3hr)	NA	Human_MCF-7_H3K4me1_DMSO-3hr_Liu.bed	127623
1	222	cistrome_epigenome	250.018	3.6332	1141	22	548	19	548	196	201552	4180	2682682	NA	metastatic prostate cancer tissue	prostate	H3K4me3	No treatment	NA	Human_metastatic-prostate-cancer-tissue_H3K4me3_No-treatment_Chinnaiyan.bed	29141
1	239	codex	246.041	7.83194	492	23	257	70	257	117	37040	4829	2847194	Acute myelomonocytic leukaemia cell line carrying inv(16) translocation (CBFbeta	Leukaemia cell	NA	CBFB	NA	GSE46044	GSM1122302_CBFB.bed	18366
1	23	cistrome_cistrome	244.895	5.90688	623	24	355	54	355	144	63329	4698	2820905	NA	HepG2 liver cells	liver	GABP	No treatment	NA	Human_HepG2-liver-cells_GABP_No-treatment_Wadelius.bed	24799
1	5	cistrome_cistrome	239.088	3.08977	1437	25	638	9	638	224	308425	3884	2575809	NA	A594 cells	lung	PolII	EtOH(1hr)	NA	Human_A594--cells_PolII_EtOH-1hr_Myers.bed	30955
1	213	cistrome_epigenome	237.866	3.23041	1311	26	612	14	612	217	265071	4010	2619163	NA	VCaP	prostate	H3K4me2	regular medium	NA	Human_VCaP_H3K4me2_regular-medium_Chinnaiyan.bed	50201
1	430	encode_tfbs	236.649	34.7588	214	27	22	189	189	79.3	3471	5107	2880763	NA	HSMM	NA	EZH2_(39875)	None	NA	wgEncodeAwgTfbsBroadHsmmEzh239875UniPk.narrowPeak	1540
1	421	encode_tfbs	211.517	6.43364	494	28	327	69	327	141	45161	4827	2839073	NA	H1-hESC	NA	RBBP5_(A300-109A)	None	NA	wgEncodeAwgTfbsBroadH1hescRbbp5a300109aUniPk.narrowPeak	16151
1	7	cistrome_cistrome	209.097	2.89424	1387	29	672	11	672	237	313197	3934	2571037	NA	A594 cells	lung	PolIIser2	EtOH(1hr)	NA	Human_A594--cells_PolIIser2_EtOH-1hr_Myers.bed	36552
1	2969	ucsc_features	204.262	6.06638	502	30	342	68	342	147	48691	4819	2835543	NA	NA	NA	NA	NA	NA	switchDbTss.bed	131780
1	2962	ucsc_features	194.768	2.29569	2633	31	884	2	884	306	862608	2688	2021626	NA	NA	NA	NA	NA	NA	laminB1.bed	2859884
1	2483	sheffield_dnase	192.847	15.6811	247	32	111	154	154	99	8926	5074	2875308	Weak stem and endothelial	NA	NA	NA	NA	NA	410.bed	9167
1	183	cistrome_epigenome	189.453	3.20254	1016	33	618	24	618	225	197959	4305	2686275	NA	MCF-7	breast	H3K4me3	DMSO(3hr)	NA	Human_MCF-7_H3K4me3_DMSO-3hr_Liu.bed	41328
1	161	cistrome_epigenome	181.129	3.06028	1045	34	645	22	645	234	213295	4276	2670939	NA	LnCaP	prostate	H3K4me1	regular medium	NA	Human_LnCaP_H3K4me1_regular-medium_Chinnaiyan.bed	69585
1	200	cistrome_epigenome	169.736	3.04332	979	35	649	26	649	237	198946	4342	2685288	NA	NB4 cells	hematopoietic stem cell	H3K9me3	No treatment	NA	Human_NB4-cells_H3K9me3_No-treatment_Stunnenberg.bed	107924
1	4	cistrome_cistrome	164.824	2.72667	1173	36	717	15	717	256	271019	4148	2613215	NA	A594 cells	lung	PolII	DEX(1hr)	NA	Human_A594--cells_PolII_DEX-1hr_Myers.bed	26411
1	159	cistrome_epigenome	156.755	7.95499	305	37	251	113	251	134	21879	5016	2862355	NA	LnCaP	prostate	H3K27me3	R1881(16hr)	NA	Human_LnCaP_H3K27me3_R1881-16hr_Chinnaiyan.bed	11283
1	212	cistrome_epigenome	150.102	2.89143	934	38	674	29	674	247	197807	4387	2686427	NA	VCaP	prostate	H3K4me1	regular medium	NA	Human_VCaP_H3K4me1_regular-medium_Chinnaiyan.bed	63143
1	6	cistrome_cistrome	149.779	2.62519	1135	39	748	20	748	269	270009	4186	2614225	NA	A594 cells	lung	PolIIser2	DEX(1hr)	NA	Human_A594--cells_PolIIser2_DEX-1hr_Myers.bed	29480
1	164	cistrome_epigenome	146.74	2.5755	1156	40	772	17	772	276	280585	4165	2603649	NA	LnCaP	prostate	H3K4me2	regular medium	NA	Human_LnCaP_H3K4me2_regular-medium_Chinnaiyan.bed	62551
1	165	cistrome_epigenome	141.246	2.31498	1449	41	875	8	875	308	401365	3872	2482869	NA	LnCaP	prostate	H3K4me2	vehicle	NA	Human_LnCaP_H3K4me2_vehicle_Brown.bed	109826
1	417	encode_tfbs	141.046	8.18167	268	42	247	135	247	141	18578	5053	2865656	NA	H1-hESC	NA	CHD1_(A301-218A)	None	NA	wgEncodeAwgTfbsBroadH1hescChd1a301218aUniPk.narrowPeak	7247
1	416	encode_tfbs	138.946	20.0009	157	43	82	269	269	131	4377	5164	2879857	NA	GM12878	NA	EZH2_(39875)	None	NA	wgEncodeAwgTfbsBroadGm12878Ezh239875UniPk.narrowPeak	2472
1	162	cistrome_epigenome	137.019	2.337	1355	44	861	12	861	306	367874	3966	2516360	NA	LnCaP	prostate	H3K4me2	DHT(16hr)	NA	Human_LnCaP_H3K4me2_DHT-16hr_Brown.bed	102032
1	369	codex	136.686	17.2024	166	45	97	249	249	130	5389	5155	2878845	K562 erythrocytic leukaemia cells (ATCC CCL-243) were grown according to standar	Erythrocytic leukaemia cells	NA	SUZ12	NA	GSE32509	GSM831021_SUZ12.bed	2804
1	199	cistrome_epigenome	136.401	2.6067	1031	46	756	23	756	275	243467	4290	2640767	NA	NB4 cells	hematopoietic stem cell	H3K9me3	ATRA(24hr)	NA	Human_NB4-cells_H3K9me3_ATRA-24hr_Stunnenberg.bed	141588
1	388	codex	133.572	4.33861	454	47	459	76	459	194	60714	4867	2823520	Cell line: Germinal center B cells. Chip antibody: BCOR	B-Cells	NA	BCOR	NA	GSE43350	GSM898061_BCOR.bed	31772
1	187	cistrome_epigenome	130.622	2.61524	973	48	754	27	754	276	227344	4348	2656890	NA	MCF-7	breast	H3K9ac	E2(3hr)	NA	Human_MCF-7_H3K9ac_E2-3hr_Liu.bed	42367
1	163	cistrome_epigenome	129.291	2.23565	1428	49	900	10	900	320	406527	3893	2477707	NA	LnCaP	prostate	H3K4me2	DHT(4hr)	NA	Human_LnCaP_H3K4me2_DHT-4hr_Brown.bed	114149
1	216	cistrome_epigenome	128.419	2.67047	913	50	732	31	732	271	207598	4408	2676636	NA	VCaP	prostate	H3K4me3	regular medium	NA	Human_VCaP_H3K4me3_regular-medium_Chinnaiyan.bed	31540
1	214	cistrome_epigenome	127.967	2.88872	781	51	675	41	675	256	162105	4540	2722129	NA	VCaP	prostate	H3K4me3	EtOH(16hr)	NA	Human_VCaP_H3K4me3_EtOH-16hr_Chinnaiyan.bed	22317
1	218	cistrome_epigenome	127.967	2.88872	781	51	675	41	675	256	162105	4540	2722129	NA	VCaP	prostate	H3K9me3	R1881(16hr)	NA	Human_VCaP_H3K9me3_R1881-16hr_Chinnaiyan.bed	22317
1	1174	sheffield_dnase	127.624	9.17782	223	53	216	180	216	150	13683	5098	2870551	Weak	NA	NA	NA	NA	NA	1078.bed	13904
1	184	cistrome_epigenome	126.901	2.56396	982	54	774	25	774	284	233936	4339	2650298	NA	MCF-7	breast	H3K4me3	E2(3hr)	NA	Human_MCF-7_H3K4me3_E2-3hr_Liu.bed	46616
1	207	cistrome_epigenome	124.748	2.68254	875	55	730	33	730	273	197135	4446	2687099	NA	VCaP	prostate	Ace_H3	regular medium	NA	Human_VCaP_Ace_H3_regular-medium_Chinnaiyan.bed	41003
1	22	cistrome_cistrome	120.844	4.94447	354	56	411	95	411	187	40982	4967	2843252	NA	HepG2 liver cells	liver	FoxA2	No treatment	NA	Human_HepG2-liver-cells_FoxA2_No-treatment_Wadelius.bed	9115
1	370	codex	120.156	10.6682	190	57	179	218	218	151	9978	5131	2874256	K562 erythrocytic leukaemia cells (ATCC CCL-243) were grown according to standar	Embryonic Stem Cell	NA	CHD1	NA	GSE32509	GSM831025_CHD1.bed	4814
1	376	codex	117.219	5.92335	288	58	352	123	352	178	27596	5033	2856638	K562 erythrocytic leukaemia cells (ATCC CCL-243) were grown according to standar	Embryonic Stem Cell	NA	RBBP5	NA	GSE32509	GSM831038_RBBPS.bed	12525
1	377	codex	112.83	5.10471	319	59	403	104	403	189	35584	5002	2848650	K562 erythrocytic leukaemia cells (ATCC CCL-243) were grown according to standar	Embryonic Stem Cell	NA	SAP30	NA	GSE32509	GSM831040_SAP30.bed	16520
1	426	encode_tfbs	110.001	10.3468	177	60	188	231	231	160	9561	5144	2874673	NA	HepG2	NA	EZH2_(39875)	None	NA	wgEncodeAwgTfbsBroadHepg2Ezh239875UniPk.narrowPeak	3286
1	194	cistrome_epigenome	108.258	2.22006	1160	61	907	16	907	328	321775	4161	2562459	NA	MR4 cells	hematopoietic stem cell	H3K9me3	No treatment	NA	Human_MR4-cells_H3K9me3_No-treatment_Stunnenberg.bed	65649
1	170	cistrome_epigenome	104.089	2.6338	740	62	745	47	745	285	166668	4581	2717566	NA	LnCaP	prostate	H3K4me3	regular medium	NA	Human_LnCaP_H3K4me3_regular-medium_Chinnaiyan.bed	24259
1	193	cistrome_epigenome	103.464	2.18862	1142	63	916	18	916	332	320152	4179	2564082	NA	MR4 cells	hematopoietic stem cell	H3K9K14ac	ATRA(24hr)	NA	Human_MR4-cells_H3K9K14ac_ATRA-24hr_Stunnenberg.bed	65073
1	1153	sheffield_dnase	101.267	13.6633	138	64	127	301	301	164	5611	5183	2878623	Brain	NA	NA	NA	NA	NA	1055.bed	5749
1	186	cistrome_epigenome	98.4359	2.44126	817	65	823	36	823	308	199499	4504	2684735	NA	MCF-7	breast	H3K9ac	DMSO(3hr)	NA	Human_MCF-7_H3K9ac_DMSO-3hr_Liu.bed	37717
1	261	codex	97.4933	3.69435	398	66	535	85	535	229	61771	4923	2822463	Day 5 of in vitro differentiation with FGF2; BMP4 and B27	Endoderm	NA	FOXA2	NA	GSE46130	GSM1124064_FOXA2.bed	31741
1	158	cistrome_epigenome	96.8706	7.62986	192	67	267	215	267	183	14082	5129	2870152	NA	LnCaP	prostate	H3K27me3	EtOH(16hr)	NA	Human_LnCaP_H3K27me3_EtOH-16hr_Chinnaiyan.bed	9193
1	201	cistrome_epigenome	94.4248	2.75506	609	68	712	56	712	279	129241	4712	2754993	NA	T47D	breast	H3K4me1	DMSO(45min-3hr)	NA	Human_T47D_H3K4me1_DMSO-45min-3hr_Liu.bed	44002
1	154	cistrome_epigenome	86.9579	2.57767	633	69	769	52	769	297	143559	4688	2740675	NA	CS58.LnCaP	prostate	H3K4me3	R1881(16hr)	NA	Human_CS58.LnCaP_H3K4me3_R1881-16hr_Chinnaiyan.bed	22924
1	772	encode_tfbs	85.5987	4.71589	260	70	426	143	426	213	31081	5061	2853153	NA	H1-hESC	NA	TBP	None	NA	wgEncodeAwgTfbsSydhH1hescTbpIggrabUniPk.narrowPeak	17194
1	2176	sheffield_dnase	83.7912	8.81853	149	71	227	287	287	195	9392	5172	2874842	Prostate Cancer	NA	NA	NA	NA	NA	2279.bed	9541
1	2484	sheffield_dnase	83.4663	49.084	66	72	10	544	544	209	737	5255	2883497	Stem;Liver	NA	NA	NA	NA	NA	412.bed	804
1	175	cistrome_epigenome	83.3347	2.31079	768	73	877	45	877	332	196222	4553	2688012	NA	MCF-7	breast	H3K14ac	E2(3hr)	NA	Human_MCF-7_H3K14ac_E2-3hr_Liu.bed	53396
1	177	cistrome_epigenome	82.8221	3.10838	430	74	632	80	632	262	79332	4891	2804902	NA	MCF-7	breast	H3K27me3	E2(3hr)	NA	Human_MCF-7_H3K27me3_E2-3hr_Liu.bed	49075
1	221	cistrome_epigenome	76.3644	4.65864	234	75	439	168	439	227	28200	5087	2856034	NA	metastatic prostate cancer tissue	prostate	H3K27me3	No treatment	NA	Human_metastatic-prostate-cancer-tissue_H3K27me3_No-treatment_Chinnaiyan.bed	15510
1	2053	sheffield_dnase	76.0933	16.633	93	76	103	423	423	201	3081	5228	2881153	Hematopoietic	NA	NA	NA	NA	NA	2122.bed	3175
1	770	encode_tfbs	75.6474	3.67502	307	77	540	112	540	243	47270	5014	2836964	NA	H1-hESC	NA	SIN3A_(NB600-1263)	None	NA	wgEncodeAwgTfbsSydhH1hescSin3anb6001263IggrabUniPk.narrowPeak	21309
1	1021	encode_tfbs	72.3892	3.59334	302	78	554	115	554	249	47498	5019	2836736	NA	H1-hESC	NA	CTCF	None	NA	wgEncodeAwgTfbsUtaH1hescCtcfUniPk.narrowPeak	43247
1	148	cistrome_cistrome	71.9096	2.51355	541	79	788	63	788	310	124272	4780	2759962	NA	normal liver cells	liver	HNF4A	No treatment	NA	Human_normal-liver-cells_HNF4A_No-treatment_Odom.bed	72335
1	1193	sheffield_dnase	69.5141	18.2744	81	80	93	472	472	215	2438	5240	2881796	Stem;Colon;Liver	NA	NA	NA	NA	NA	110.bed	2520
1	372	codex	67.4143	5.2546	182	81	395	222	395	233	19312	5139	2864922	K562 erythrocytic leukaemia cells (ATCC CCL-243) were grown according to standar	Embryonic Stem Cell	NA	HDAC2	NA	GSE32509	GSM831029_HDAC2.bed	8835
1	1575	sheffield_dnase	66.9774	27.6673	65	82	43	549	549	225	1289	5256	2882945	Weak Ostoblast	NA	NA	NA	NA	NA	1524.bed	1355
1	570	encode_tfbs	65.7499	3.70828	262	83	534	140	534	252	39728	5059	2844506	NA	H1-hESC	NA	TAF1	None	NA	wgEncodeAwgTfbsHaibH1hescTaf1V0416102UniPk.narrowPeak	20547
1	1009	encode_tfbs	65.5359	3.26777	311	84	605	108	605	266	53768	5010	2830466	NA	Fibrobl	NA	CTCF	None	NA	wgEncodeAwgTfbsUtaFibroblCtcfUniPk.narrowPeak	45978
1	1152	sheffield_dnase	65.3743	27.0501	64	85	45	558	558	229	1298	5257	2882936	Weak SK-N-SH_RA specific	NA	NA	NA	NA	NA	1054.bed	1362
1	68	cistrome_cistrome	65.2887	2.0391	808	86	979	38	979	368	232803	4513	2651431	NA	MCF-7	breast	PolII	17b-E2(1hr)	NA	Human_MCF-7_PolII_17b-E2-1hr_Stunnenberg.bed	53584
1	153	cistrome_epigenome	65.122	2.39242	539	87	839	64	839	330	129771	4782	2754463	NA	CS57.LnCaP	prostate	H3K4me3	EtOH(16hr)	NA	Human_CS57.LnCaP_H3K4me3_EtOH-16hr_Chinnaiyan.bed	19464
1	202	cistrome_epigenome	63.2806	2.57723	448	88	771	77	771	312	99345	4873	2784889	NA	T47D	breast	H3K4me1	E2(45min-3hr)	NA	Human_T47D_H3K4me1_E2-45min-3hr_Liu.bed	35778
1	176	cistrome_epigenome	62.6367	3.39199	281	89	584	128	584	267	46641	5040	2837593	NA	MCF-7	breast	H3K27me3	DMSO(3hr)	NA	Human_MCF-7_H3K27me3_DMSO-3hr_Liu.bed	31472
1	3	cistrome_cistrome	61.7474	2.70917	397	90	723	86	723	300	83351	4924	2800883	NA	A594 cells	lung	NR3C1	EtOH(1hr)	NA	Human_A594--cells_NR3C1_EtOH-1hr_Myers.bed	9793
1	1240	sheffield_dnase	60.8121	64.2946	44	91	2	690	690	261	374	5277	2883860	Hematopoietic;Endothelial;Bone;Fibroblast;Brain	NA	NA	NA	NA	NA	1157.bed	419
1	765	encode_tfbs	58.9064	5.13246	162	92	399	258	399	250	17541	5159	2866693	NA	H1-hESC	NA	Max	None	NA	wgEncodeAwgTfbsSydhH1hescMaxUcdUniPk.narrowPeak	11129
1	70	cistrome_cistrome	55.0407	1.92209	794	93	1043	39	1043	392	241189	4527	2643045	NA	MCF-7	breast	PolII	E2(1hr)	NA	Human_MCF-7_PolII_E2-1hr_OMalley.bed	64675
1	418	encode_tfbs	53.9837	2.60133	371	94	759	93	759	315	80773	4950	2803461	NA	H1-hESC	NA	CTCF	None	NA	wgEncodeAwgTfbsBroadH1hescCtcfUniPk.narrowPeak	66551
1	562	encode_tfbs	53.3793	2.53646	385	95	781	91	781	322	86050	4936	2798184	NA	H1-hESC	NA	Rad21	None	NA	wgEncodeAwgTfbsHaibH1hescRad21V0416102UniPk.narrowPeak	75680
1	1782	sheffield_dnase	51.7908	9.94083	84	96	192	460	460	249	4645	5237	2879589	Weak	NA	NA	NA	NA	NA	1758.bed	4727
1	551	encode_tfbs	51.5065	5.4993	132	97	383	312	383	264	13282	5189	2870952	NA	H1-hESC	NA	Egr-1	None	NA	wgEncodeAwgTfbsHaibH1hescEgr1V0416102UniPk.narrowPeak	8743
1	174	cistrome_epigenome	51.3559	2.15287	532	98	930	65	930	364	141523	4789	2742711	NA	MCF-7	breast	H3K14ac	DMSO(3hr)	NA	Human_MCF-7_H3K14ac_DMSO-3hr_Liu.bed	44472
1	157	cistrome_epigenome	51.3282	2.13529	543	99	935	62	935	365	145758	4778	2738476	NA	LnCaP	prostate	Ace_H3	regular medium	NA	Human_LnCaP_Ace_H3_regular-medium_Chinnaiyan.bed	33589
1	160	cistrome_epigenome	49.5053	2.21577	476	100	909	72	909	360	122456	4845	2761778	NA	LnCaP	prostate	H3K36me3	regular medium	NA	Human_LnCaP_H3K36me3_regular-medium_Chinnaiyan.bed	46112
1	1110	sheffield_dnase	49.2057	4.10238	171	101	481	239	481	274	23157	5150	2861077	Weak HepG2 specific	NA	NA	NA	NA	NA	1008.bed	23314
1	180	cistrome_epigenome	47.7146	5.45014	123	102	384	332	384	273	12470	5198	2871764	NA	MCF-7	breast	H3K4me1	No treatment	NA	Human_MCF-7_H3K4me1_No-treatment_Brown.bed	2947
1	71	cistrome_cistrome	47.4815	1.96826	623	103	1024	54	1024	394	182058	4698	2702176	NA	MCF-7	breast	PolII	E2(3hr)	NA	Human_MCF-7_PolII_E2-3hr_Liu.bed	40165
1	575	encode_tfbs	47.1336	3.74167	183	104	527	221	527	284	27197	5138	2857037	NA	H1-hESC	NA	YY1_(SC-281)	None	NA	wgEncodeAwgTfbsHaibH1hescYy1sc281V0416102UniPk.narrowPeak	18328
1	1015	encode_tfbs	45.1811	2.90161	253	105	669	147	669	307	48782	5068	2835452	NA	GM12891	NA	CTCF	None	NA	wgEncodeAwgTfbsUtaGm12891CtcfUniPk.narrowPeak	42632
1	1088	encode_tfbs	44.3581	2.60068	301	106	760	116	760	327	64995	5020	2819239	NA	HRPEpiC	NA	CTCF	None	NA	wgEncodeAwgTfbsUwHrpeCtcfUniPk.narrowPeak	53134
1	1047	encode_tfbs	44.1751	2.65191	289	107	740	121	740	323	61138	5032	2823096	NA	NHEK	NA	CTCF	None	NA	wgEncodeAwgTfbsUtaNhekCtcfUniPk.narrowPeak	53797
1	670	encode_tfbs	44.0584	3.60496	179	108	550	226	550	295	27588	5142	2856646	NA	SK-N-SH	NA	NRSF	None	NA	wgEncodeAwgTfbsHaibSknshNrsfPcr2xUniPk.narrowPeak	18845
1	1017	encode_tfbs	43.8318	2.69136	279	109	726	130	726	322	58104	5042	2826130	NA	GM19238	NA	CTCF	None	NA	wgEncodeAwgTfbsUtaGm19238CtcfUniPk.narrowPeak	49938
1	1071	encode_tfbs	42.5764	2.446	325	110	818	101	818	343	74717	4996	2809517	NA	HBMEC	NA	CTCF	None	NA	wgEncodeAwgTfbsUwHbmecCtcfUniPk.narrowPeak	58376
1	550	encode_tfbs	42.4918	2.60334	287	111	758	124	758	331	61807	5034	2822427	NA	H1-hESC	NA	CTCF_(SC-5916)	None	NA	wgEncodeAwgTfbsHaibH1hescCtcfsc5916V0416102UniPk.narrowPeak	54111
1	1073	encode_tfbs	42.1298	2.46242	317	112	812	107	812	344	72336	5004	2811898	NA	HCM	NA	CTCF	None	NA	wgEncodeAwgTfbsUwHcmCtcfUniPk.narrowPeak	50703
1	1054	encode_tfbs	41.0813	2.54559	289	113	777	121	777	337	63637	5032	2820597	NA	AG09319	NA	CTCF	None	NA	wgEncodeAwgTfbsUwAg09319CtcfUniPk.narrowPeak	49675
1	1069	encode_tfbs	40.5033	2.53491	287	114	782	124	782	340	63442	5034	2820792	NA	HAc	NA	CTCF	None	NA	wgEncodeAwgTfbsUwHacCtcfUniPk.narrowPeak	45591
1	169	cistrome_epigenome	39.8306	2.00282	487	115	1001	71	1001	396	138133	4834	2746101	NA	LnCaP	prostate	H3K4me3	Vehicle	NA	Human_LnCaP_H3K4me3_Vehicle_Brown.bed	22631
1	2604	sheffield_dnase	39.565	20.642	43	116	79	704	704	300	1138	5278	2883096	Weak stem plus others	NA	NA	NA	NA	NA	559.bed	1182
1	1099	encode_tfbs	39.326	2.63207	259	117	746	144	746	336	54997	5062	2829237	NA	SK-N-SH_RA	NA	CTCF	None	NA	wgEncodeAwgTfbsUwSknshraCtcfUniPk.narrowPeak	46232
1	375	codex	38.8496	3.27609	179	118	604	226	604	316	30325	5142	2853909	K562 erythrocytic leukaemia cells (ATCC CCL-243) were grown according to standar	Embryonic Stem Cell	NA	PHF8	NA	GSE32509	GSM831037_PHF8.bed	13630
1	1259	sheffield_dnase	37.8827	13.408	51	119	133	632	632	295	2081	5270	2882153	Weak endothelial	NA	NA	NA	NA	NA	1179.bed	2133
1	754	encode_tfbs	37.7403	3.992	134	120	492	308	492	307	18545	5187	2865689	NA	H1-hESC	NA	Bach1_(sc-14700)	None	NA	wgEncodeAwgTfbsSydhH1hescBach1sc14700IggrabUniPk.narrowPeak	11457
1	21	cistrome_cistrome	37.6648	1.93841	503	121	1034	67	1034	407	147404	4818	2736830	NA	HepG2 liver cells	liver	CTCF	No treatment	NA	Human_HepG2-liver-cells_CTCF_No-treatment_Odom.bed	73607
1	1048	encode_tfbs	37.661	2.66386	242	122	736	158	736	339	50681	5079	2833553	NA	ProgFib	NA	CTCF	None	NA	wgEncodeAwgTfbsUtaProgfibCtcfUniPk.narrowPeak	43918
1	2333	sheffield_dnase	37.6304	20.4573	41	123	80	728	728	310	1094	5280	2883140	Prostate	NA	NA	NA	NA	NA	2483.bed	1136
1	1177	sheffield_dnase	37.3882	16.5897	45	124	104	682	682	303	1482	5276	2882752	Weak	NA	NA	NA	NA	NA	1080.bed	1528
1	501	encode_tfbs	37.1558	2.94439	201	125	661	202	661	329	37949	5120	2846285	NA	GM12878	NA	ELF1_(SC-631)	None	NA	wgEncodeAwgTfbsHaibGm12878Elf1sc631V0416101UniPk.narrowPeak	23008
1	1074	encode_tfbs	37.1011	2.30537	318	126	881	106	881	371	77388	5003	2806846	NA	HCPEpiC	NA	CTCF	None	NA	wgEncodeAwgTfbsUwHcpeCtcfUniPk.narrowPeak	61062
1	553	encode_tfbs	36.9739	5.60696	92	127	377	431	431	312	9022	5229	2875212	NA	H1-hESC	NA	GABP	None	NA	wgEncodeAwgTfbsHaibH1hescGabpPcr1xUniPk.narrowPeak	5653
1	1202	sheffield_dnase	36.7002	4.16009	124	128	473	329	473	310	16448	5197	2867786	Weak stem specific	NA	NA	NA	NA	NA	111.bed	16568
1	2480	sheffield_dnase	36.4227	15.0705	46	129	113	674	674	305	1668	5275	2882566	Weak stem specific	NA	NA	NA	NA	NA	407.bed	1715
1	27	cistrome_cistrome	36.2829	1.80816	602	130	1120	57	1120	436	190078	4719	2694156	NA	HepG2 liver cells	liver	STAG1	No treatment	NA	Human_HepG2-liver-cells_STAG1_No-treatment_Odom.bed	83080
1	251	codex	36.24	2.62303	239	131	749	162	749	347	50800	5082	2833434	Acute myelomonocytic leukaemia cell line carrying inv(16) translocation (CBFbeta	Leukaemia cell	NA	ERG	NA	GSE46044	GSM1122314_ERG.bed	25083
1	1089	encode_tfbs	35.6467	2.68546	225	132	727	177	727	345	46652	5096	2837582	NA	HUVEC	NA	CTCF	None	NA	wgEncodeAwgTfbsUwHuvecCtcfUniPk.narrowPeak	37920
1	181	cistrome_epigenome	34.3706	2.16655	338	133	922	98	922	384	87559	4983	2796675	NA	MCF-7	breast	H3K4me2	E2(6hr)	NA	Human_MCF-7_H3K4me2_E2-6hr_Barton.bed	54266
1	781	encode_tfbs	33.4891	2.39762	262	134	835	140	835	370	60981	5059	2823253	NA	HEK293-T-REx	NA	ZNF263	None	NA	wgEncodeAwgTfbsSydhHek293tZnf263UcdUniPk.narrowPeak	31453
1	1051	encode_tfbs	33.4523	2.4469	251	135	817	149	817	367	57194	5070	2827040	NA	AG04449	NA	CTCF	None	NA	wgEncodeAwgTfbsUwAg04449CtcfUniPk.narrowPeak	50260
1	1019	encode_tfbs	33.3959	2.52224	236	136	785	166	785	362	52113	5085	2832121	NA	GM19240	NA	CTCF	None	NA	wgEncodeAwgTfbsUtaGm19240CtcfUniPk.narrowPeak	46036
1	518	encode_tfbs	33.3845	2.25273	299	137	896	117	896	383	74270	5022	2809964	NA	GM12878	NA	Pol2	None	NA	wgEncodeAwgTfbsHaibGm12878Pol2Pcr2xUniPk.narrowPeak	27558
1	1200	sheffield_dnase	32.9633	52.7974	25	138	5	881	881	341	258	5296	2883976	Hematopoietic;Stem;Brain	NA	NA	NA	NA	NA	1107.bed	284
1	409	codex	32.7125	2.61245	216	139	755	187	755	360	45968	5105	2838266	Proerythroblasts were derived from CD34+ adult bone marrow cells isolated from h	Erythroblast	NA	POLR2A	NA	GSE36985	GSM970260_PolII.bed	25986
1	573	encode_tfbs	32.6036	3.24487	151	140	611	281	611	344	25729	5170	2858505	NA	H1-hESC	NA	TEAD4_(SC-101184)	None	NA	wgEncodeAwgTfbsHaibH1hescTead4sc101184V0422111UniPk.narrowPeak	19857
1	2174	sheffield_dnase	32.5051	12.6381	45	141	144	682	682	322	1945	5276	2882289	Prostate and Breast Cancer	NA	NA	NA	NA	NA	2277.bed	1991
1	1113	sheffield_dnase	32.3415	6.54788	70	142	318	521	521	327	5860	5251	2878374	DNase Liver	NA	NA	NA	NA	NA	1010.bed	5930
1	1070	encode_tfbs	31.4968	2.39004	247	143	840	154	840	379	57571	5074	2826663	NA	HA-sp	NA	CTCF	None	NA	wgEncodeAwgTfbsUwHaspCtcfUniPk.narrowPeak	46546
1	767	encode_tfbs	31.2444	6.27217	70	144	332	521	521	332	6117	5251	2878117	NA	H1-hESC	NA	Nrf1	None	NA	wgEncodeAwgTfbsSydhH1hescNrf1IggrabUniPk.narrowPeak	4513
1	774	encode_tfbs	31.0168	2.66385	197	145	737	207	737	363	41034	5124	2843200	NA	H1-hESC	NA	Znf143_(16618-1-AP)	None	NA	wgEncodeAwgTfbsSydhH1hescZnf143IggrabUniPk.narrowPeak	30687
1	1058	encode_tfbs	30.9284	2.34563	252	146	858	148	858	384	59860	5069	2824374	NA	BJ	NA	CTCF	None	NA	wgEncodeAwgTfbsUwBjCtcfUniPk.narrowPeak	44668
1	60	cistrome_cistrome	30.5926	2.09953	322	147	955	103	955	402	85853	4999	2798381	NA	MCF-7	breast	ESR1	full media	NA	Human_MCF-7_ESR1_full-media_Hurtado.bed	40464
1	1018	encode_tfbs	30.4487	2.52779	213	148	784	191	784	374	46807	5108	2837427	NA	GM19239	NA	CTCF	None	NA	wgEncodeAwgTfbsUtaGm19239CtcfUniPk.narrowPeak	41085
1	1007	encode_tfbs	30.0928	2.26167	265	149	894	139	894	394	65324	5056	2818910	NA	A549	NA	CTCF	None	NA	wgEncodeAwgTfbsUtaA549CtcfUniPk.narrowPeak	55351
1	185	cistrome_epigenome	29.3359	1.84307	445	150	1100	78	1100	443	136074	4876	2748160	NA	MCF-7	breast	H3K4me3	E2(45min)	NA	Human_MCF-7_H3K4me3_E2-45min_Ruan.bed	41509
1	433	encode_tfbs	29.1375	2.40175	225	151	834	177	834	387	52063	5096	2832171	NA	HUVEC	NA	CTCF	None	NA	wgEncodeAwgTfbsBroadHuvecCtcfUniPk.narrowPeak	37412
1	76	cistrome_cistrome	29.1184	1.63325	690	152	1231	49	1231	477	241120	4631	2643114	NA	MCF-7	breast	PolII	No treatment	NA	Human_MCF-7_PolII_No-treatment_OMalley.bed	65313
1	768	encode_tfbs	29.0997	2.24113	261	153	899	142	899	398	64893	5060	2819341	NA	H1-hESC	NA	Rad21	None	NA	wgEncodeAwgTfbsSydhH1hescRad21IggrabUniPk.narrowPeak	55674
1	2760	sheffield_dnase	28.6712	4.98458	79	154	408	480	480	347	8694	5242	2875540	Liver	NA	NA	NA	NA	NA	759.bed	8771
1	1094	encode_tfbs	28.5811	2.26467	250	155	892	150	892	399	61448	5071	2822786	NA	NHDF-neo	NA	CTCF	None	NA	wgEncodeAwgTfbsUwNhdfneoCtcfUniPk.narrowPeak	45920
1	438	encode_tfbs	28.4803	9.11122	48	156	218	655	655	343	2878	5273	2881356	NA	K562	NA	EZH2_(39875)	None	NA	wgEncodeAwgTfbsBroadK562Ezh239875UniPk.narrowPeak	1685
1	2396	sheffield_dnase	28.4776	14.0694	37	157	121	764	764	347	1435	5284	2882799	Stem	NA	NA	NA	NA	NA	311.bed	1473
1	1016	encode_tfbs	28.0888	2.31418	234	158	876	168	876	401	56213	5087	2828021	NA	GM12892	NA	CTCF	None	NA	wgEncodeAwgTfbsUtaGm12892CtcfUniPk.narrowPeak	48306
1	1087	encode_tfbs	28.0075	2.34378	227	159	859	175	859	398	53814	5094	2830420	NA	HRE	NA	CTCF	None	NA	wgEncodeAwgTfbsUwHreCtcfUniPk.narrowPeak	42295
1	2874	sheffield_dnase	27.8837	6.68385	59	160	313	586	586	353	4830	5262	2879404	Medullo and SK-N-SH_RA	NA	NA	NA	NA	NA	905.bed	4885
1	1576	sheffield_dnase	27.8393	9.37596	46	161	210	674	674	348	2680	5275	2881554	Bone	NA	NA	NA	NA	NA	1525.bed	2724
1	325	codex	27.7154	2.62146	180	162	750	225	750	379	38014	5141	2846220	CD36+ erythroid progenitor cells were derived from mobilised CD34+ cells isolate	Erythroid Progenitor	NA	CTCF	NA	GSE26501	GSM651543_CTCF.bed	21602
1	1055	encode_tfbs	27.5467	2.26598	240	163	890	161	890	405	58894	5081	2825340	NA	AG10803	NA	CTCF	None	NA	wgEncodeAwgTfbsUwAg10803CtcfUniPk.narrowPeak	47656
1	560	encode_tfbs	27.4489	2.49254	196	164	797	208	797	390	43585	5125	2840649	NA	H1-hESC	NA	Pol2	None	NA	wgEncodeAwgTfbsHaibH1hescPol2V0416102UniPk.narrowPeak	20317
1	26	cistrome_cistrome	27.3645	1.91753	365	165	1046	94	1046	435	106681	4956	2777553	NA	HepG2 liver cells	liver	RAD21	No treatment	NA	Human_HepG2-liver-cells_RAD21_No-treatment_Odom.bed	57071
1	450	encode_tfbs	27.3599	2.22232	249	166	904	152	904	407	62341	5072	2821893	NA	NHDF-Ad	NA	CTCF	None	NA	wgEncodeAwgTfbsBroadNhdfadCtcfUniPk.narrowPeak	48995
1	455	encode_tfbs	27.2994	2.31874	226	167	870	176	870	404	54139	5095	2830095	NA	NHLF	NA	CTCF	None	NA	wgEncodeAwgTfbsBroadNhlfCtcfUniPk.narrowPeak	39537
1	1086	encode_tfbs	27.1222	2.27484	234	168	888	168	888	408	57166	5087	2827068	NA	HPF	NA	CTCF	None	NA	wgEncodeAwgTfbsUwHpfCtcfUniPk.narrowPeak	46150
1	1085	encode_tfbs	26.9966	2.11229	277	169	946	131	946	415	73085	5044	2811149	NA	HPAF	NA	CTCF	None	NA	wgEncodeAwgTfbsUwHpafCtcfUniPk.narrowPeak	56686
1	2564	sheffield_dnase	26.4645	44.9932	21	170	11	925	925	369	254	5300	2883980	Primitive;Stem;Liver	NA	NA	NA	NA	NA	505.bed	276
1	143	cistrome_cistrome	26.4087	1.791	435	171	1134	79	1134	461	136584	4886	2747650	NA	lymphoblastoid(GM10861)	hematopoietic stem cell	VDR	calcitriol(36hr)	NA	Human_lymphoblastoid-GM10861_VDR_calcitriol-36hr_Knight.bed	48385
1	182	cistrome_epigenome	26.1353	2.06834	282	172	970	127	970	423	75981	5039	2808253	NA	MCF-7	breast	H3K4me2	EtOH(6hr)	NA	Human_MCF-7_H3K4me2_EtOH-6hr_Barton.bed	36821
1	566	encode_tfbs	26.0543	3.09323	128	173	637	319	637	376	22801	5193	2861433	NA	H1-hESC	NA	SP1	None	NA	wgEncodeAwgTfbsHaibH1hescSp1Pcr1xUniPk.narrowPeak	15110
1	336	codex	26.0435	4.32162	83	174	462	465	465	367	10537	5238	2873697	Mobilised CD34+ cells isolated from the healthly peripheral blood were expanded	Hematopoietic Stem and Progenitor Cells	NA	TCF7L2	NA	GSE29194	GSM722402_TCFL72.bed	6212
1	2893	sheffield_dnase	25.9201	2.66233	163	175	738	255	738	389	33833	5158	2850401	DNase Hepatocyte specific	NA	NA	NA	NA	NA	927.bed	33965
1	559	encode_tfbs	25.3936	2.63934	162	176	744	258	744	393	33911	5159	2850323	NA	H1-hESC	NA	Pol2-4H8	None	NA	wgEncodeAwgTfbsHaibH1hescPol24h8V0416102UniPk.narrowPeak	21342
1	1650	sheffield_dnase	25.0497	12.8715	34	177	141	790	790	369	1440	5287	2882794	Fibroblast; Muscle	NA	NA	NA	NA	NA	1609.bed	1475
1	2435	sheffield_dnase	24.8981	32.9641	22	178	30	919	919	376	363	5299	2883871	Stem;Brain	NA	NA	NA	NA	NA	353.bed	386
1	1326	sheffield_dnase	24.8343	10.4986	38	179	184	753	753	372	1975	5283	2882259	SK-N-SH_RA	NA	NA	NA	NA	NA	1255.bed	2014
1	241	codex	24.5376	3.20442	114	180	617	355	617	384	19572	5207	2864662	Acute myelomonocytic leukaemia cell line carrying inv(16) translocation (CBFbeta	Leukaemia cell	NA	MYH11	NA	GSE46044	GSM1122304_MYH11.bed	9071
1	1052	encode_tfbs	24.2763	2.1598	234	181	925	168	925	425	60148	5087	2824086	NA	AG04450	NA	CTCF	None	NA	wgEncodeAwgTfbsUwAg04450CtcfUniPk.narrowPeak	46500
1	557	encode_tfbs	24.2549	3.62738	95	182	549	414	549	382	14383	5226	2869851	NA	H1-hESC	NA	NRSF	None	NA	wgEncodeAwgTfbsHaibH1hescNrsfV0416102UniPk.narrowPeak	13286
1	335	codex	24.2017	5.2432	63	183	396	563	563	381	6577	5258	2877657	Mobilised CD34+ cells isolated from the healthly peripheral blood were expanded	Hematopoietic Stem and Progenitor Cells	NA	TCF7L2	NA	GSE29194	GSM722401_TCFL72.bed	3739
1	118	cistrome_cistrome	23.7852	2.40256	181	184	833	223	833	413	41661	5140	2842573	NA	T47D	breast	FoxA1	E2(45min-3hr)	NA	Human_T47D_FoxA1_E2-45min-3hr_Liu.bed	29367
1	348	codex	23.7548	4.69153	69	185	431	531	531	382	8054	5252	2876180	K562 erythrocytic leukaemia cells (ATCC CCL-243) were grown according to standar	Erythrocytic leukaemia cells	NA	CBX2	NA	GSE32509	GSM830986_CBX2.bed	8296
1	574	encode_tfbs	23.5121	2.70353	143	186	724	291	724	400	29164	5178	2855070	NA	H1-hESC	NA	USF-1	None	NA	wgEncodeAwgTfbsHaibH1hescUsf1Pcr1xUniPk.narrowPeak	26042
1	1081	encode_tfbs	23.3245	2.10695	238	187	950	164	950	434	62703	5083	2821531	NA	HFF-Myc	NA	CTCF	None	NA	wgEncodeAwgTfbsUwHffmycCtcfUniPk.narrowPeak	43821
1	197	cistrome_epigenome	23.1269	1.51559	748	188	1321	46	1321	518	280955	4573	2603279	NA	NB4 cells	hematopoietic stem cell	H3K9K14ac	ATRA(24hr)	NA	Human_NB4-cells_H3K9K14ac_ATRA-24hr_Stunnenberg.bed	46628
1	572	encode_tfbs	23.0865	4.03893	79	189	489	480	489	386	10722	5242	2873512	NA	H1-hESC	NA	TCF12	None	NA	wgEncodeAwgTfbsHaibH1hescTcf12Pcr1xUniPk.narrowPeak	7833
1	2762	sheffield_dnase	22.9553	21.6342	24	190	68	890	890	383	604	5297	2883630	Liver;Brain;Hematopoietic	NA	NA	NA	NA	NA	760.bed	629
1	156	cistrome_epigenome	22.7244	1.48725	811	191	1345	37	1345	524	311113	4510	2573121	NA	Caco-2(proliferating)	intestine	H3K4me2	No treatment	NA	Human_Caco-2-proliferating_H3K4me2_No-treatment_Shivdasani.bed	105110
1	138	cistrome_cistrome	22.4164	1.88002	311	192	1071	108	1071	457	92192	5010	2792042	NA	VCaP	prostate	Polll	regular medium	NA	Human_VCaP_Polll_regular-medium_Chinnaiyan.bed	21886
1	2643	sheffield_dnase	22.246	7.90059	41	193	254	728	728	392	2832	5280	2881402	Liver;Brain	NA	NA	NA	NA	NA	606.bed	2874
1	564	encode_tfbs	21.7917	3.35997	94	194	590	417	590	400	15355	5227	2868879	NA	H1-hESC	NA	Sin3Ak-20	None	NA	wgEncodeAwgTfbsHaibH1hescSin3ak20Pcr1xUniPk.narrowPeak	8977
1	408	codex	21.7344	2.11281	219	195	945	182	945	441	57430	5102	2826804	Proerythroblasts derived from CD34+ foetal liver cells (2-trimester stage).	Erythroblast	NA	POLR2A	NA	GSE36985	GSM970259_PolII.bed	35015
1	1084	encode_tfbs	21.281	2.0105	243	196	992	157	992	448	67054	5078	2817180	NA	HMF	NA	CTCF	None	NA	wgEncodeAwgTfbsUwHmfCtcfUniPk.narrowPeak	54171
1	215	cistrome_epigenome	21.095	1.70212	405	197	1192	82	1192	490	133154	4916	2751080	NA	VCaP	prostate	H3K4me3	R1881(16hr)	NA	Human_VCaP_H3K4me3_R1881-16hr_Chinnaiyan.bed	20760
1	1057	encode_tfbs	20.948	1.97684	250	198	1022	150	1022	457	70179	5071	2814055	NA	BE2_C	NA	CTCF	None	NA	wgEncodeAwgTfbsUwBe2cCtcfUniPk.narrowPeak	54655
1	1516	sheffield_dnase	20.9293	49.0869	16	199	9	995	995	401	177	5305	2884057	Hematopoietic;Stem;Brain;Fibroblast;Muscle;Epithelial;Liver;Endothelial;Bone	NA	NA	NA	NA	NA	1462.bed	194
1	1097	encode_tfbs	20.7583	1.92671	266	200	1040	137	1040	459	76679	5055	2807555	NA	RPTEC	NA	CTCF	None	NA	wgEncodeAwgTfbsUwRptecCtcfUniPk.narrowPeak	58785
1	993	encode_tfbs	20.4238	2.60016	132	201	761	312	761	425	27944	5189	2856290	NA	PANC-1	NA	TCF7L2	None	NA	wgEncodeAwgTfbsSydhPanc1Tcf7l2UcdUniPk.narrowPeak	13366
1	1090	encode_tfbs	20.3495	2.03567	224	202	983	179	983	455	60950	5097	2823284	NA	HVMF	NA	CTCF	None	NA	wgEncodeAwgTfbsUwHvmfCtcfUniPk.narrowPeak	46460
1	457	encode_tfbs	20.3361	1.87884	280	203	1073	129	1073	468	82821	5041	2801413	NA	Osteobl	NA	CTCF	None	NA	wgEncodeAwgTfbsBroadOsteoblCtcfUniPk.narrowPeak	56264
1	429	encode_tfbs	20.3127	2.004	233	204	999	172	999	458	64436	5088	2819798	NA	HSMM	NA	CTCF	None	NA	wgEncodeAwgTfbsBroadHsmmCtcfUniPk.narrowPeak	50924
1	1281	sheffield_dnase	20.2152	16.309	24	205	108	890	890	401	801	5297	2883433	Hematopoeitic	NA	NA	NA	NA	NA	1207.bed	826
1	1056	encode_tfbs	19.7314	2.08423	204	206	964	199	964	456	54134	5117	2830100	NA	AoAF	NA	CTCF	None	NA	wgEncodeAwgTfbsUwAoafCtcfUniPk.narrowPeak	45960
1	628	encode_tfbs	19.7187	2.32162	159	207	869	265	869	447	37765	5162	2846469	NA	K562	NA	E2F6	None	NA	wgEncodeAwgTfbsHaibK562E2f6V0416102UniPk.narrowPeak	24570
1	366	codex	19.7069	5.44447	49	208	387	648	648	414	4916	5272	2879318	K562 erythrocytic leukaemia cells (ATCC CCL-243) were grown according to standar	Erythrocytic leukaemia cells	NA	RNF2	NA	GSE32509	GSM831017_RNF2.bed	4105
1	1100	encode_tfbs	19.6921	2.02897	218	209	985	183	985	459	59473	5103	2824761	NA	WERI-Rb-1	NA	CTCF	None	NA	wgEncodeAwgTfbsUwWerirb1CtcfUniPk.narrowPeak	50308
1	69	cistrome_cistrome	19.6541	1.64934	422	210	1221	81	1221	504	143157	4899	2741077	NA	MCF-7	breast	PolII	DMSO(3hr)	NA	Human_MCF-7_PolII_DMSO-3hr_Liu.bed	34878
1	1618	sheffield_dnase	18.966	11.5955	27	211	159	860	860	410	1268	5294	2882966	Stem	NA	NA	NA	NA	NA	157.bed	1296
1	1040	encode_tfbs	18.8147	1.93788	235	212	1036	167	1036	472	67168	5086	2817066	NA	MCF-7	NA	CTCF	serum_stimulated_media	NA	wgEncodeAwgTfbsUtaMcf7CtcfSerumstimUniPk.narrowPeak	58608
1	205	cistrome_epigenome	18.7979	1.43917	778	213	1380	43	1380	545	306708	4543	2577526	NA	UPR9 cells	hematopoietic stem cell	H3K9K14ac	No treatment	NA	Human_UPR9-cells_H3K9K14ac_No-treatment_Stunnenberg.bed	49690
1	405	codex	18.662	1.87837	255	214	1075	145	1075	478	75275	5066	2808959	ChIP-seq_ICN1_HPB-ALL. ChIP assays were performed essentially as previously desc	T-cell acute lymphoblastic leukemia cells	NA	NOTCH1	NA	GSE39263	GSM959056_ZNF143.bed	43398
1	2854	sheffield_dnase	18.6467	3.6647	71	215	541	513	541	423	10605	5250	2873629	Weak PA-TU-8988T specific	NA	NA	NA	NA	NA	881.bed	10663
1	474	encode_tfbs	18.628	2.03758	203	216	982	200	982	466	55073	5118	2829161	NA	A549	NA	Pol2	DEX_100nM	NA	wgEncodeAwgTfbsHaibA549Pol2Pcr2xDex100nmUniPk.narrowPeak	27603
1	758	encode_tfbs	18.4566	3.59466	72	217	552	511	552	427	10965	5249	2873269	NA	H1-hESC	NA	CHD2_(AB68301)	None	NA	wgEncodeAwgTfbsSydhH1hescChd2IggrabUniPk.narrowPeak	6849
1	324	codex	18.4312	2.1748	171	218	919	239	919	459	43374	5150	2840860	CD36+ erythroid progenitor cells were derived from mobilised CD34+ cells isolate	Erythroid Progenitor	NA	CTCF	NA	GSE26501	GSM651542_CTCF.bed	25290
1	513	encode_tfbs	18.4066	2.35715	143	219	850	291	850	453	33400	5178	2850834	NA	GM12878	NA	PAX5-C20	None	NA	wgEncodeAwgTfbsHaibGm12878Pax5c20Pcr1xUniPk.narrowPeak	25342
1	395	codex	18.2782	2.35656	142	220	852	295	852	456	33171	5179	2851063	N/A	Embryonic Stem Cell	NA	POLR2A	NA	GSE36578	GSM937545_POLR2A.bed	15798
1	242	codex	18.2078	3.71668	68	221	530	535	535	429	10011	5253	2874223	Acute myelomonocytic leukaemia cell line carrying inv(16) translocation (CBFbeta	Leukaemia cell	NA	MYH11	NA	GSE46044	GSM1122305_MYH11.bed	6452
1	872	encode_tfbs	18.185	3.37822	77	222	587	487	587	432	12482	5244	2871752	NA	HUVEC	NA	Max	None	NA	wgEncodeAwgTfbsSydhHuvecMaxUniPk.narrowPeak	9122
1	228	codex	18.0613	1.8308	266	223	1110	137	1110	490	80579	5055	2803655	Juvenile acute myeloid leukaemia cell line carrying t(8;21) translocation RUNX1-	Leukaemia cell	NA	TCF3	NA	GSE43834	GSM1082309_E2A_TCF3.bed	43270
1	206	cistrome_epigenome	17.9176	1.44431	718	224	1375	48	1375	549	281132	4603	2603102	NA	UPR9 cells	hematopoietic stem cell	H3K9K14ac	Zinc(5hr)	NA	Human_UPR9-cells_H3K9K14ac_Zinc-5hr_Stunnenberg.bed	52814
1	875	encode_tfbs	17.8693	2.0102	201	225	993	202	993	473	55248	5120	2828986	NA	IMR90	NA	CTCF_(SC-15914)	None	NA	wgEncodeAwgTfbsSydhImr90CtcfbIggrabUniPk.narrowPeak	45920
1	272	codex	17.8592	1.85104	254	226	1097	146	1097	490	76052	5067	2808182	T cell Lymphoblastic Lymphoma cell line carrying t(7;9) translocation (TCRB-NOTC	Lymphoma cell	NA	ETS1	NA	GSE51800	GSM1252929_ETS1.bed	41378
1	664	encode_tfbs	17.8018	2.43635	129	227	826	318	826	457	29117	5192	2855117	NA	PFSK-1	NA	FOXP2	None	NA	wgEncodeAwgTfbsHaibPfsk1Foxp2Pcr2xUniPk.narrowPeak	18182
1	571	encode_tfbs	17.5757	2.82973	97	228	690	405	690	441	18802	5224	2865432	NA	H1-hESC	NA	TAF7_(SC-101167)	None	NA	wgEncodeAwgTfbsHaibH1hescTaf7sc101167V0416102UniPk.narrowPeak	10475
1	142	cistrome_cistrome	17.5305	1.79735	273	229	1130	133	1130	497	84248	5048	2799986	NA	lymphoblastoid(GM10861)	hematopoietic stem cell	VDR	No treatment	NA	Human_lymphoblastoid-GM10861_VDR_No-treatment_Knight.bed	26097
1	741	encode_tfbs	17.4217	2.15705	164	230	927	252	927	470	41905	5157	2842329	NA	GM12892	NA	Pol2	None	NA	wgEncodeAwgTfbsSydhGm12892Pol2IggmusUniPk.narrowPeak	22544
1	2811	sheffield_dnase	17.4164	21.6109	18	231	69	960	960	420	453	5303	2883781	Liver;Brain	NA	NA	NA	NA	NA	822.bed	472
1	1363	sheffield_dnase	17.26	33.1283	15	232	28	1015	1015	425	246	5306	2883988	Brain;Stem;Fibroblast;Endothelial	NA	NA	NA	NA	NA	1304.bed	262
1	116	cistrome_cistrome	17.0878	2.08188	175	233	965	234	965	477	46356	5146	2837878	NA	T47D	breast	ESR1	full media	NA	Human_T47D_ESR1_full-media_Hurtado.bed	17642
1	1098	encode_tfbs	17.0373	2.0016	193	234	1002	213	1002	483	53232	5128	2831002	NA	SAEC	NA	CTCF	None	NA	wgEncodeAwgTfbsUwSaecCtcfUniPk.narrowPeak	42446
1	225	codex	16.9651	1.54405	474	235	1304	73	1304	537	171790	4847	2712444	GM12878 cell from ENCODE project.	B-cells	NA	RUNX3	NA	GSE32465	GSM1010893_RUNX3.bed	104018
1	407	codex	16.9411	1.71403	309	236	1182	111	1182	510	100141	5012	2784093	Proerythroblasts were derived from CD34+ adult bone marrow cells isolated from h	Erythroblast	NA	GATA1	NA	GSE36985	GSM970258_GATA1.bed	71670
1	2819	sheffield_dnase	16.9222	22.9945	17	237	59	981	981	426	402	5304	2883832	Endothelial	NA	NA	NA	NA	NA	836.bed	420
1	140	cistrome_cistrome	16.8086	1.7479	286	238	1159	126	1159	508	90780	5035	2793454	NA	lymphoblastoid(GM10855)	hematopoietic stem cell	VDR	No treatment	NA	Human_lymphoblastoid-GM10855_VDR_No-treatment_Knight.bed	25023
1	677	encode_tfbs	16.7842	1.83909	242	239	1104	158	1104	500	72841	5079	2811393	NA	SK-N-SH_RA	NA	Rad21	None	NA	wgEncodeAwgTfbsHaibSknshraRad21V0416102UniPk.narrowPeak	62275
1	475	encode_tfbs	16.7616	1.98448	194	240	1015	212	1015	489	53966	5127	2830268	NA	A549	NA	Pol2	EtOH_0.02pct	NA	wgEncodeAwgTfbsHaibA549Pol2Pcr2xEtoh02UniPk.narrowPeak	27685
1	1096	encode_tfbs	16.7238	2.06252	175	241	972	234	972	482	46784	5146	2837450	NA	NHLF	NA	CTCF	None	NA	wgEncodeAwgTfbsUwNhlfCtcfUniPk.narrowPeak	35446
1	2477	sheffield_dnase	16.6685	36.2292	14	242	20	1030	1030	431	210	5307	2884024	Stem;Muscle;Fibroblast;Bone;Brain	NA	NA	NA	NA	NA	403.bed	225
1	1219	sheffield_dnase	16.6339	4.82744	46	243	422	674	674	446	5200	5275	2879034	Weak NHDF	NA	NA	NA	NA	NA	1132.bed	5245
1	629	encode_tfbs	16.5187	2.03805	178	244	981	229	981	485	48162	5143	2836072	NA	K562	NA	Egr-1	None	NA	wgEncodeAwgTfbsHaibK562Egr1V0416101UniPk.narrowPeak	36997
1	619	encode_tfbs	16.5089	1.90766	213	245	1053	191	1053	496	61698	5108	2822536	NA	HUVEC	NA	Pol2-4H8	None	NA	wgEncodeAwgTfbsHaibHuvecPol24h8V0416101UniPk.narrowPeak	32525
1	387	codex	16.4258	2.08508	167	246	962	245	962	484	44135	5154	2840099	Cell line: Germinal center B cells. Chip antibody: BCL6	B-Cells	NA	BCL6	NA	GSE43350	GSM898060_BCL6.bed	23912
1	2890	sheffield_dnase	16.3768	21.251	17	247	74	981	981	434	435	5304	2883799	Brain;Liver	NA	NA	NA	NA	NA	924.bed	453
1	40	cistrome_cistrome	16.1531	1.58809	395	248	1275	87	1275	537	138631	4926	2745603	NA	MCF-7	breast	CTCF	E2(45min)	NA	Human_MCF-7_CTCF_E2-45min_Odom.bed	76387
1	191	cistrome_epigenome	16.0303	2.86737	86	249	680	450	680	460	16430	5235	2867804	NA	MCF-7	breast	H3R17me2	E2(45min)	NA	Human_MCF-7_H3R17me2_E2-45min_Brown.bed	4840
1	998	encode_tfbs	15.9967	1.98187	185	250	1016	219	1016	495	51485	5136	2832749	NA	SH-SY5Y	NA	GATA-2	None	NA	wgEncodeAwgTfbsSydhShsy5yGata2UcdUniPk.narrowPeak	35620
1	1053	encode_tfbs	15.9782	1.92585	200	251	1041	205	1041	499	57328	5121	2826906	NA	AG09309	NA	CTCF	None	NA	wgEncodeAwgTfbsUwAg09309CtcfUniPk.narrowPeak	43928
1	74	cistrome_cistrome	15.9034	1.60297	373	252	1260	92	1260	535	129545	4948	2754689	NA	MCF-7	breast	PolII	Fulv	NA	Human_MCF-7_PolII_Fulv_Stunnenberg.bed	32919
1	2936	sheffield_dnase	15.8749	22.6536	16	253	63	995	995	437	384	5305	2883850	Liver;Muscle;Bone;Fibroblast	NA	NA	NA	NA	NA	976.bed	401
1	2775	sheffield_dnase	15.7844	19.4984	17	254	84	981	981	440	474	5304	2883760	Liver	NA	NA	NA	NA	NA	776.bed	492
1	452	encode_tfbs	15.7788	1.86112	218	255	1089	183	1089	509	64721	5103	2819513	NA	NHEK	NA	CTCF	None	NA	wgEncodeAwgTfbsBroadNhekCtcfUniPk.narrowPeak	47113
1	79	cistrome_cistrome	15.7733	1.46181	575	256	1361	60	1361	559	220747	4746	2663487	NA	MCF-7	breast	RAD21	CTCF knock out	NA	Human_MCF-7_RAD21_CTCF-knock-out_Odom.bed	51667
1	773	encode_tfbs	15.5517	3.50469	62	257	570	570	570	466	9669	5259	2874565	NA	H1-hESC	NA	USF2	None	NA	wgEncodeAwgTfbsSydhH1hescUsf2IggrabUniPk.narrowPeak	6952
1	2473	sheffield_dnase	15.4807	83.5605	10	258	1	1124	1124	461	65	5311	2884169	Epithelial;Fibroblast;Muscle;Brain;Hematopoietic;Primitive;Skin;Stem;Endothelial	NA	NA	NA	NA	NA	40.bed	76
1	2436	sheffield_dnase	15.4275	4.88102	42	259	417	717	717	464	4694	5279	2879540	Stem	NA	NA	NA	NA	NA	354.bed	4736
1	303	codex	15.3768	2.10973	151	260	948	281	948	496	39384	5170	2844850	N/A	T-Cell	NA	MYB	NA	GSE59657	GSM1519643_MYB.bed	21401
1	753	encode_tfbs	15.3406	2.06398	159	261	971	265	971	499	42410	5162	2841824	NA	GM19193	NA	Pol2	None	NA	wgEncodeAwgTfbsSydhGm19193Pol2IggmusUniPk.narrowPeak	21404
1	77	cistrome_cistrome	15.3267	1.71462	276	262	1181	132	1181	525	89180	5045	2795054	NA	MCF-7	breast	PolII	No treatment	NA	Human_MCF-7_PolII_No-treatment_Stunnenberg.bed	25797
1	2095	sheffield_dnase	15.2071	23.6996	15	263	53	1015	1015	444	344	5306	2883890	Liver;Prostate	NA	NA	NA	NA	NA	2181.bed	360
1	240	codex	15.1755	2.37807	114	264	844	355	844	488	26310	5207	2857924	Acute myelomonocytic leukaemia cell line carrying inv(16) translocation (CBFbeta	Leukaemia cell	NA	CBFB	NA	GSE46044	GSM1122303_CBFB.bed	12533
1	394	codex	15.088	2.26161	126	265	895	322	895	494	30603	5195	2853631	N/A	Embryonic Stem Cell	NA	POLR2A	NA	GSE36578	GSM937544_POLR2A.bed	14514
1	487	encode_tfbs	15	2.47471	104	266	805	383	805	485	23048	5217	2861186	NA	ECC-1	NA	ERalpha_a	Estradiol_10nM	NA	wgEncodeAwgTfbsHaibEcc1EralphaaV0416102Est10nm1hUniPk.narrowPeak	16091
1	1571	sheffield_dnase	14.8665	5.05389	39	267	405	743	743	472	4207	5282	2880027	Muscle	NA	NA	NA	NA	NA	1520.bed	4247
1	1065	encode_tfbs	14.8172	1.82754	215	268	1112	188	1112	523	64954	5106	2819280	NA	GM12873	NA	CTCF	None	NA	wgEncodeAwgTfbsUwGm12873CtcfUniPk.narrowPeak	51005
1	554	encode_tfbs	14.5902	3.64644	55	269	544	606	606	473	8238	5266	2875996	NA	H1-hESC	NA	HDAC2_(SC-6296)	None	NA	wgEncodeAwgTfbsHaibH1hescHdac2sc6296V0416102UniPk.narrowPeak	5644
1	1066	encode_tfbs	14.5289	1.97963	167	270	1019	245	1019	511	46448	5154	2837786	NA	GM12874	NA	CTCF	None	NA	wgEncodeAwgTfbsUwGm12874CtcfUniPk.narrowPeak	37517
1	488	encode_tfbs	14.4315	2.75667	82	271	711	468	711	483	16283	5239	2867951	NA	ECC-1	NA	ERalpha_a	Genistein_100nM	NA	wgEncodeAwgTfbsHaibEcc1EralphaaV0416102Gen1hUniPk.narrowPeak	11452
1	1064	encode_tfbs	14.3314	1.8429	202	272	1101	201	1101	525	60466	5119	2823768	NA	GM12872	NA	CTCF	None	NA	wgEncodeAwgTfbsUwGm12872CtcfUniPk.narrowPeak	47151
1	766	encode_tfbs	14.2418	3.16577	65	273	625	549	625	482	11223	5256	2873011	NA	H1-hESC	NA	Mxi1_(AF4185)	None	NA	wgEncodeAwgTfbsSydhH1hescMxi1IggrabUniPk.narrowPeak	6351
1	24	cistrome_cistrome	14.2261	1.6262	310	274	1239	110	1239	541	105700	5011	2778534	NA	HepG2 liver cells	liver	HNF4A	No treatment	NA	Human_HepG2-liver-cells_HNF4A_No-treatment_Odom.bed	56226
1	1095	encode_tfbs	14.1955	1.87087	191	275	1082	217	1082	525	56280	5130	2827954	NA	NHEK	NA	CTCF	None	NA	wgEncodeAwgTfbsUwNhekCtcfUniPk.narrowPeak	42465
1	210	cistrome_epigenome	14.1027	2.47839	97	276	802	405	802	494	21448	5224	2862786	NA	VCaP	prostate	H3K27me3	regular medium	NA	Human_VCaP_H3K27me3_regular-medium_Chinnaiyan.bed	14547
1	1171	sheffield_dnase	14.0599	17.1208	16	277	98	995	995	457	508	5305	2883726	Liver;Endothelial	NA	NA	NA	NA	NA	1075.bed	525
1	1062	encode_tfbs	14.0233	1.83747	199	278	1106	206	1106	530	59725	5122	2824509	NA	GM12864	NA	CTCF	None	NA	wgEncodeAwgTfbsUwGm12864CtcfUniPk.narrowPeak	46798
1	431	encode_tfbs	13.9872	1.78609	217	279	1136	185	1136	533	67059	5104	2817175	NA	HSMMtube	NA	CTCF	None	NA	wgEncodeAwgTfbsBroadHsmmtCtcfUniPk.narrowPeak	47949
1	1060	encode_tfbs	13.9164	1.8415	196	280	1102	208	1102	530	58683	5125	2825551	NA	GM06990	NA	CTCF	None	NA	wgEncodeAwgTfbsUwGm06990CtcfUniPk.narrowPeak	45500
1	1140	sheffield_dnase	13.8923	11.0564	20	281	168	939	939	463	984	5301	2883250	Stem	NA	NA	NA	NA	NA	104.bed	1005
1	1067	encode_tfbs	13.8898	1.92773	171	282	1038	239	1038	520	48838	5150	2835396	NA	GM12875	NA	CTCF	None	NA	wgEncodeAwgTfbsUwGm12875CtcfUniPk.narrowPeak	39184
1	2756	sheffield_dnase	13.8897	19.0847	15	283	88	1015	1015	462	427	5306	2883807	Stem;Brain	NA	NA	NA	NA	NA	754.bed	443
1	1080	encode_tfbs	13.8764	1.95621	164	284	1028	252	1028	521	46138	5157	2838096	NA	HFF	NA	CTCF	None	NA	wgEncodeAwgTfbsUwHffCtcfUniPk.narrowPeak	34889
1	133	cistrome_cistrome	13.8564	2.78789	77	285	703	487	703	492	15111	5244	2869123	NA	VCaP	prostate	ERG	No treatment	NA	Human_VCaP_ERG_No-treatment_Chinnaiyan.bed	7362
1	2520	sheffield_dnase	13.7941	54.8773	10	286	4	1124	1124	471	99	5311	2884135	Epithelial;Fibroblast;Muscle;Brain;Hematopoietic;Primitive;Skin;Stem;Endothelial	NA	NA	NA	NA	NA	45.bed	110
1	1072	encode_tfbs	13.7279	1.89971	176	287	1057	232	1057	525	51018	5145	2833216	NA	HCFaa	NA	CTCF	None	NA	wgEncodeAwgTfbsUwHcfaaCtcfUniPk.narrowPeak	41571
1	745	encode_tfbs	13.645	1.98863	154	288	1008	276	1008	524	42589	5167	2841645	NA	GM18505	NA	Pol2	None	NA	wgEncodeAwgTfbsSydhGm18505Pol2IggmusUniPk.narrowPeak	21784
1	2601	sheffield_dnase	13.5833	15.9004	16	289	109	995	995	464	547	5305	2883687	Stem	NA	NA	NA	NA	NA	556.bed	564
1	1279	sheffield_dnase	13.4962	20.7884	14	290	77	1030	1030	466	366	5307	2883868	Primitive;Hematopoietic;Stem;Liver;Endothelial;Bone;Fibroblast;Brain	NA	NA	NA	NA	NA	1205.bed	381
1	49	cistrome_cistrome	13.3479	1.57224	332	291	1285	99	1285	558	117119	4989	2767115	NA	MCF-7	breast	ESR1	E2(45min)	NA	Human_MCF-7_ESR1_E2-45min_Odom.bed	75236
1	39	cistrome_cistrome	13.304	1.61435	296	292	1252	119	1252	554	101536	5025	2782698	NA	MCF-7	breast	CTCF	E2(45min)	NA	Human_MCF-7_CTCF_E2-45min_Hurtado.bed	64017
1	2195	sheffield_dnase	13.2618	9.4482	21	293	207	925	925	475	1209	5300	2883025	Liver;Brain	NA	NA	NA	NA	NA	2303.bed	1231
1	349	codex	13.028	3.68787	48	294	537	655	655	495	7102	5273	2877132	K562 erythrocytic leukaemia cells (ATCC CCL-243) were grown according to standar	Erythrocytic leukaemia cells	NA	CBX8	NA	GSE32509	GSM830987_CBX8.bed	7114
1	1076	encode_tfbs	12.9956	1.79725	196	295	1131	208	1131	545	60094	5125	2824140	NA	HEEpiC	NA	CTCF	None	NA	wgEncodeAwgTfbsUwHeeCtcfUniPk.narrowPeak	46226
1	499	encode_tfbs	12.9453	1.88394	169	296	1067	242	1067	535	49361	5152	2834873	NA	GM12878	NA	EBF1_(SC-137065)	None	NA	wgEncodeAwgTfbsHaibGm12878Ebf1sc137065Pcr1xUniPk.narrowPeak	36140
1	448	encode_tfbs	12.8825	1.86568	173	297	1087	237	1087	540	51034	5148	2833200	NA	NH-A	NA	CTCF	None	NA	wgEncodeAwgTfbsBroadNhaCtcfUniPk.narrowPeak	38474
1	283	codex	12.8633	1.69002	239	298	1199	162	1199	553	78087	5082	2806147	Proerythroblasts derived from CD34+ bone marrow cells isolated from heathly dono	Erythroblast	NA	GATA1	NA	GSE52924	GSM1278240_GATA1.bed	53723
1	1083	encode_tfbs	12.8209	1.73502	217	299	1168	185	1168	551	68986	5104	2815248	NA	HMEC	NA	CTCF	None	NA	wgEncodeAwgTfbsUwHmecCtcfUniPk.narrowPeak	55897
1	1431	sheffield_dnase	12.7092	32.1207	11	300	34	1093	1093	476	186	5310	2884048	Hematopoietic;Primitive;Fibroblast;Stem;Liver;Epithelial;Endothelial;Bone;Brain	NA	NA	NA	NA	NA	1374.bed	198
1	415	encode_tfbs	12.6769	1.75529	206	301	1154	195	1154	550	64692	5115	2819542	NA	GM12878	NA	CTCF	None	NA	wgEncodeAwgTfbsBroadGm12878CtcfUniPk.narrowPeak	44982
1	858	encode_tfbs	12.6383	2.03076	134	302	984	308	984	531	36230	5187	2848004	NA	HepG2	NA	Pol2	forskolin	NA	wgEncodeAwgTfbsSydhHepg2Pol2ForsklnUniPk.narrowPeak	22928
1	1936	sheffield_dnase	12.4148	39.0828	10	303	18	1124	1124	482	139	5311	2884095	Brain;Primitive;Fibroblast;Stem;Endothelial;Muscle;Skin;Bone	NA	NA	NA	NA	NA	1966.bed	150
1	500	encode_tfbs	12.3867	2.32245	96	304	868	410	868	527	22638	5225	2861596	NA	GM12878	NA	Egr-1	None	NA	wgEncodeAwgTfbsHaibGm12878Egr1Pcr2xUniPk.narrowPeak	16331
1	237	codex	12.3689	2.19882	108	305	912	374	912	530	26920	5213	2857314	Mobilised CD34+ cells isolated from the healthly peripheral blood.	Hematopoietic Stem and Progenitor Cells	NA	RUNX1	NA	GSE45144	GSM1097884_RUNX1.bed	14287
1	2196	sheffield_dnase	12.3607	29.7259	11	306	39	1093	1093	479	201	5310	2884033	Fibroblast;Muscle;Brain;Skin	NA	NA	NA	NA	NA	2304.bed	213
1	854	encode_tfbs	12.3178	1.99187	137	307	1007	303	1007	539	37766	5184	2846468	NA	HepG2	NA	Mxi1_(AF4185)	None	NA	wgEncodeAwgTfbsSydhHepg2Mxi1UniPk.narrowPeak	20371
1	2680	sheffield_dnase	12.2774	23.5331	12	308	55	1071	1071	478	277	5309	2883957	Brain	NA	NA	NA	NA	NA	654.bed	290
1	25	cistrome_cistrome	12.2635	1.61133	272	309	1255	134	1255	566	93309	5049	2790925	NA	HepG2 liver cells	liver	HNF4A	No treatment	NA	Human_HepG2-liver-cells_HNF4A_No-treatment_Wadelius.bed	32849
1	119	cistrome_cistrome	12.1799	2.44368	85	310	819	454	819	528	19034	5236	2865200	NA	T47D	breast	PGR	E2(45min)	NA	Human_T47D_PGR_E2-45min_Brown.bed	5404
1	692	encode_tfbs	12.1577	3.72431	44	311	529	690	690	510	6443	5277	2877791	NA	A549	NA	Pol2(phosphoS2)	None	NA	wgEncodeAwgTfbsSydhA549Pol2s2IggrabUniPk.narrowPeak	3454
1	1042	encode_tfbs	12.143	1.73308	205	312	1170	196	1170	559	65179	5116	2819055	NA	MCF-7	NA	CTCF	None	NA	wgEncodeAwgTfbsUtaMcf7CtcfUniPk.narrowPeak	57936
1	340	codex	12.1225	1.66361	237	313	1216	165	1216	565	78617	5084	2805617	Peripheral blood (bone marrow mononuclear CD34+) cells from non-t(8;21) AML pati	Acute Myeloid Leukemia	NA	RUNX1	NA	GSE29225	GSM722708_RUNX1.bed	44582
1	1736	sheffield_dnase	12.0658	4.18476	38	314	472	753	753	513	4949	5283	2879285	Weak Th1	NA	NA	NA	NA	NA	1704.bed	4983
1	2795	sheffield_dnase	12.0193	7.15949	23	315	288	908	908	504	1748	5298	2882486	Brain	NA	NA	NA	NA	NA	807.bed	1772
1	1239	sheffield_dnase	11.9432	8.59858	20	316	238	939	939	498	1265	5301	2882969	Hematopoietic;Stem;Brain	NA	NA	NA	NA	NA	1156.bed	1286
1	1063	encode_tfbs	11.9105	1.79371	179	317	1132	226	1132	558	54909	5142	2829325	NA	GM12865	NA	CTCF	None	NA	wgEncodeAwgTfbsUwGm12865CtcfUniPk.narrowPeak	44069
1	636	encode_tfbs	11.9049	1.68187	223	318	1204	180	1204	567	73112	5098	2811122	NA	K562	NA	Max	None	NA	wgEncodeAwgTfbsHaibK562MaxV0416102UniPk.narrowPeak	46171
1	1735	sheffield_dnase	11.8817	12.18	16	319	152	995	995	489	714	5305	2883520	Bone	NA	NA	NA	NA	NA	1702.bed	731
1	1470	sheffield_dnase	11.71	44.4275	9	320	12	1146	1146	493	110	5312	2884124	Epithelial;Fibroblast;Muscle;Brain;Hematopoietic;Primitive;Skin;Stem;Endothelial	NA	NA	NA	NA	NA	1413.bed	120
1	233	codex	11.5889	2.35103	87	321	854	447	854	541	20248	5234	2863986	Mobilised CD34+ cells isolated from the healthly peripheral blood.	Hematopoietic Stem and Progenitor Cells	NA	FLI1	NA	GSE45144	GSM1097880_FLI1.bed	10750
1	2445	sheffield_dnase	11.5272	24.6868	11	322	50	1093	1093	488	242	5310	2883992	Hematopoietic	NA	NA	NA	NA	NA	370.bed	254
1	532	encode_tfbs	11.5197	1.84121	159	323	1103	265	1103	564	47459	5162	2836775	NA	GM12878	NA	YY1_(SC-281)	None	NA	wgEncodeAwgTfbsHaibGm12878Yy1sc281Pcr1xUniPk.narrowPeak	30994
1	749	encode_tfbs	11.4927	1.8978	145	324	1059	290	1059	558	41956	5176	2842278	NA	GM18951	NA	Pol2	None	NA	wgEncodeAwgTfbsSydhGm18951Pol2IggmusUniPk.narrowPeak	21218
1	1338	sheffield_dnase	11.3993	23.9928	11	325	51	1093	1093	490	249	5310	2883985	Brain;Stem	NA	NA	NA	NA	NA	1266.bed	261
1	130	cistrome_cistrome	11.391	2.82175	61	326	695	578	695	533	11805	5260	2872429	NA	VCaP	prostate	AR	R1881(16hr)	NA	Human_VCaP_AR_R1881-16hr_Chinnaiyan.bed	10810
1	2178	sheffield_dnase	11.3368	30.0036	10	327	38	1124	1124	496	181	5311	2884053	Endothelial;Primitive;Prostate	NA	NA	NA	NA	NA	2281.bed	192
1	1013	encode_tfbs	11.2653	1.76278	178	328	1152	229	1152	570	55538	5143	2828696	NA	GM12878	NA	CTCF	None	NA	wgEncodeAwgTfbsUtaGm12878CtcfUniPk.narrowPeak	48916
1	1990	sheffield_dnase	11.2615	2.23433	94	329	901	417	901	549	23029	5227	2861205	NA	NA	NA	NA	NA	NA	2037.bed	23101
1	2642	sheffield_dnase	11.1927	18.8487	12	330	90	1071	1071	497	346	5309	2883888	SK-N-SH_RA and Medullo specific	NA	NA	NA	NA	NA	605.bed	359
1	114	cistrome_cistrome	11.1422	2.67977	65	331	731	549	731	537	13249	5256	2870985	NA	T47D	breast	ESR1	E2(45min)	NA	Human_T47D_ESR1_E2-45min_Liu.bed	5437
1	2353	sheffield_dnase	11.0966	13.5886	14	332	128	1030	1030	497	560	5307	2883674	Stem	NA	NA	NA	NA	NA	253.bed	575
1	2413	sheffield_dnase	10.8885	26.8942	10	333	46	1124	1124	501	202	5311	2884032	Brain;Hematopoietic;Primitive;Fibroblast;Stem;Epithelial;Endothelial;Muscle;Bone	NA	NA	NA	NA	NA	332.bed	213
1	1041	encode_tfbs	10.8337	1.69984	193	334	1195	213	1195	581	62477	5128	2821757	NA	MCF-7	NA	CTCF	serum_starved_media	NA	wgEncodeAwgTfbsUtaMcf7CtcfSerumstvdUniPk.narrowPeak	54343
1	1365	sheffield_dnase	10.779	20.8918	11	335	75	1093	1093	501	286	5310	2883948	Hematopoietic	NA	NA	NA	NA	NA	1306.bed	298
1	1241	sheffield_dnase	10.7106	25.7524	10	336	47	1124	1124	502	211	5311	2884023	Brain;Prostate	NA	NA	NA	NA	NA	1158.bed	222
1	594	encode_tfbs	10.6928	2.01954	113	337	989	358	989	561	30658	5208	2853576	NA	HepG2	NA	HDAC2_(SC-6296)	None	NA	wgEncodeAwgTfbsHaibHepg2Hdac2sc6296V0416101UniPk.narrowPeak	18836
1	1398	sheffield_dnase	10.6709	33.4636	9	338	26	1146	1146	503	146	5312	2884088	Fibroblast;Muscle;Brain;Epithelial;Skin;Bone	NA	NA	NA	NA	NA	1340.bed	156
1	605	encode_tfbs	10.6489	1.80438	155	339	1124	272	1124	578	47174	5166	2837060	NA	HepG2	NA	Pol2	None	NA	wgEncodeAwgTfbsHaibHepg2Pol2Pcr2xUniPk.narrowPeak	25927
1	226	codex	10.6271	1.95686	122	340	1027	334	1027	567	34177	5199	2850057	Juvenile acute myeloid leukaemia cell line carrying t(8;21) translocation RUNX1-	Leukaemia cell	NA	RUNX1T1	NA	GSE43834	GSM1082306_AML1_ETO_or_RUNX1T1.bed	16941
1	1169	sheffield_dnase	10.5961	32.7671	9	341	32	1146	1146	506	149	5312	2884085	Brain;Primitive;Hematopoietic;Stem;Muscle;Fibroblast;Colon;Epithelial;Liver;Endo	NA	NA	NA	NA	NA	1073.bed	159
1	280	codex	10.5508	1.77062	163	342	1147	255	1147	581	50574	5158	2833660	T cell Lymphoblastic Lymphoma cell line carrying t(7;9) translocation (TCRB-NOTC	Lymphoma cell	NA	MED1	NA	GSE51800	GSM1252942_MED1.bed	27299
1	1238	sheffield_dnase	10.5259	16.4189	12	343	107	1071	1071	507	397	5309	2883837	Brain;Stem	NA	NA	NA	NA	NA	1155.bed	410
1	703	encode_tfbs	10.5078	1.67654	196	344	1207	208	1207	586	64325	5125	2819909	NA	GM12878	NA	CTCF_(SC-15914)	None	NA	wgEncodeAwgTfbsSydhGm12878Ctcfsc15914c20UniPk.narrowPeak	55551
1	189	cistrome_epigenome	10.4813	2.06075	105	345	974	382	974	567	27902	5216	2856332	NA	MCF-7	breast	H3K9me3	DMSO(3hr)	NA	Human_MCF-7_H3K9me3_DMSO-3hr_Liu.bed	31814
1	907	encode_tfbs	10.4184	2.02517	109	346	987	371	987	568	29480	5212	2854754	NA	K562	NA	E2F6	None	NA	wgEncodeAwgTfbsSydhK562E2f6UcdUniPk.narrowPeak	16312
1	486	encode_tfbs	10.3658	3.57328	39	347	562	743	743	551	5948	5282	2878286	NA	ECC-1	NA	ERalpha_a	BPA_100nM	NA	wgEncodeAwgTfbsHaibEcc1EraaV0416102Bpa1hUniPk.narrowPeak	4260
1	675	encode_tfbs	10.361	1.81331	148	348	1116	288	1116	584	44798	5173	2839436	NA	SK-N-SH_RA	NA	CTCF	None	NA	wgEncodeAwgTfbsHaibSknshraCtcfV0416102UniPk.narrowPeak	40588
1	2215	sheffield_dnase	10.3328	3.98204	34	349	494	790	790	544	4650	5287	2879584	NA	NA	NA	NA	NA	NA	2327.bed	4682
1	435	encode_tfbs	10.1379	2.61963	61	350	751	578	751	560	12712	5260	2871522	NA	HUVEC	NA	Pol2(b)	None	NA	wgEncodeAwgTfbsBroadHuvecPol2bUniPk.narrowPeak	5298
1	2939	sheffield_dnase	10.1368	3.31962	42	351	597	717	717	555	6896	5279	2877338	Weak complex tissue specific	NA	NA	NA	NA	NA	979.bed	6935
1	751	encode_tfbs	10.0901	1.83301	139	352	1108	300	1108	587	41600	5182	2842634	NA	GM19099	NA	Pol2	None	NA	wgEncodeAwgTfbsSydhGm19099Pol2IggmusUniPk.narrowPeak	22219
1	558	encode_tfbs	10.0734	2.54189	64	353	780	558	780	564	13748	5257	2870486	NA	H1-hESC	NA	p300	None	NA	wgEncodeAwgTfbsHaibH1hescP300V0416102UniPk.narrowPeak	8934
1	514	encode_tfbs	10.0445	2.00079	108	354	1003	374	1003	577	29560	5213	2854674	NA	GM12878	NA	PAX5-N19	None	NA	wgEncodeAwgTfbsHaibGm12878Pax5n19Pcr1xUniPk.narrowPeak	19740
1	711	encode_tfbs	10.0263	1.89535	125	355	1061	326	1061	581	36150	5196	2848084	NA	GM12878	NA	Mxi1_(AF4185)	None	NA	wgEncodeAwgTfbsSydhGm12878Mxi1IggmusUniPk.narrowPeak	17735
1	665	encode_tfbs	9.99922	2.36583	73	356	847	507	847	570	16858	5248	2867376	NA	PFSK-1	NA	NRSF	None	NA	wgEncodeAwgTfbsHaibPfsk1NrsfPcr2xUniPk.narrowPeak	11390
1	607	encode_tfbs	9.98915	2.09121	96	357	959	410	959	575	25120	5225	2859114	NA	HepG2	NA	RXRA	None	NA	wgEncodeAwgTfbsHaibHepg2RxraPcr1xUniPk.narrowPeak	17063
1	42	cistrome_cistrome	9.92374	1.5002	293	358	1335	120	1335	604	107844	5028	2776390	NA	MCF-7	breast	CTCF	Tam(45min)	NA	Human_MCF-7_CTCF_Tam-45min_Hurtado.bed	65523
1	1105	sheffield_dnase	9.9218	27.3081	9	359	44	1146	1146	516	179	5312	2884055	Fibroblast;Brain;Primitive;Hematopoietic;Stem;Epithelial;Muscle;Liver;Endothelia	NA	NA	NA	NA	NA	1001.bed	189
1	757	encode_tfbs	9.87575	3.8211	34	360	518	790	790	556	4846	5287	2879388	NA	H1-hESC	NA	CHD1_(A301-218A)	None	NA	wgEncodeAwgTfbsSydhH1hescChd1a301218aIggrabUniPk.narrowPeak	2191
1	709	encode_tfbs	9.83055	2.05053	99	361	976	392	976	576	26422	5222	2857812	NA	GM12878	NA	Max	None	NA	wgEncodeAwgTfbsSydhGm12878MaxIggmusUniPk.narrowPeak	12542
1	1068	encode_tfbs	9.68829	1.74302	156	362	1163	270	1163	598	49127	5165	2835107	NA	GM12878	NA	CTCF	None	NA	wgEncodeAwgTfbsUwGm12878CtcfUniPk.narrowPeak	40122
1	1030	encode_tfbs	9.68007	1.74586	155	363	1161	272	1161	599	48730	5166	2835504	NA	HUVEC	NA	CTCF	None	NA	wgEncodeAwgTfbsUtaHuvecCtcfUniPk.narrowPeak	44033
1	517	encode_tfbs	9.65821	1.74791	154	364	1158	276	1158	599	48356	5167	2835878	NA	GM12878	NA	Pol2-4H8	None	NA	wgEncodeAwgTfbsHaibGm12878Pol24h8Pcr1xUniPk.narrowPeak	19234
1	1298	sheffield_dnase	9.51845	6.2214	20	365	335	939	939	546	1748	5301	2882486	Primitive;Hematopoietic;Endothelial	NA	NA	NA	NA	NA	1225.bed	1769
1	2005	sheffield_dnase	9.45884	5.82952	21	366	363	925	925	551	1959	5300	2882275	Hematopoietic	NA	NA	NA	NA	NA	2062.bed	1978
1	396	codex	9.4383	3.19444	41	367	619	728	728	571	6994	5280	2877240	Adult acute B cell precursor lymphoblastic leukaemia cell line carrying t(4;11)	Leukaemia cell	NA	KMT2A	NA	GSE34941	GSM941543_MLLN.bed	3495
1	590	encode_tfbs	9.43457	1.6915	168	368	1198	244	1198	603	54540	5153	2829694	NA	HepG2	NA	FOXA1_(SC-101058)	None	NA	wgEncodeAwgTfbsHaibHepg2Foxa1sc101058V0416101UniPk.narrowPeak	43114
1	547	encode_tfbs	9.38387	2.47967	62	369	800	570	800	580	13647	5259	2870587	NA	H1-hESC	NA	ATF2_(SC-81188)	None	NA	wgEncodeAwgTfbsHaibH1hescAtf2sc81188V0422111UniPk.narrowPeak	5998
1	2934	sheffield_dnase	9.33533	23.269	9	370	56	1146	1146	524	210	5312	2884024	Primitive;Liver;Endothelial;Muscle;Bone;Fibroblast	NA	NA	NA	NA	NA	974.bed	220
1	117	cistrome_cistrome	9.32571	1.50557	268	371	1330	135	1330	612	98146	5053	2786088	NA	T47D	breast	FoxA1	DMSO(45min-3hr)	NA	Human_T47D_FoxA1_DMSO-45min-3hr_Liu.bed	53650
1	80	cistrome_cistrome	9.30645	1.39991	395	372	1410	87	1410	623	156257	4926	2727977	NA	MCF-7	breast	RAD21	E2(45min)	NA	Human_MCF-7_RAD21_E2-45min_Odom.bed	78398
1	1112	sheffield_dnase	9.21525	30.1591	8	373	37	1178	1178	529	144	5313	2884090	Brain;Stem;Epithelial	NA	NA	NA	NA	NA	101.bed	153
1	616	encode_tfbs	9.20068	1.91034	111	374	1050	364	1050	596	31812	5210	2852422	NA	HepG2	NA	YY1_(SC-281)	None	NA	wgEncodeAwgTfbsHaibHepg2Yy1sc281V0416101UniPk.narrowPeak	17876
1	2256	sheffield_dnase	9.19824	22.4169	9	375	64	1146	1146	528	218	5312	2884016	Epithelial;Prostate	NA	NA	NA	NA	NA	2382.bed	228
1	166	cistrome_epigenome	9.19176	1.44558	324	376	1374	102	1374	617	123812	4997	2760422	NA	LnCaP	prostate	H3K4me3	DHT(4hr)	NA	Human_LnCaP_H3K4me3_DHT-4hr_Brown.bed	22170
1	1050	encode_tfbs	9.15812	1.64265	181	377	1225	223	1225	608	60532	5140	2823702	NA	A549	NA	CTCF	None	NA	wgEncodeAwgTfbsUwA549CtcfUniPk.narrowPeak	45732
1	1176	sheffield_dnase	9.15028	9.54345	14	378	203	1030	1030	537	797	5307	2883437	Stem	NA	NA	NA	NA	NA	108.bed	812
1	2352	sheffield_dnase	9.13151	42.6761	7	379	13	1217	1217	536	89	5314	2884145	Fibroblast;Brain;Primitive;Hematopoietic;Stem;Epithelial;Muscle;Colon;Liver;Endo	NA	NA	NA	NA	NA	252.bed	97
1	255	codex	9.08249	2.2934	70	380	885	521	885	595	16668	5251	2867566	CD34+ acute myeloid leukaemia (AML) blast cells carrying inv(16) translocation (	Leukaemia cell	NA	MYH11	NA	GSE46044	GSM1122319_MYH11.bed	7941
1	141	cistrome_cistrome	9.07506	1.45796	305	381	1366	113	1366	620	115472	5016	2768762	NA	lymphoblastoid(GM10855)	hematopoietic stem cell	VDR	calcitriol(36hr)	NA	Human_lymphoblastoid-GM10855_VDR_calcitriol-36hr_Knight.bed	37890
1	678	encode_tfbs	9.03899	2.02532	93	382	986	423	986	597	25112	5228	2859122	NA	SK-N-SH_RA	NA	USF1_(SC-8983)	None	NA	wgEncodeAwgTfbsHaibSknshraUsf1sc8983V0416102UniPk.narrowPeak	19622
1	2935	sheffield_dnase	9.0179	21.3405	9	383	73	1146	1146	534	229	5312	2884005	Complex tissue specific	NA	NA	NA	NA	NA	975.bed	239
1	595	encode_tfbs	8.99459	1.98851	97	384	1009	405	1009	599	26683	5224	2857551	NA	HepG2	NA	HNF4A_(SC-8987)	None	NA	wgEncodeAwgTfbsHaibHepg2Hnf4asc8987V0416101UniPk.narrowPeak	20805
1	743	encode_tfbs	8.98143	1.85839	117	385	1093	346	1093	608	34477	5204	2849757	NA	GM15510	NA	Pol2	None	NA	wgEncodeAwgTfbsSydhGm15510Pol2IggmusUniPk.narrowPeak	18661
1	845	encode_tfbs	8.96548	2.26298	71	386	893	513	893	597	17134	5250	2867100	NA	HepG2	NA	HNF4A	forskolin	NA	wgEncodeAwgTfbsSydhHepg2Hnf4aForsklnUniPk.narrowPeak	11130
1	661	encode_tfbs	8.77728	2.89185	44	387	673	690	690	583	8292	5277	2875942	NA	PANC-1	NA	NRSF	None	NA	wgEncodeAwgTfbsHaibPanc1NrsfPcr2xUniPk.narrowPeak	5507
1	2325	sheffield_dnase	8.77081	19.9411	9	388	83	1146	1146	539	245	5312	2883989	Epithelial;Fibroblast;Muscle;Brain;Skin;Stem;Endothelial;Liver;Hematopoietic;Pro	NA	NA	NA	NA	NA	2466.bed	255
1	357	codex	8.73429	4.14555	27	389	475	860	860	575	3544	5294	2880690	K562 erythrocytic leukaemia cells (ATCC CCL-243) were grown according to standar	Erythrocytic leukaemia cells	NA	WHSC1	NA	GSE32509	GSM831005_WHSC1.bed	2085
1	2758	sheffield_dnase	8.71034	6.7438	17	390	309	981	981	560	1370	5304	2882864	Primitive;Hematopoietic;Stem;Prostate;Brain	NA	NA	NA	NA	NA	757.bed	1388
1	2039	sheffield_dnase	8.69226	3.6758	31	391	539	820	820	583	4591	5290	2879643	Fibroblast	NA	NA	NA	NA	NA	2104.bed	4623
1	1101	encode_tfbs	8.68211	1.73114	141	392	1173	297	1173	621	44649	5180	2839585	NA	WI-38	NA	CTCF	None	NA	wgEncodeAwgTfbsUwWi38CtcfUniPk.narrowPeak	31518
1	41	cistrome_cistrome	8.67527	1.50231	249	393	1334	152	1334	626	91268	5072	2792966	NA	MCF-7	breast	CTCF	No treatment	NA	Human_MCF-7_CTCF_No-treatment_Hurtado.bed	56378
1	609	encode_tfbs	8.65681	1.78955	126	394	1135	322	1135	617	38567	5195	2845667	NA	HepG2	NA	SP1	None	NA	wgEncodeAwgTfbsHaibHepg2Sp1Pcr1xUniPk.narrowPeak	25477
1	601	encode_tfbs	8.64583	2.90318	43	395	668	704	704	589	8071	5278	2876163	NA	HepG2	NA	NRSF	None	NA	wgEncodeAwgTfbsHaibHepg2NrsfPcr2xUniPk.narrowPeak	6024
1	1325	sheffield_dnase	8.57837	24.8144	8	396	49	1178	1178	541	175	5313	2884059	Fibroblast;Muscle;Brain;Skin;Endothelial;Primitive;Prostate;Bone;Epithelial	NA	NA	NA	NA	NA	1254.bed	184
1	211	cistrome_epigenome	8.4954	1.50492	241	397	1332	160	1332	630	88142	5080	2796092	NA	VCaP	prostate	H3K36me3	regular medium	NA	Human_VCaP_H3K36me3_regular-medium_Chinnaiyan.bed	50257
1	1022	encode_tfbs	8.45822	1.93799	97	398	1035	405	1035	613	27372	5224	2856862	NA	H1-hESC	NA	Pol2	None	NA	wgEncodeAwgTfbsUtaH1hescPol2UniPk.narrowPeak	12915
1	1969	sheffield_dnase	8.45007	33.6184	7	399	24	1217	1217	547	113	5314	2884121	Epithelial;Fibroblast;Brain;Hematopoietic;Primitive;Stem;Endothelial;Muscle;Colo	NA	NA	NA	NA	NA	201.bed	121
1	2518	sheffield_dnase	8.42489	33.3175	7	400	27	1217	1217	548	114	5314	2884120	Repressed in Hematopoietic	NA	NA	NA	NA	NA	448.bed	122
1	45	cistrome_cistrome	8.41382	2.84902	43	401	684	704	704	596	8224	5278	2876010	NA	MCF-7	breast	ESR1	E2(45min)	NA	Human_MCF-7_ESR1_E2-45min_Carroll.bed	2372
1	304	codex	8.4098	1.87389	106	402	1079	381	1079	621	30950	5215	2853284	N/A	T-Cell	NA	TAL1	NA	GSE59657	GSM1519646_TAL1.bed	18234
1	606	encode_tfbs	8.39578	1.59508	184	403	1267	220	1267	630	63344	5137	2820890	NA	HepG2	NA	Rad21	None	NA	wgEncodeAwgTfbsHaibHepg2Rad21V0416101UniPk.narrowPeak	54315
1	620	encode_tfbs	8.37167	1.73985	133	404	1165	311	1165	627	41881	5188	2842353	NA	HUVEC	NA	Pol2	None	NA	wgEncodeAwgTfbsHaibHuvecPol2Pcr1xUniPk.narrowPeak	19254
1	1940	sheffield_dnase	8.32073	3.05939	38	405	647	753	753	602	6765	5283	2877469	NA	NA	NA	NA	NA	NA	1970.bed	6795
1	1010	encode_tfbs	8.27322	1.54358	208	406	1305	194	1305	635	74060	5113	2810174	NA	Gliobla	NA	CTCF	None	NA	wgEncodeAwgTfbsUtaGlioblaCtcfUniPk.narrowPeak	62772
1	2	cistrome_cistrome	8.26593	1.65926	155	407	1217	272	1217	632	51228	5166	2833006	NA	A594 cells	lung	NR3C1	DEX(1hr)	NA	Human_A594--cells_NR3C1_DEX-1hr_Myers.bed	11083
1	190	cistrome_epigenome	8.26446	1.78274	121	408	1140	335	1140	628	37161	5200	2847073	NA	MCF-7	breast	H3K9me3	E2(3hr)	NA	Human_MCF-7_H3K9me3_E2-3hr_Liu.bed	47408
1	531	encode_tfbs	8.26141	2.36619	59	409	846	586	846	614	13602	5262	2870632	NA	GM12878	NA	USF-1	None	NA	wgEncodeAwgTfbsHaibGm12878Usf1Pcr2xUniPk.narrowPeak	9778
1	1116	sheffield_dnase	8.20653	17.0846	9	410	99	1146	1146	552	286	5312	2883948	Stem;Liver;Brain	NA	NA	NA	NA	NA	1014.bed	296
1	541	encode_tfbs	8.16034	2.04387	81	411	978	472	978	620	21650	5240	2862584	NA	GM12891	NA	YY1_(SC-281)	None	NA	wgEncodeAwgTfbsHaibGm12891Yy1sc281V0416101UniPk.narrowPeak	13593
1	1330	sheffield_dnase	8.14126	5.76205	18	412	367	960	960	580	1698	5303	2882536	Complex tissue specific	NA	NA	NA	NA	NA	1259.bed	1717
1	1122	sheffield_dnase	8.11056	21.5009	8	413	71	1178	1178	554	202	5313	2884032	Stem;Brain;Muscle;Epithelial	NA	NA	NA	NA	NA	102.bed	211
1	2801	sheffield_dnase	8.09391	16.5626	9	414	106	1146	1146	555	295	5312	2883939	Stem;Liver	NA	NA	NA	NA	NA	812.bed	305
1	626	encode_tfbs	8.07141	1.62573	163	415	1240	255	1240	637	54995	5158	2829239	NA	K562	NA	CTCF_(SC-5916)	None	NA	wgEncodeAwgTfbsHaibK562CtcfcPcr1xUniPk.narrowPeak	45603
1	2460	sheffield_dnase	7.99968	20.7803	8	416	78	1178	1178	557	209	5313	2884025	Complex tissue specific	NA	NA	NA	NA	NA	388.bed	218
1	659	encode_tfbs	7.97476	3.59349	29	417	553	844	844	605	4392	5292	2879842	NA	K562	NA	ZBTB33	None	NA	wgEncodeAwgTfbsHaibK562Zbtb33Pcr1xUniPk.narrowPeak	3285
1	529	encode_tfbs	7.90441	1.87259	99	418	1080	392	1080	630	28908	5222	2855326	NA	GM12878	NA	TCF12	None	NA	wgEncodeAwgTfbsHaibGm12878Tcf12Pcr1xUniPk.narrowPeak	20437
1	596	encode_tfbs	7.8963	1.87839	98	419	1074	399	1074	631	28526	5223	2855708	NA	HepG2	NA	HNF4G_(SC-6558)	None	NA	wgEncodeAwgTfbsHaibHepg2Hnf4gsc6558V0416101UniPk.narrowPeak	20384
1	1324	sheffield_dnase	7.88609	42.2755	6	420	14	1268	1268	567	77	5315	2884157	Fibroblast;Muscle;Brain;Skin;Liver;Endothelial;Epithelial;Primitive;Prostate;Bon	NA	NA	NA	NA	NA	1253.bed	84
1	296	codex	7.86069	2.05069	77	421	975	487	975	628	20505	5244	2863729	Kasumi-1 (AML FAB M2) with t(8;21) translocation and mismatch siRNA derived from	Acute Myeloid Leukemia	NA	LMO2	NA	GSE60131	GSM1501164_LMO2.bed	11106
1	2773	sheffield_dnase	7.85934	5.20254	19	422	398	951	951	590	1985	5302	2882249	PANC-1 specific	NA	NA	NA	NA	NA	773.bed	2005
1	961	encode_tfbs	7.80438	1.8764	97	423	1076	405	1076	635	28262	5224	2855972	NA	K562	NA	UBTF_(SAB1404509)	None	NA	wgEncodeAwgTfbsSydhK562Ubtfsab1404509IggmusUniPk.narrowPeak	13692
1	555	encode_tfbs	7.79961	2.44081	52	424	824	621	824	623	11615	5269	2872619	NA	H1-hESC	NA	JunD	None	NA	wgEncodeAwgTfbsHaibH1hescJundV0416102UniPk.narrowPeak	8447
1	836	encode_tfbs	7.7986	2.00315	81	425	1000	472	1000	632	22086	5240	2862148	NA	HepG2	NA	BHLHE40_(NB100-1800)	None	NA	wgEncodeAwgTfbsSydhHepg2Bhlhe40cIggrabUniPk.narrowPeak	14628
1	437	encode_tfbs	7.73901	1.50815	214	426	1328	189	1328	648	77969	5107	2806265	NA	K562	NA	CTCF	None	NA	wgEncodeAwgTfbsBroadK562CtcfUniPk.narrowPeak	51992
1	1049	encode_tfbs	7.73329	1.85678	99	427	1094	392	1094	638	29152	5222	2855082	NA	ProgFib	NA	Pol2	None	NA	wgEncodeAwgTfbsUtaProgfibPol2UniPk.narrowPeak	16338
1	297	codex	7.66076	1.90458	91	428	1054	433	1054	638	26111	5230	2858123	Kasumi-1 (AML FAB M2) with t(8;21) translocation and RUNX1/ETO siRNA derived fro	Acute Myeloid Leukemia	NA	LMO2	NA	GSE60131	GSM1501165_LMO2.bed	13782
1	1201	sheffield_dnase	7.62251	14.5432	9	429	116	1146	1146	564	336	5312	2883898	Stem;Liver;Brain	NA	NA	NA	NA	NA	1108.bed	346
1	1172	sheffield_dnase	7.60597	6.54625	15	430	319	1015	1015	588	1245	5306	2882989	Liver	NA	NA	NA	NA	NA	1076.bed	1261
1	227	codex	7.60212	1.74925	117	431	1155	346	1155	644	36600	5204	2847634	Juvenile acute myeloid leukaemia cell line carrying t(8;21) translocation RUNX1-	Leukaemia cell	NA	TCF12	NA	GSE43834	GSM1082308_HEB_TCF12.bed	18869
1	2532	sheffield_dnase	7.50749	2.64217	43	432	743	704	743	626	8866	5278	2875368	NA	NA	NA	NA	NA	NA	466.bed	8904
1	739	encode_tfbs	7.50434	1.6965	128	433	1196	319	1196	649	41305	5193	2842929	NA	GM12891	NA	Pol2	None	NA	wgEncodeAwgTfbsSydhGm12891Pol2IggmusUniPk.narrowPeak	20390
1	599	encode_tfbs	7.47071	1.7258	120	434	1175	339	1175	649	38051	5201	2846183	NA	HepG2	NA	MYBL2_(SC-81192)	None	NA	wgEncodeAwgTfbsHaibHepg2Mybl2sc81192V0422111UniPk.narrowPeak	17898
1	542	encode_tfbs	7.44525	2.18893	62	435	915	570	915	640	15450	5259	2868784	NA	GM12892	NA	PAX5-C20	None	NA	wgEncodeAwgTfbsHaibGm12892Pax5c20V0416101UniPk.narrowPeak	10300
1	2563	sheffield_dnase	7.43126	17.44	8	436	96	1178	1178	570	249	5313	2883985	Hematopoietic;Stem;Liver;Brain	NA	NA	NA	NA	NA	504.bed	258
1	877	encode_tfbs	7.40199	1.72044	120	437	1179	339	1179	652	38168	5201	2846066	NA	IMR90	NA	Pol2	None	NA	wgEncodeAwgTfbsSydhImr90Pol2IggrabUniPk.narrowPeak	17647
1	1077	encode_tfbs	7.4014	1.57861	166	438	1282	249	1282	656	57658	5155	2826576	NA	HEK293	NA	CTCF	None	NA	wgEncodeAwgTfbsUwHek293CtcfUniPk.narrowPeak	47331
1	254	codex	7.39981	1.70405	124	439	1191	329	1191	653	39827	5197	2844407	Acute myelomonocytic leukaemia cell line carrying inv(16) translocation (CBFbeta	Leukaemia cell	NA	HDAC1	NA	GSE46044	GSM1122318_HDAC1.bed	20782
1	2931	sheffield_dnase	7.38552	23.1664	7	440	57	1217	1217	571	164	5314	2884070	Liver;Endothelial	NA	NA	NA	NA	NA	971.bed	172
1	196	cistrome_epigenome	7.38345	2.76619	39	441	706	743	743	630	7678	5282	2876556	NA	NB4 cells	hematopoietic stem cell	H3K27me3	No treatment	NA	Human_NB4-cells_H3K27me3_No-treatment_Stunnenberg.bed	2918
1	1328	sheffield_dnase	7.38123	7.55259	13	442	272	1047	1047	587	935	5308	2883299	Hematopoietic	NA	NA	NA	NA	NA	1257.bed	949
1	923	encode_tfbs	7.33887	1.60927	152	443	1257	280	1257	660	51757	5169	2832477	NA	K562	NA	Max	None	NA	wgEncodeAwgTfbsSydhK562MaxIggrabUniPk.narrowPeak	31436
1	2923	sheffield_dnase	7.32419	13.3917	9	444	135	1146	1146	575	365	5312	2883869	Liver	NA	NA	NA	NA	NA	964.bed	375
1	1983	sheffield_dnase	7.26668	16.5736	8	445	105	1178	1178	576	262	5313	2883972	Stem	NA	NA	NA	NA	NA	203.bed	271
1	1225	sheffield_dnase	7.26628	22.2197	7	446	66	1217	1217	576	171	5314	2884063	Fibroblast;Muscle;Brain;Primitive;Epithelial;Endothelial;Cervix;Liver;Stem;Prost	NA	NA	NA	NA	NA	1142.bed	179
1	747	encode_tfbs	7.24964	1.80596	100	447	1123	391	1123	654	30267	5221	2853967	NA	GM18526	NA	Pol2	None	NA	wgEncodeAwgTfbsSydhGm18526Pol2IggmusUniPk.narrowPeak	16856
1	567	encode_tfbs	7.23807	3.59627	26	448	551	874	874	624	3933	5295	2880301	NA	H1-hESC	NA	SP2_(SC-643)	None	NA	wgEncodeAwgTfbsHaibH1hescSp2V0422111UniPk.narrowPeak	2469
1	401	codex	7.2247	3.82889	24	449	517	890	890	619	3409	5297	2880825	ChIP-seq_ZNF143_HPB-ALL. ChIP assays were performed essentially as previously de	T-cell acute lymphoblastic leukemia cells	NA	ZNF143	NA	GSE39263	GSM959049_ZNF143.bed	1901
1	859	encode_tfbs	7.18616	1.72034	116	450	1180	348	1180	659	36886	5205	2847348	NA	HepG2	NA	Pol2	None	NA	wgEncodeAwgTfbsSydhHepg2Pol2IggrabUniPk.narrowPeak	19572
1	878	encode_tfbs	7.18468	1.6457	136	451	1223	304	1223	659	45248	5185	2838986	NA	IMR90	NA	Rad21	None	NA	wgEncodeAwgTfbsSydhImr90Rad21IggrabUniPk.narrowPeak	37417
1	2179	sheffield_dnase	7.18411	21.5887	7	452	70	1217	1217	580	176	5314	2884058	Fibroblast;Muscle;Brain;Epithelial;Prostate	NA	NA	NA	NA	NA	2282.bed	184
1	546	encode_tfbs	7.17338	1.89997	85	453	1056	454	1056	654	24435	5236	2859799	NA	GM12892	NA	YY1	None	NA	wgEncodeAwgTfbsHaibGm12892Yy1V0416101UniPk.narrowPeak	15951
1	48	cistrome_cistrome	7.16071	1.5927	154	454	1270	276	1270	667	52981	5167	2831253	NA	MCF-7	breast	ESR1	E2(45min)	NA	Human_MCF-7_ESR1_E2-45min_Liu.bed	20474
1	769	encode_tfbs	7.16068	4.2619	21	455	465	925	925	615	2679	5300	2881555	NA	H1-hESC	NA	RFX5_(200-401-194)	None	NA	wgEncodeAwgTfbsSydhH1hescRfx5200401194IggrabUniPk.narrowPeak	1695
1	2598	sheffield_dnase	7.1519	21.3461	7	456	72	1217	1217	582	178	5314	2884056	Hematopoietic;Stem;Brain	NA	NA	NA	NA	NA	553.bed	186
1	2694	sheffield_dnase	7.11113	5.98356	15	457	347	1015	1015	606	1362	5306	2882872	Muscle;Endothelial;Primitive	NA	NA	NA	NA	NA	674.bed	1378
1	1215	sheffield_dnase	7.08649	12.528	9	458	147	1146	1146	584	390	5312	2883844	Primitive;Hematopoietic;Stem;Liver;Endothelial;Prostate;Bone;Brain	NA	NA	NA	NA	NA	1125.bed	400
1	365	codex	7.08077	1.57072	161	459	1286	260	1286	668	56177	5160	2828057	K562 erythrocytic leukaemia cells (ATCC CCL-243) were grown according to standar	Erythrocytic leukaemia cells	NA	POLR2A	NA	GSE32509	GSM831016_POLR2A.bed	35672
1	2010	sheffield_dnase	7.0228	8.86349	11	460	225	1093	1093	593	674	5310	2883560	Hematopoietic	NA	NA	NA	NA	NA	2068.bed	686
1	383	codex	7.00544	1.86696	87	461	1085	447	1085	664	25453	5234	2858781	N/A	Embryonic Stem Cell	NA	POLR2A	NA	GSE36578	GSM897115_POLR2A.bed	12277
1	145	cistrome_cistrome	6.96005	1.6148	141	462	1251	297	1251	670	47812	5180	2836422	NA	metastatic prostate cancer tissue	prostate	ERG	No treatment	NA	Human_metastatic-prostate-cancer-tissue_ERG_No-treatment_Chinnaiyan.bed	18059
1	2093	sheffield_dnase	6.94515	5.4008	16	463	390	995	995	616	1610	5305	2882624	Hematopoietic	NA	NA	NA	NA	NA	218.bed	1627
1	1637	sheffield_dnase	6.92825	14.9231	8	464	114	1178	1178	585	291	5313	2883943	Fibroblast;Muscle	NA	NA	NA	NA	NA	1593.bed	300
1	587	encode_tfbs	6.90372	1.53045	175	465	1313	234	1313	671	62694	5146	2821540	NA	HepG2	NA	CTCF_(SC-5916)	None	NA	wgEncodeAwgTfbsHaibHepg2Ctcfsc5916V0416101UniPk.narrowPeak	55778
1	537	encode_tfbs	6.88715	1.77818	99	466	1141	392	1141	666	30426	5222	2853808	NA	GM12891	NA	Pol2	None	NA	wgEncodeAwgTfbsHaibGm12891Pol2Pcr1xUniPk.narrowPeak	16585
1	2295	sheffield_dnase	6.88298	28.0744	6	467	42	1268	1268	592	116	5315	2884118	Fibroblast;Muscle;Prostate;Mammary;Skin	NA	NA	NA	NA	NA	2433.bed	123
1	1079	encode_tfbs	6.87296	1.5491	165	468	1299	251	1299	673	58376	5156	2825858	NA	HepG2	NA	CTCF	None	NA	wgEncodeAwgTfbsUwHepg2CtcfUniPk.narrowPeak	48708
1	687	encode_tfbs	6.86956	2.00422	70	469	998	521	998	663	19057	5251	2865177	NA	U87	NA	NRSF	None	NA	wgEncodeAwgTfbsHaibU87NrsfPcr2xUniPk.narrowPeak	11746
1	274	codex	6.83415	1.6033	142	470	1258	295	1258	674	48494	5179	2835740	T cell Lymphoblastic Lymphoma cell line carrying t(7;9) translocation (TCRB-NOTC	Lymphoma cell	NA	RUNX1	NA	GSE51800	GSM1252931_RUNX1.bed	26549
1	569	encode_tfbs	6.83035	2.96163	32	471	659	806	806	645	5880	5289	2878354	NA	H1-hESC	NA	SRF	None	NA	wgEncodeAwgTfbsHaibH1hescSrfPcr1xUniPk.narrowPeak	5105
1	548	encode_tfbs	6.81425	2.89912	33	472	670	801	801	648	6195	5288	2878039	NA	H1-hESC	NA	ATF3	None	NA	wgEncodeAwgTfbsHaibH1hescAtf3V0416102UniPk.narrowPeak	4808
1	864	encode_tfbs	6.79132	1.86657	84	473	1086	460	1086	673	24574	5237	2859660	NA	HepG2	NA	TBP	None	NA	wgEncodeAwgTfbsSydhHepg2TbpIggrabUniPk.narrowPeak	13806
1	173	cistrome_epigenome	6.77524	1.61675	136	474	1250	304	1250	676	46045	5185	2838189	NA	LnCaP	prostate	H3K9me3	regular medium	NA	Human_LnCaP_H3K9me3_regular-medium_Chinnaiyan.bed	25317
1	2543	sheffield_dnase	6.77126	11.4691	9	475	160	1146	1146	594	426	5312	2883808	Hematopoietic	NA	NA	NA	NA	NA	481.bed	436
1	530	encode_tfbs	6.65192	1.85146	84	476	1096	460	1096	677	24773	5237	2859461	NA	GM12878	NA	TCF3_(SC-349)	None	NA	wgEncodeAwgTfbsHaibGm12878Tcf3Pcr1xUniPk.narrowPeak	16021
1	735	encode_tfbs	6.56469	1.80071	90	477	1128	436	1128	680	27296	5231	2856938	NA	GM12878	NA	Znf143_(16618-1-AP)	None	NA	wgEncodeAwgTfbsSydhGm12878Znf143166181apUniPk.narrowPeak	20024
1	716	encode_tfbs	6.55416	2.59777	38	478	762	753	762	664	7964	5283	2876270	NA	GM12878	NA	Nrf1	None	NA	wgEncodeAwgTfbsSydhGm12878Nrf1IggmusUniPk.narrowPeak	5683
1	2871	sheffield_dnase	6.53742	10.7398	9	479	178	1146	1146	601	455	5312	2883779	Brain	NA	NA	NA	NA	NA	902.bed	465
1	147	cistrome_cistrome	6.50353	1.45928	205	480	1363	196	1363	680	77080	5116	2807154	NA	normal liver cells	liver	CEBPa	No treatment	NA	Human_normal-liver-cells_CEBPa_No-treatment_Odom.bed	64362
1	1565	sheffield_dnase	6.49332	23.9391	6	481	52	1268	1268	600	136	5315	2884098	Fibroblast;Muscle;Brain;Skin;Bone	NA	NA	NA	NA	NA	1515.bed	143
1	1976	sheffield_dnase	6.49104	10.6001	9	482	182	1146	1146	603	461	5312	2883773	Weak Ubiquitous	NA	NA	NA	NA	NA	2022.bed	471
1	608	encode_tfbs	6.48149	1.72493	102	483	1177	387	1177	682	32313	5219	2851921	NA	HepG2	NA	Sin3Ak-20	None	NA	wgEncodeAwgTfbsHaibHepg2Sin3ak20Pcr1xUniPk.narrowPeak	16459
1	11	cistrome_cistrome	6.4696	1.94234	71	484	1032	513	1032	676	19943	5250	2864291	NA	APL74 cells	hematopoietic stem cell	RXR	No treatment	NA	Human_APL74-cells_RXR_No-treatment_Stunnenberg.bed	20192
1	544	encode_tfbs	6.43489	1.64802	119	485	1222	343	1222	683	39487	5202	2844747	NA	GM12892	NA	Pol2	None	NA	wgEncodeAwgTfbsHaibGm12892Pol2V0416102UniPk.narrowPeak	20075
1	2667	sheffield_dnase	6.40495	23.092	6	486	58	1268	1268	604	141	5315	2884093	Fibroblast;Muscle;Endothelial;Primitive	NA	NA	NA	NA	NA	636.bed	148
1	679	encode_tfbs	6.4027	1.81029	86	487	1119	450	1119	685	25937	5235	2858297	NA	SK-N-SH_RA	NA	YY1_(SC-281)	None	NA	wgEncodeAwgTfbsHaibSknshraYy1sc281V0416102UniPk.narrowPeak	15684
1	2591	sheffield_dnase	6.38766	22.93	6	488	60	1268	1268	605	142	5315	2884092	Fibroblast;Muscle;Brain;Primitive;Skin;Epithelial;Endothelial;Cervix;Liver;Stem;	NA	NA	NA	NA	NA	546.bed	149
1	2085	sheffield_dnase	6.3585	4.58449	17	489	447	981	981	639	2015	5304	2882219	Hematopoietic	NA	NA	NA	NA	NA	217.bed	2033
1	2830	sheffield_dnase	6.34922	7.55159	11	490	273	1093	1093	619	791	5310	2883443	Epithelial;Brain	NA	NA	NA	NA	NA	852.bed	803
1	78	cistrome_cistrome	6.34625	1.41719	233	491	1394	172	1394	686	90280	5088	2793954	NA	MCF-7	breast	PolII	Tam	NA	Human_MCF-7_PolII_Tam_Stunnenberg.bed	25209
1	1900	sheffield_dnase	6.34396	36.1695	5	492	21	1310	1310	608	75	5316	2884159	Fibroblast;Muscle;Brain;Hematopoietic;Primitive;Skin;Stem;Epithelial;Endothelial	NA	NA	NA	NA	NA	191.bed	81
1	198	cistrome_epigenome	6.32329	1.33982	329	493	1452	100	1452	682	135223	4992	2749011	NA	NB4 cells	hematopoietic stem cell	H3K9K14ac	No treatment	NA	Human_NB4-cells_H3K9K14ac_No-treatment_Stunnenberg.bed	14486
1	603	encode_tfbs	6.30937	1.63083	121	494	1236	335	1236	688	40574	5200	2843660	NA	HepG2	NA	p300	None	NA	wgEncodeAwgTfbsHaibHepg2P300V0416101UniPk.narrowPeak	27913
1	515	encode_tfbs	6.30306	2.19391	51	495	913	632	913	680	12666	5270	2871568	NA	GM12878	NA	Pbx3	None	NA	wgEncodeAwgTfbsHaibGm12878Pbx3Pcr1xUniPk.narrowPeak	9941
1	1432	sheffield_dnase	6.26548	12.1292	8	496	154	1178	1178	609	358	5313	2883876	Fibroblast	NA	NA	NA	NA	NA	1375.bed	367
1	339	codex	6.24189	2.77839	32	497	705	806	806	669	6267	5289	2877967	Kasumi-1 (AML FAB M2) with t(8;21) translocation and mismatch siRNA derived from	Acute Myeloid Leukemia	NA	RUNX1T1	NA	GSE29225	GSM722706_RUNX1T1.bed	3283
1	1498	sheffield_dnase	6.23799	34.3342	5	498	23	1310	1310	610	79	5316	2884155	Fibroblast;Muscle;Brain;Epithelial;Liver;Prostate;Skin;Bone	NA	NA	NA	NA	NA	1441.bed	85
1	511	encode_tfbs	6.2364	2.33667	44	499	863	690	863	684	10255	5277	2873979	NA	GM12878	NA	NRSF	None	NA	wgEncodeAwgTfbsHaibGm12878NrsfPcr1xUniPk.narrowPeak	6906
1	89	cistrome_cistrome	6.19811	1.27641	466	500	1493	74	1493	689	201719	4855	2682515	NA	MCF-7	breast	STAG1	No treatment	NA	Human_MCF-7_STAG1_No-treatment_Odom.bed	91861
1	618	encode_tfbs	6.1894	2.15547	52	501	929	621	929	684	13146	5269	2871088	NA	HepG2	NA	ZBTB7A_(SC-34508)	None	NA	wgEncodeAwgTfbsHaibHepg2Zbtb7aV0416101UniPk.narrowPeak	9189
1	1133	sheffield_dnase	6.18697	33.4854	5	502	25	1310	1310	612	81	5316	2884153	Hematopoietic;Stem	NA	NA	NA	NA	NA	103.bed	87
1	2534	sheffield_dnase	6.15779	20.8731	6	503	76	1268	1268	616	156	5315	2884078	Epithelial;Fibroblast;Muscle;Brain;Hematopoietic;Primitive;Skin;Stem;Endothelial	NA	NA	NA	NA	NA	47.bed	163
1	47	cistrome_cistrome	6.15688	1.62572	119	504	1241	343	1241	696	40021	5202	2844213	NA	MCF-7	breast	ESR1	E2(45min)	NA	Human_MCF-7_ESR1_E2-45min_Hurtado.bed	24646
1	256	codex	6.14787	2.1307	53	505	938	614	938	686	13555	5268	2870679	CD34+ acute myeloid leukaemia (AML) blast cells carrying inv(16) translocation (	Leukaemia cell	NA	CBFB	NA	GSE46044	GSM1122320_CBFB.bed	6608
1	2568	sheffield_dnase	6.1222	3.31221	24	506	599	890	890	665	3940	5297	2880294	Weak lymphoblast specific	NA	NA	NA	NA	NA	511.bed	3961
1	427	encode_tfbs	6.11849	1.55134	143	507	1298	291	1298	699	50446	5178	2833788	NA	HMEC	NA	CTCF	None	NA	wgEncodeAwgTfbsBroadHmecCtcfUniPk.narrowPeak	40048
1	155	cistrome_epigenome	6.11351	1.2296	655	508	1530	50	1530	696	295539	4666	2588695	NA	Caco-2(differentiated)	intestine	H3K4me2	No treatment	NA	Human_Caco-2-differentiated_H3K4me2_No-treatment_Shivdasani.bed	125160
1	662	encode_tfbs	6.10382	1.86861	74	509	1084	502	1084	698	21606	5247	2862628	NA	PANC-1	NA	Pol2-4H8	None	NA	wgEncodeAwgTfbsHaibPanc1Pol24h8V0416101UniPk.narrowPeak	10324
1	323	codex	6.10246	1.70972	98	510	1187	399	1187	699	31309	5223	2852925	Mobilised CD34+ cells isolated from the healthly peripheral blood.	Hematopoietic Stem and Progenitor Cells	NA	CTCF	NA	GSE26501	GSM651541_CTCF.bed	18624
1	75	cistrome_cistrome	6.07837	1.48038	176	511	1349	232	1349	697	65141	5145	2819093	NA	MCF-7	breast	PolII	No treatment	NA	Human_MCF-7_PolII_No-treatment_Brown.bed	11240
1	660	encode_tfbs	6.07206	1.64089	113	512	1227	358	1227	699	37640	5208	2846594	NA	K562	NA	ZBTB7A_(SC-34508)	None	NA	wgEncodeAwgTfbsHaibK562Zbtb7asc34508V0416101UniPk.narrowPeak	21711
1	504	encode_tfbs	6.05736	2.32478	43	513	867	704	867	695	10072	5278	2874162	NA	GM12878	NA	GABP	None	NA	wgEncodeAwgTfbsHaibGm12878GabpPcr2xUniPk.narrowPeak	6566
1	681	encode_tfbs	6.05654	3.02654	27	514	650	860	860	675	4852	5294	2879382	NA	T-47D	NA	ERalpha_a	BPA_100nM	NA	wgEncodeAwgTfbsHaibT47dEraaV0416102Bpa1hUniPk.narrowPeak	3902
1	208	cistrome_epigenome	6.05541	2.37955	41	515	843	728	843	695	9382	5280	2874852	NA	VCaP	prostate	H3K27me3	EtOH(16hr)	NA	Human_VCaP_H3K27me3_EtOH-16hr_Chinnaiyan.bed	5702
1	32	cistrome_cistrome	5.93611	1.88363	70	516	1068	521	1068	702	20269	5251	2863965	NA	LnCaP	prostate	AR	DHT(4hr)	NA	Human_LnCaP_AR_DHT-4hr_Brown.bed	7059
1	1339	sheffield_dnase	5.90491	29.1723	5	517	40	1310	1310	622	93	5316	2884141	Fibroblast;Muscle;Brain;Primitive;Skin;Stem;Epithelial;Endothelial;Prostate;Mamm	NA	NA	NA	NA	NA	1267.bed	99
1	1170	sheffield_dnase	5.8914	18.7184	6	518	91	1268	1268	626	174	5315	2884060	Fibroblast;Primitive;Brain;Epithelial;Endothelial;Muscle;Stem;Bone	NA	NA	NA	NA	NA	1074.bed	181
1	780	encode_tfbs	5.84832	2.00592	58	519	997	593	997	703	15759	5263	2868475	NA	HEK293	NA	TCF7L2	None	NA	wgEncodeAwgTfbsSydhHek293Tcf7l2UcdUniPk.narrowPeak	8961
1	852	encode_tfbs	5.8476	1.8722	70	520	1081	521	1081	707	20392	5251	2863842	NA	HepG2	NA	Max	None	NA	wgEncodeAwgTfbsSydhHepg2MaxIggrabUniPk.narrowPeak	11854
1	2919	sheffield_dnase	5.84406	10.6184	8	521	181	1178	1178	627	409	5313	2883825	Weak complex tissue specific	NA	NA	NA	NA	NA	957.bed	418
1	873	encode_tfbs	5.83412	1.81154	77	522	1118	487	1118	709	23189	5244	2861045	NA	HUVEC	NA	Pol2	None	NA	wgEncodeAwgTfbsSydhHuvecPol2UniPk.narrowPeak	12305
1	1091	encode_tfbs	5.82842	1.51285	151	523	1324	281	1324	709	54627	5170	2829607	NA	K562	NA	CTCF	None	NA	wgEncodeAwgTfbsUwK562CtcfUniPk.narrowPeak	43247
1	612	encode_tfbs	5.80416	1.70128	94	524	1194	417	1194	712	30169	5227	2854065	NA	HepG2	NA	TAF1	None	NA	wgEncodeAwgTfbsHaibHepg2Taf1Pcr2xUniPk.narrowPeak	16659
1	248	codex	5.80391	1.88541	68	525	1065	535	1065	708	19668	5253	2864566	Acute myelomonocytic leukaemia cell line carrying inv(16) translocation (CBFbeta	Leukaemia cell	NA	TAL1	NA	GSE46044	GSM1122311_TAL1.bed	9472
1	522	encode_tfbs	5.79206	1.37718	247	526	1428	154	1428	703	98468	5074	2785766	NA	GM12878	NA	RUNX3_(SC-101553)	None	NA	wgEncodeAwgTfbsHaibGm12878Runx3sc101553V0422111UniPk.narrowPeak	67965
1	856	encode_tfbs	5.79003	2.15813	48	527	926	655	926	703	12115	5273	2872119	NA	HepG2	NA	p300_(SC-584)	None	NA	wgEncodeAwgTfbsSydhHepg2P300sc582IggrabUniPk.narrowPeak	6613
1	88	cistrome_cistrome	5.73551	1.28434	401	528	1487	83	1487	699	172111	4920	2712123	NA	MCF-7	breast	STAG1	E2(45min)	NA	Human_MCF-7_STAG1_E2-45min_Odom.bed	93033
1	262	codex	5.6937	2.00895	56	529	995	601	995	708	15190	5265	2869044	N/A	Embryonic Stem Cell	NA	POU5F1	NA	GSE46130	GSM1124067_POU5F1.bed	10380
1	991	encode_tfbs	5.63972	2.47372	35	530	806	779	806	705	7699	5286	2876535	NA	NT2-D1	NA	YY1	None	NA	wgEncodeAwgTfbsSydhNt2d1Yy1UcdUniPk.narrowPeak	4862
1	195	cistrome_epigenome	5.63827	1.43039	192	531	1384	215	1384	710	73556	5129	2810678	NA	NB4 cells	hematopoietic stem cell	H3K27me3	ATRA(24hr)	NA	Human_NB4-cells_H3K27me3_ATRA-24hr_Stunnenberg.bed	43206
1	2721	sheffield_dnase	5.61606	8.25434	9	532	243	1146	1146	640	592	5312	2883642	Weak	NA	NA	NA	NA	NA	709.bed	602
1	2222	sheffield_dnase	5.59451	12.2939	7	533	150	1217	1217	633	309	5314	2883925	Fibroblast;Muscle;Brain;Skin;Epithelial;Cervix;Liver;Endothelial;Prostate;Bone	NA	NA	NA	NA	NA	2333.bed	317
1	397	codex	5.56653	2.41899	36	534	829	774	829	712	8099	5285	2876135	Adult acute B cell precursor lymphoblastic leukaemia cell line carrying t(4;11)	Leukaemia cell	NA	AFF1	NA	GSE34941	GSM941544_AF4.bed	5219
1	18	cistrome_cistrome	5.54277	2.44804	35	535	816	779	816	710	7780	5286	2876454	NA	ECC-1	uterus	ESR1	E2(45min)	NA	Human_ECC-1_ESR1_E2-45min_Liu.bed	5080
1	535	encode_tfbs	5.5387	3.14718	23	536	627	908	908	690	3973	5298	2880261	NA	GM12891	NA	PAX5-C20	None	NA	wgEncodeAwgTfbsHaibGm12891Pax5c20V0416101UniPk.narrowPeak	3156
1	536	encode_tfbs	5.53828	1.68499	92	537	1203	431	1203	724	29805	5229	2854429	NA	GM12891	NA	Pol2-4H8	None	NA	wgEncodeAwgTfbsHaibGm12891Pol24h8Pcr1xUniPk.narrowPeak	16236
1	43	cistrome_cistrome	5.50317	1.59618	112	538	1266	361	1266	722	38335	5209	2845899	NA	MCF-7	breast	ESR1	17b-E2(1hr)	NA	Human_MCF-7_ESR1_17b-E2-1hr_Stunnenberg.bed	32005
1	710	encode_tfbs	5.49026	1.5881	114	539	1274	355	1274	723	39221	5207	2845013	NA	GM12878	NA	MAZ_(ab85725)	None	NA	wgEncodeAwgTfbsSydhGm12878Mazab85725IggmusUniPk.narrowPeak	18952
1	36	cistrome_cistrome	5.48585	1.47214	160	540	1352	263	1352	718	59485	5161	2824749	NA	LnCaP	prostate	FoxA1	regular medium	NA	Human_LnCaP_FoxA1_regular-medium_Chinnaiyan.bed	51551
1	719	encode_tfbs	5.48375	1.56793	120	541	1287	339	1287	722	41826	5201	2842408	NA	GM12878	NA	Pol2	None	NA	wgEncodeAwgTfbsSydhGm12878Pol2IggmusUniPk.narrowPeak	21947
1	1890	sheffield_dnase	5.48369	3.593	19	542	555	951	951	683	2874	5302	2881360	AoAF and Muscle	NA	NA	NA	NA	NA	1895.bed	2893
1	2397	sheffield_dnase	5.47137	23.5883	5	543	54	1310	1310	636	115	5316	2884119	Stem;Endothelial;Primitive	NA	NA	NA	NA	NA	312.bed	121
1	2559	sheffield_dnase	5.47119	11.761	7	544	157	1217	1217	639	323	5314	2883911	Stem	NA	NA	NA	NA	NA	5.bed	331
1	538	encode_tfbs	5.41545	1.76915	76	545	1149	494	1149	729	23431	5245	2860803	NA	GM12891	NA	POU2F2	None	NA	wgEncodeAwgTfbsHaibGm12891Pou2f2Pcr1xUniPk.narrowPeak	14630
1	1373	sheffield_dnase	5.40162	22.7979	5	546	62	1310	1310	639	119	5316	2884115	Complex tissue specific	NA	NA	NA	NA	NA	1315.bed	125
1	705	encode_tfbs	5.3914	1.51907	135	547	1320	306	1320	724	48592	5186	2835642	NA	GM12878	NA	EBF1_(SC-137065)	None	NA	wgEncodeAwgTfbsSydhGm12878Ebf1sc137065UniPk.narrowPeak	33410
1	924	encode_tfbs	5.37192	1.47406	155	548	1351	272	1351	724	57535	5166	2826699	NA	K562	NA	MAZ_(ab85725)	None	NA	wgEncodeAwgTfbsSydhK562Mazab85725IggrabUniPk.narrowPeak	33323
1	945	encode_tfbs	5.30821	2.58849	30	549	765	832	832	715	6304	5291	2877930	NA	K562	NA	SETDB1	None	NA	wgEncodeAwgTfbsSydhK562Setdb1UcdUniPk.narrowPeak	3882
1	1329	sheffield_dnase	5.28849	11.0126	7	550	169	1217	1217	645	345	5314	2883889	Complex tissue specific	NA	NA	NA	NA	NA	1258.bed	353
1	1458	sheffield_dnase	5.26189	3.2179	21	551	615	925	925	697	3547	5300	2880687	Brain	NA	NA	NA	NA	NA	1401.bed	3568
1	471	encode_tfbs	5.24934	1.71001	82	552	1186	468	1186	735	26160	5239	2858074	NA	A549	NA	GR	DEX_100nM	NA	wgEncodeAwgTfbsHaibA549GrPcr2xDex100nmUniPk.narrowPeak	16720
1	1580	sheffield_dnase	5.24083	10.8245	7	553	173	1217	1217	648	351	5314	2883883	Brain;Endothelial;Epithelial	NA	NA	NA	NA	NA	1529.bed	359
1	1692	sheffield_dnase	5.22937	8.71949	8	554	234	1178	1178	655	498	5313	2883736	Hematopoietic;Liver;Epithelial;Brain	NA	NA	NA	NA	NA	1653.bed	507
1	319	codex	5.20209	2.39251	34	555	838	790	838	728	7732	5287	2876502	Proerythroblasts were derived from mobilised CD34+ cells isolated from the healt	Erythroblast	NA	TAL1	NA	GSE25000	GSM614004_TAL1.bed	4799
1	44	cistrome_cistrome	5.14801	1.71075	80	556	1184	477	1184	739	25507	5241	2858727	NA	MCF-7	breast	ESR1	E2(45min)	NA	Human_MCF-7_ESR1_E2-45min_Brown.bed	7218
1	2110	sheffield_dnase	5.1254	10.381	7	557	187	1217	1217	654	366	5314	2883868	Fibroblast;Endothelial	NA	NA	NA	NA	NA	2201.bed	374
1	2487	sheffield_dnase	5.1018	3.86145	16	558	510	995	995	688	2251	5305	2881983	Hematopoietic	NA	NA	NA	NA	NA	418.bed	2266
1	364	codex	5.08718	2.32793	35	559	866	779	866	735	8180	5286	2876054	K562 erythrocytic leukaemia cells (ATCC CCL-243) were grown according to standar	Erythrocytic leukaemia cells	NA	REST	NA	GSE32509	GSM831015_REST.bed	5610
1	321	codex	5.08315	3.84777	16	560	513	995	995	689	2259	5305	2881975	CD133+ Umbilical Cord Blood (UCB) cells were expanded in vitro for 10-11 days; f	Umbilical Cord Blood Stem and Progenitor Cells	NA	IKAROS	NA	GSE26014	GSM638312_13_IKAROS.bed	1118
1	2771	sheffield_dnase	5.0749	3.4953	18	561	572	960	960	698	2798	5303	2881436	Hematopoietic;Endothelial	NA	NA	NA	NA	NA	770.bed	2816
1	639	encode_tfbs	5.05584	1.80285	66	562	1125	544	1125	744	19953	5255	2864281	NA	K562	NA	NRSF	None	NA	wgEncodeAwgTfbsHaibK562NrsfV0416102UniPk.narrowPeak	15849
1	87	cistrome_cistrome	5.05104	1.27875	354	563	1490	95	1490	716	152265	4967	2731969	NA	MCF-7	breast	STAG1	CTCF knock out	NA	Human_MCF-7_STAG1_CTCF-knock-out_Odom.bed	77584
1	1282	sheffield_dnase	5.03869	2.84807	24	564	685	890	890	713	4581	5297	2879653	NA	NA	NA	NA	NA	NA	1208.bed	4605
1	565	encode_tfbs	5.03289	2.92315	23	565	666	908	908	713	4277	5298	2879957	NA	H1-hESC	NA	SIX5	None	NA	wgEncodeAwgTfbsHaibH1hescSix5Pcr1xUniPk.narrowPeak	3425
1	615	encode_tfbs	5.01654	1.7017	79	566	1193	480	1193	746	25319	5242	2858915	NA	HepG2	NA	USF-1	None	NA	wgEncodeAwgTfbsHaibHepg2Usf1Pcr1xUniPk.narrowPeak	21890
1	1833	sheffield_dnase	5.01497	9.97341	7	567	191	1217	1217	658	381	5314	2883853	Brain;Epithelial	NA	NA	NA	NA	NA	1819.bed	389
1	386	codex	5.01124	2.30815	35	568	878	779	878	742	8250	5286	2875984	N/A	Embryonic Stem Cell	NA	SMC1A	NA	GSE36578	GSM897120_SMC1.bed	4560
1	309	codex	4.99756	1.93547	53	569	1037	614	1037	740	14915	5268	2869319	CD34+ Umbilical Cord Blood (UCB) were differentiated into megakaryocytes for 10	Megakaryocyte	NA	RUNX1	NA	GSE24674	GSM607951_RUNX1.bed	7868
1	243	codex	4.98579	1.58644	102	570	1277	387	1277	745	35099	5219	2849135	Acute myelomonocytic leukaemia cell line carrying inv(16) translocation (CBFbeta	Leukaemia cell	NA	RUNX1	NA	GSE46044	GSM1122306_RUNX1.bed	17308
1	2679	sheffield_dnase	4.98532	18.5852	5	571	92	1310	1310	658	146	5316	2884088	Stem;Brain	NA	NA	NA	NA	NA	652.bed	152
1	50	cistrome_cistrome	4.95468	1.94177	52	572	1033	621	1033	742	14585	5269	2869649	NA	MCF-7	breast	ESR1	E2(45min)	NA	Human_MCF-7_ESR1_E2-45min_Weisz.bed	5280
1	1381	sheffield_dnase	4.94402	18.2079	5	573	95	1310	1310	659	149	5316	2884085	Fibroblast;Brain;Stem;Muscle;Epithelial;Liver;Endothelial;Skin;Bone	NA	NA	NA	NA	NA	1322.bed	155
1	1207	sheffield_dnase	4.92958	12.5696	6	574	146	1268	1268	663	259	5315	2883975	Liver	NA	NA	NA	NA	NA	1115.bed	266
1	1129	sheffield_dnase	4.90916	9.59224	7	575	201	1217	1217	664	396	5314	2883838	Primitive;Hematopoietic;Liver;Muscle;Bone	NA	NA	NA	NA	NA	1026.bed	404
1	1033	encode_tfbs	4.89375	1.43142	161	576	1382	260	1382	739	61527	5160	2822707	NA	K562	NA	CTCF	None	NA	wgEncodeAwgTfbsUtaK562CtcfUniPk.narrowPeak	56058
1	82	cistrome_cistrome	4.88917	1.25809	391	577	1508	89	1508	725	171040	4930	2713194	NA	MCF-7	breast	RAD21	mock	NA	Human_MCF-7_RAD21_mock_Odom.bed	96884
1	860	encode_tfbs	4.87211	2.337	33	578	862	801	862	747	7681	5288	2876553	NA	HepG2	NA	Pol2(phosphoS2)	None	NA	wgEncodeAwgTfbsSydhHepg2Pol2s2IggrabUniPk.narrowPeak	4091
1	1360	sheffield_dnase	4.86323	7.73987	8	579	260	1178	1178	672	561	5313	2883673	Fibroblast;Muscle;Hematopoietic;Skin;Brain;Epithelial;Endothelial;Colon;Bone	NA	NA	NA	NA	NA	130.bed	570
1	2681	sheffield_dnase	4.85722	1.91177	53	580	1048	614	1048	747	15099	5268	2869135	NA	NA	NA	NA	NA	NA	655.bed	15141
1	2124	sheffield_dnase	4.85678	12.1931	6	581	151	1268	1268	667	267	5315	2883967	Fibroblast;Muscle;Hematopoietic;Endothelial;Epithelial;Skin;Brain	NA	NA	NA	NA	NA	2219.bed	274
1	73	cistrome_cistrome	4.81838	2.47916	29	582	801	844	844	742	6361	5292	2877873	NA	MCF-7	breast	PolII	E2(6hr)	NA	Human_MCF-7_PolII_E2-6hr_Jin.bed	1490
1	556	encode_tfbs	4.8094	2.39266	31	583	836	820	836	746	7047	5290	2877187	NA	H1-hESC	NA	NANOG_(SC-33759)	None	NA	wgEncodeAwgTfbsHaibH1hescNanogsc33759V0416102UniPk.narrowPeak	5473
1	2419	sheffield_dnase	4.79957	16.9573	5	584	101	1310	1310	665	160	5316	2884074	Epithelial;Fibroblast;Muscle;Brain;Hematopoietic;Skin;Stem;Endothelial;Colon;Cer	NA	NA	NA	NA	NA	338.bed	166
1	338	codex	4.79013	2.14421	39	585	933	743	933	754	9898	5282	2874336	Kasumi-1 (AML FAB M2) without t(8;21) translocation derived from the DSMZ.	Acute Myeloid Leukemia	NA	RUNX1T1	NA	GSE29225	GSM722705_RUNX1T1.bed	5124
1	1371	sheffield_dnase	4.78926	28.5548	4	586	41	1376	1376	668	76	5317	2884158	Hematopoietic;Primitive;Fibroblast;Stem;Epithelial;Muscle;Liver;Endothelial;Pros	NA	NA	NA	NA	NA	1313.bed	81
1	281	codex	4.75728	1.57607	99	587	1283	392	1283	754	34281	5222	2849953	T cell Lymphoblastic Lymphoma cell line carrying t(7;9) translocation (TCRB-NOTC	Lymphoma cell	NA	P300	NA	GSE51800	GSM1252943_P300.bed	19253
1	525	encode_tfbs	4.74491	1.64215	84	588	1226	460	1226	758	27899	5237	2856335	NA	GM12878	NA	SP1	None	NA	wgEncodeAwgTfbsHaibGm12878Sp1Pcr1xUniPk.narrowPeak	18248
1	101	cistrome_cistrome	4.7271	1.53476	110	589	1311	367	1311	756	39131	5211	2845103	NA	MR4 cells	hematopoietic stem cell	PML	No treatment	NA	Human_MR4-cells_PML_No-treatment_Stunnenberg.bed	15258
1	1419	sheffield_dnase	4.69732	8.87645	7	590	223	1217	1217	677	428	5314	2883806	Primitive;Hematopoietic;Stem;Liver;Prostate;Brain	NA	NA	NA	NA	NA	1361.bed	436
1	33	cistrome_cistrome	4.67854	2.22202	35	591	905	779	905	758	8569	5286	2875665	NA	LnCaP	prostate	AR	EtOH(16hr)	NA	Human_LnCaP_AR_EtOH-16hr_Chinnaiyan.bed	13225
1	1274	sheffield_dnase	4.66795	11.2649	6	592	165	1268	1268	675	289	5315	2883945	Hematopoietic	NA	NA	NA	NA	NA	120.bed	296
1	1462	sheffield_dnase	4.66795	11.2649	6	592	165	1268	1268	675	289	5315	2883945	Stem;Brain;Liver;Epithelial;Endothelial;Fibroblast;Bone	NA	NA	NA	NA	NA	1405.bed	296
1	291	codex	4.66091	1.45752	138	594	1367	301	1367	754	51742	5183	2832492	N/A	T-Cell	NA	MYB	NA	GSE59657	GSM1442006_MYB.bed	30659
1	81	cistrome_cistrome	4.64483	1.24633	399	595	1515	84	1515	731	176141	4922	2708093	NA	MCF-7	breast	RAD21	No treatment	NA	Human_MCF-7_RAD21_No-treatment_Odom.bed	87269
1	412	codex	4.63595	2.46542	28	596	808	855	855	753	6175	5293	2878059	N/A	Embryonic Stem Cell	NA	TP53	NA	GSE39912	GSM981237_TP53.bed	3420
1	591	encode_tfbs	4.60298	1.41348	160	597	1399	263	1399	753	61901	5161	2822333	NA	HepG2	NA	FOXA1_(SC-6553)	None	NA	wgEncodeAwgTfbsHaibHepg2Foxa1sc6553V0416101UniPk.narrowPeak	51264
1	361	codex	4.59306	1.50507	116	598	1331	348	1331	759	42084	5205	2842150	K562 erythrocytic leukaemia cells (ATCC CCL-243) were grown according to standar	Erythrocytic leukaemia cells	NA	KDM5B	NA	GSE32509	GSM831010_KDM5B.bed	21221
1	266	codex	4.58613	1.64551	80	599	1224	477	1224	767	26509	5241	2857725	N/A	Embryonic Stem Cell	NA	NANOG	NA	GSE46130	GSM1124071_NANOG.bed	18537
1	34	cistrome_cistrome	4.57195	1.47736	126	600	1350	322	1350	757	46585	5195	2837649	NA	LnCaP	prostate	AR	R1881(16hr)	NA	Human_LnCaP_AR_R1881-16hr_Chinnaiyan.bed	41243
1	528	encode_tfbs	4.56493	1.685	73	601	1202	507	1202	770	23615	5248	2860619	NA	GM12878	NA	TAF1	None	NA	wgEncodeAwgTfbsHaibGm12878Taf1Pcr1xUniPk.narrowPeak	14278
1	1361	sheffield_dnase	4.56346	10.7817	6	602	175	1268	1268	682	302	5315	2883932	BE2_C	NA	NA	NA	NA	NA	1301.bed	309
1	568	encode_tfbs	4.53791	1.88281	51	603	1069	632	1069	768	14749	5270	2869485	NA	H1-hESC	NA	SP4_(V-20)	None	NA	wgEncodeAwgTfbsHaibH1hescSp4v20V0422111UniPk.narrowPeak	5752
1	901	encode_tfbs	4.53598	1.48175	123	604	1348	332	1348	761	45335	5198	2838899	NA	K562	NA	c-Myc	None	NA	wgEncodeAwgTfbsSydhK562CmycIggrabUniPk.narrowPeak	24153
1	462	encode_tfbs	4.53076	1.48637	121	605	1347	335	1347	762	44456	5200	2839778	NA	A549	NA	CTCF_(SC-5916)	EtOH_0.02pct	NA	wgEncodeAwgTfbsHaibA549Ctcfsc5916Pcr1xEtoh02UniPk.narrowPeak	38133
1	1106	sheffield_dnase	4.49536	14.585	5	606	115	1310	1310	677	186	5316	2884048	Fibroblast;Brain;Muscle;Bone	NA	NA	NA	NA	NA	1002.bed	192
1	352	codex	4.43894	1.98523	43	607	1014	704	1014	775	11788	5278	2872446	K562 erythrocytic leukaemia cells (ATCC CCL-243) were grown according to standar	Erythrocytic leukaemia cells	NA	HDAC2	NA	GSE32509	GSM830995_HDAC2.bed	5605
1	1128	sheffield_dnase	4.42281	4.67293	11	608	437	1093	1093	713	1278	5310	2882956	Hematopoietic;Liver	NA	NA	NA	NA	NA	1025.bed	1290
1	2475	sheffield_dnase	4.40029	13.9138	5	609	122	1310	1310	680	195	5316	2884039	Brain;Stem	NA	NA	NA	NA	NA	401.bed	201
1	630	encode_tfbs	4.39664	1.514	107	610	1323	377	1323	770	38571	5214	2845663	NA	K562	NA	ELF1_(SC-631)	None	NA	wgEncodeAwgTfbsHaibK562Elf1sc631V0416102UniPk.narrowPeak	27780
1	2627	sheffield_dnase	4.39074	22.3712	4	611	65	1376	1376	684	97	5317	2884137	Epithelial;Hematopoietic;Fibroblast;Muscle;Liver;Endothelial;Primitive;Prostate;	NA	NA	NA	NA	NA	590.bed	102
1	1600	sheffield_dnase	4.374	22.143	4	612	67	1376	1376	685	98	5317	2884136	Fibroblast;Muscle;Brain;Stem;Epithelial;Endothelial;Skin;Bone	NA	NA	NA	NA	NA	155.bed	103
1	1451	sheffield_dnase	4.37083	49.2466	3	613	8	1464	1464	695	33	5318	2884201	Epithelial;Fibroblast;Brain;Cervix;Muscle;Primitive;Liver;Endothelial;Prostate;M	NA	NA	NA	NA	NA	1396.bed	37
1	2031	sheffield_dnase	4.36961	13.7038	5	614	125	1310	1310	683	198	5316	2884036	Brain;Stem;Epithelial	NA	NA	NA	NA	NA	2092.bed	204
1	644	encode_tfbs	4.36038	1.51062	107	615	1326	377	1326	773	38656	5214	2845578	NA	K562	NA	Rad21	None	NA	wgEncodeAwgTfbsHaibK562Rad21V0416102UniPk.narrowPeak	34725
1	1179	sheffield_dnase	4.34383	2.19218	33	616	914	801	914	777	8187	5288	2876047	HA-sp specific	NA	NA	NA	NA	NA	1086.bed	8218
1	253	codex	4.34054	1.40164	156	617	1408	270	1408	765	60839	5165	2823395	Acute myelomonocytic leukaemia cell line carrying inv(16) translocation (CBFbeta	Leukaemia cell	NA	EP300	NA	GSE46044	GSM1122317_EP300.bed	33890
1	627	encode_tfbs	4.31773	1.91199	46	618	1047	674	1047	780	13095	5275	2871139	NA	K562	NA	CTCFL_(SC-98982)	None	NA	wgEncodeAwgTfbsHaibK562Ctcflsc98982V0416101UniPk.narrowPeak	11533
1	300	codex	4.31397	1.45855	125	619	1365	326	1365	770	46799	5196	2837435	N/A	T-Cell	NA	MYB	NA	GSE59657	GSM1519635_MYB.bed	26035
1	2891	sheffield_dnase	4.3097	13.2918	5	620	137	1310	1310	689	204	5316	2884030	Primitive;Liver;Mammary	NA	NA	NA	NA	NA	925.bed	210
1	2970	ucsc_features	4.3061	2.84332	20	621	686	939	939	749	3822	5301	2880412	NA	NA	NA	NA	NA	NA	vistaEnhancers.bed	1339
1	1305	sheffield_dnase	4.2999	13.2274	5	622	138	1310	1310	690	205	5316	2884029	Fibroblast;Muscle;Brain;Skin	NA	NA	NA	NA	NA	1236.bed	211
1	279	codex	4.26343	1.46619	120	623	1358	339	1358	773	44683	5201	2839551	T cell Lymphoblastic Lymphoma cell line carrying t(7;9) translocation (TCRB-NOTC	Lymphoma cell	NA	BRD4	NA	GSE51800	GSM1252941_BRD4.bed	23553
1	1376	sheffield_dnase	4.25714	7.53714	7	624	274	1217	1217	705	504	5314	2883730	Brain;Stem;Colon;Fibroblast;Epithelial;Muscle;Mammary;Liver	NA	NA	NA	NA	NA	1318.bed	512
1	543	encode_tfbs	4.23299	1.54251	94	625	1307	417	1307	783	33238	5227	2850996	NA	GM12892	NA	Pol2-4H8	None	NA	wgEncodeAwgTfbsHaibGm12892Pol24h8V0416102UniPk.narrowPeak	17407
1	2833	sheffield_dnase	4.23264	12.7933	5	626	142	1310	1310	693	212	5316	2884022	Brain;Muscle	NA	NA	NA	NA	NA	858.bed	218
1	2691	sheffield_dnase	4.23081	7.46315	7	627	277	1217	1217	707	509	5314	2883725	Hematopoietic	NA	NA	NA	NA	NA	670.bed	517
1	853	encode_tfbs	4.22659	1.65438	71	628	1218	513	1218	786	23386	5250	2860848	NA	HepG2	NA	MAZ_(ab85725)	None	NA	wgEncodeAwgTfbsSydhHepg2Mazab85725IggrabUniPk.narrowPeak	12090
1	1178	sheffield_dnase	4.2157	9.30142	6	629	213	1268	1268	703	350	5315	2883884	Fibroblast	NA	NA	NA	NA	NA	1082.bed	357
1	384	codex	4.21146	3.8097	13	630	521	1047	1047	733	1853	5308	2882381	N/A	Embryonic Stem Cell	NA	SMAD3	NA	GSE36578	GSM897117_SMAD3.bed	947
1	265	codex	4.20481	1.70809	63	631	1188	563	1188	794	20091	5258	2864143	N/A	Embryonic Stem Cell	NA	NANOG	NA	GSE46130	GSM1124070_NANOG.bed	13465
1	732	encode_tfbs	4.20382	1.88996	46	632	1063	674	1063	790	13247	5275	2870987	NA	GM12878	NA	USF2	None	NA	wgEncodeAwgTfbsSydhGm12878Usf2IggmusUniPk.narrowPeak	9022
1	363	codex	4.19929	1.53529	95	633	1310	414	1310	786	33750	5226	2850484	K562 erythrocytic leukaemia cells (ATCC CCL-243) were grown according to standar	Erythrocytic leukaemia cells	NA	RBBP5	NA	GSE32509	GSM831012_RBBPS.bed	15698
1	2538	sheffield_dnase	4.17683	12.4427	5	634	149	1310	1310	698	218	5316	2884016	Hematopoietic	NA	NA	NA	NA	NA	473.bed	224
1	278	codex	4.16775	1.7361	59	635	1167	586	1167	796	18508	5262	2865726	T cell Lymphoblastic Lymphoma cell line carrying t(7;9) translocation (TCRB-NOTC	Lymphoma cell	NA	RBPJ	NA	GSE51800	GSM1252937_RBPJ.bed	9754
1	1486	sheffield_dnase	4.15632	19.3717	4	636	85	1376	1376	699	112	5317	2884122	Stem plus others	NA	NA	NA	NA	NA	143.bed	117
1	2587	sheffield_dnase	4.15632	19.3717	4	636	85	1376	1376	699	112	5317	2884122	Epithelial;Liver;Endothelial;Primitive	NA	NA	NA	NA	NA	541.bed	117
1	2522	sheffield_dnase	4.14185	19.1963	4	638	87	1376	1376	700	113	5317	2884121	Brain;Hematopoietic;Stem;Liver	NA	NA	NA	NA	NA	451.bed	118
1	2137	sheffield_dnase	4.12751	19.0238	4	639	89	1376	1376	701	114	5317	2884120	Fibroblast;Muscle;Prostate	NA	NA	NA	NA	NA	2231.bed	119
1	232	codex	4.12395	2.48454	24	640	799	890	890	776	5250	5297	2878984	Mobilised CD34+ cells isolated from the healthly peripheral blood.	Hematopoietic Stem and Progenitor Cells	NA	ERG	NA	GSE45144	GSM1097879_ERG.bed	2783
1	2086	sheffield_dnase	4.10556	6.01343	8	641	345	1178	1178	721	722	5313	2883512	Hematopoietic	NA	NA	NA	NA	NA	2170.bed	731
1	2770	sheffield_dnase	4.10481	8.87149	6	642	224	1268	1268	711	367	5315	2883867	Fibroblast;Muscle;Brain;Hematopoietic;Skin;Epithelial;Endothelial;Primitive;Bone	NA	NA	NA	NA	NA	77.bed	374
1	2856	sheffield_dnase	4.1025	3.71351	13	643	532	1047	1047	741	1901	5308	2882333	Endothelial and Htr8	NA	NA	NA	NA	NA	884.bed	1915
1	733	encode_tfbs	4.09771	1.60327	77	644	1259	487	1259	797	26175	5244	2858059	NA	GM12878	NA	WHIP	None	NA	wgEncodeAwgTfbsSydhGm12878WhipIggmusUniPk.narrowPeak	14102
1	2145	sheffield_dnase	4.07954	8.77547	6	645	229	1268	1268	714	371	5315	2883863	Stem;Mammary;Brain	NA	NA	NA	NA	NA	2240.bed	378
1	1132	sheffield_dnase	4.07713	5.95567	8	646	349	1178	1178	724	729	5313	2883505	Weak	NA	NA	NA	NA	NA	1029.bed	738
1	1020	encode_tfbs	4.07628	3.94642	12	647	499	1071	1071	739	1651	5309	2882583	NA	H1-hESC	NA	c-Myc	None	NA	wgEncodeAwgTfbsUtaH1hescCmycUniPk.narrowPeak	1217
1	490	encode_tfbs	4.07533	1.87946	45	648	1072	682	1072	801	13030	5276	2871204	NA	ECC-1	NA	GR	DEX_100nM	NA	wgEncodeAwgTfbsHaibEcc1GrV0416102Dex100nmUniPk.narrowPeak	9255
1	72	cistrome_cistrome	4.06492	1.46643	113	649	1357	358	1357	788	42052	5208	2842182	NA	MCF-7	breast	PolII	E2(45min)	NA	Human_MCF-7_PolII_E2-45min_Ruan.bed	18613
1	1290	sheffield_dnase	4.05767	18.2354	4	650	94	1376	1376	707	119	5317	2884115	Epithelial;Fibroblast;Muscle;Brain;Hematopoietic;Primitive;Skin;Stem;Endothelial	NA	NA	NA	NA	NA	1217.bed	124
1	1527	sheffield_dnase	4.04411	11.6416	5	651	158	1310	1310	706	233	5316	2884001	Ostoblast and Fibroblasts	NA	NA	NA	NA	NA	1474.bed	239
1	90	cistrome_cistrome	4.01715	1.22487	391	652	1533	89	1533	758	175397	4930	2708837	NA	MCF-7	breast	STAG1	mock	NA	Human_MCF-7_STAG1_mock_Odom.bed	105167
1	540	encode_tfbs	4.01025	1.67239	64	653	1210	558	1210	807	20844	5257	2863390	NA	GM12891	NA	TAF1	None	NA	wgEncodeAwgTfbsHaibGm12891Taf1Pcr1xUniPk.narrowPeak	11883
1	588	encode_tfbs	3.97338	1.59849	75	654	1264	499	1264	806	25567	5246	2858667	NA	HepG2	NA	ELF1_(SC-631)	None	NA	wgEncodeAwgTfbsHaibHepg2Elf1sc631V0416101UniPk.narrowPeak	18001
1	1287	sheffield_dnase	3.95197	17.0844	4	655	100	1376	1376	710	127	5317	2884107	Fibroblast;Muscle;Hematopoietic;Primitive;Brain;Stem;Epithelial;Endothelial;Live	NA	NA	NA	NA	NA	1214.bed	132
1	152	cistrome_epigenome	3.9289	1.77587	51	656	1144	632	1144	811	15632	5270	2868602	NA	APL164 cells	hematopoietic stem cell	H3K9K14ac	No treatment	NA	Human_APL164-cells_H3K9K14ac_No-treatment_Stunnenberg.bed	7517
1	55	cistrome_cistrome	3.92139	1.44121	118	657	1378	345	1378	793	44683	5203	2839551	NA	MCF-7	breast	ESR1	EtOH(6hr)	NA	Human_MCF-7_ESR1_EtOH-6hr_Barton.bed	45356
1	353	codex	3.90746	2.16075	30	658	924	832	924	805	7549	5291	2876685	K562 erythrocytic leukaemia cells (ATCC CCL-243) were grown according to standar	Erythrocytic leukaemia cells	NA	KDM5C	NA	GSE32509	GSM831000_JARID1C.bed	3472
1	668	encode_tfbs	3.8832	1.64038	66	659	1228	544	1228	810	21915	5255	2862319	NA	SK-N-MC	NA	FOXP2	None	NA	wgEncodeAwgTfbsHaibSknmcFoxp2Pcr2xUniPk.narrowPeak	14695
1	10	cistrome_cistrome	3.87497	1.54784	83	660	1300	465	1300	808	29227	5238	2855007	NA	APL74 cells	hematopoietic stem cell	PML	No treatment	NA	Human_APL74-cells_PML_No-treatment_Stunnenberg.bed	24812
1	697	encode_tfbs	3.86562	1.61881	69	661	1247	531	1247	813	23219	5252	2861015	NA	GM12878	NA	BHLHE40_(NB100-1800)	None	NA	wgEncodeAwgTfbsSydhGm12878Bhlhe40cIggmusUniPk.narrowPeak	13986
1	2403	sheffield_dnase	3.81731	15.7225	4	662	110	1376	1376	716	138	5317	2884096	Epithelial;Fibroblast;Muscle;Brain;Hematopoietic;Skin;Stem;Colon;Cervix;Liver;En	NA	NA	NA	NA	NA	321.bed	143
1	308	codex	3.81659	5.44831	8	663	386	1178	1178	742	797	5313	2883437	CD34+ Umbilical Cord Blood (UCB) were differentiated into megakaryocytes for 10	Megakaryocyte	NA	GATA2	NA	GSE24674	GSM607950_GATA2.bed	409
1	2745	sheffield_dnase	3.81308	3.97363	11	664	495	1093	1093	751	1503	5310	2882731	Endothelial;Primitive	NA	NA	NA	NA	NA	739.bed	1515
1	2175	sheffield_dnase	3.77425	10.1606	5	665	190	1310	1310	722	267	5316	2883967	Endothelial;Prostate	NA	NA	NA	NA	NA	2278.bed	273
1	600	encode_tfbs	3.77248	1.52356	86	666	1316	450	1316	811	30767	5235	2853467	NA	HepG2	NA	NFIC_(SC-81335)	None	NA	wgEncodeAwgTfbsHaibHepg2Nficsc81335V0422111UniPk.narrowPeak	16091
1	592	encode_tfbs	3.76884	1.39904	132	667	1411	312	1411	797	51506	5189	2832728	NA	HepG2	NA	FOXA2_(SC-6554)	None	NA	wgEncodeAwgTfbsHaibHepg2Foxa2sc6554V0416101UniPk.narrowPeak	40989
1	2335	sheffield_dnase	3.75974	15.1731	4	668	112	1376	1376	719	143	5317	2884091	Brain;Liver;Prostate;Mammary	NA	NA	NA	NA	NA	2485.bed	148
1	913	encode_tfbs	3.75482	1.50635	90	669	1329	436	1329	811	32570	5231	2851664	NA	K562	NA	HMGN3	None	NA	wgEncodeAwgTfbsSydhK562Hmgn3UniPk.narrowPeak	14587
1	151	cistrome_epigenome	3.74063	1.44417	110	670	1376	367	1376	804	41550	5211	2842684	NA	APL164 cells	hematopoietic stem cell	H3K9K14ac	ATRA(48hr)	NA	Human_APL164-cells_H3K9K14ac_ATRA-48hr_Stunnenberg.bed	13337
1	1162	sheffield_dnase	3.73285	7.55338	6	671	271	1268	1268	737	431	5315	2883803	Liver	NA	NA	NA	NA	NA	1066.bed	438
1	955	encode_tfbs	3.73119	1.98102	35	672	1017	779	1017	823	9608	5286	2874626	NA	K562	NA	TBLR1_(ab24550)	None	NA	wgEncodeAwgTfbsSydhK562Tblr1ab24550IggrabUniPk.narrowPeak	5086
1	2237	sheffield_dnase	3.70185	9.79084	5	673	194	1310	1310	726	277	5316	2883957	Fibroblast	NA	NA	NA	NA	NA	2355.bed	283
1	760	encode_tfbs	3.70053	2.13015	29	674	939	844	939	819	7401	5292	2876833	NA	H1-hESC	NA	c-Myc	None	NA	wgEncodeAwgTfbsSydhH1hescCmycIggrabUniPk.narrowPeak	4551
1	425	encode_tfbs	3.67722	1.35667	154	675	1444	276	1444	798	62001	5167	2822233	NA	HepG2	NA	CTCF	None	NA	wgEncodeAwgTfbsBroadHepg2CtcfUniPk.narrowPeak	46448
1	1195	sheffield_dnase	3.66671	9.61807	5	676	200	1310	1310	729	282	5316	2883952	Brain;Skin	NA	NA	NA	NA	NA	1101.bed	288
1	1304	sheffield_dnase	3.66546	4.14684	10	677	474	1124	1124	758	1309	5311	2882925	Brain;Fibroblast	NA	NA	NA	NA	NA	1235.bed	1320
1	1280	sheffield_dnase	3.66117	14.2762	4	678	118	1376	1376	724	152	5317	2884082	Brain;Stem;Liver	NA	NA	NA	NA	NA	1206.bed	157
1	1643	sheffield_dnase	3.63223	9.4509	5	679	206	1310	1310	732	287	5316	2883947	Stem;Liver	NA	NA	NA	NA	NA	160.bed	293
1	521	encode_tfbs	3.6237	1.41901	116	680	1392	348	1392	807	44597	5205	2839637	NA	GM12878	NA	Rad21	None	NA	wgEncodeAwgTfbsHaibGm12878Rad21V0416101UniPk.narrowPeak	40019
1	1929	sheffield_dnase	3.61035	1.82847	42	681	1111	717	1111	836	12496	5279	2871738	Weak HCF	NA	NA	NA	NA	NA	1955.bed	12535
1	1256	sheffield_dnase	3.60511	9.32115	5	682	212	1310	1310	735	291	5316	2883943	Brain;Primitive;Hematopoietic;Stem;Liver;Epithelial;Endothelial;Prostate;Muscle;	NA	NA	NA	NA	NA	1174.bed	297
1	2154	sheffield_dnase	3.59171	9.25757	5	683	215	1310	1310	736	293	5316	2883941	Fibroblast;Muscle;Skin;Brain;Endothelial;Epithelial	NA	NA	NA	NA	NA	2251.bed	299
1	1521	sheffield_dnase	3.57854	13.565	4	684	129	1376	1376	730	160	5317	2884074	Fibroblast;Muscle;Epithelial;Skin;Brain	NA	NA	NA	NA	NA	1468.bed	165
1	1744	sheffield_dnase	3.56851	13.4812	4	685	131	1376	1376	731	161	5317	2884073	Fibroblast;Muscle;Brain;Epithelial;Skin	NA	NA	NA	NA	NA	1714.bed	166
1	144	cistrome_cistrome	3.56395	2.37142	22	686	845	919	919	817	5041	5299	2879193	NA	metastatic prostate cancer tissue	prostate	AR	No treatment	NA	Human_metastatic-prostate-cancer-tissue_AR_No-treatment_Chinnaiyan.bed	7723
1	1484	sheffield_dnase	3.54485	6.95732	6	687	302	1268	1268	752	468	5315	2883766	Epithelial	NA	NA	NA	NA	NA	1428.bed	475
1	2621	sheffield_dnase	3.54133	3.99699	10	688	491	1124	1124	768	1358	5311	2882876	Hematopoietic	NA	NA	NA	NA	NA	582.bed	1369
1	305	codex	3.53931	2.11208	28	689	947	855	947	830	7206	5293	2877028	Human K562 erythroleukemia cells (ATCC # CCL-243) were cultured in RPMI medium 1	Myeloid Leukemia	NA	GATA1	NA	GSE18868	GSM467647_GATA1.bed	4065
1	310	codex	3.53542	2.14428	27	690	932	860	932	827	6844	5294	2877390	CD34+ Umbilical Cord Blood (UCB) were differentiated into megakaryocytes for 10	Megakaryocyte	NA	FLI1	NA	GSE24674	GSM607952_FLI1.bed	3674
1	403	codex	3.53233	1.95198	34	691	1031	790	1031	837	9471	5287	2874763	ChIP-seq_ZNF143_FLP143HA_T4. cell line specificity: HEK293-T-Rex inducible cell	Embryonic kidney cells	NA	ZNF143	NA	GSE39263	GSM959051_ZNF143.bed	6459
1	2134	sheffield_dnase	3.52906	13.1454	4	692	139	1376	1376	736	165	5317	2884069	Endothelial;Primitive;Prostate;Mammary	NA	NA	NA	NA	NA	2229.bed	170
1	1220	sheffield_dnase	3.51581	3.66139	11	693	543	1093	1093	776	1631	5310	2882603	Muscle;Brain;Fibroblast	NA	NA	NA	NA	NA	1135.bed	1642
1	1962	sheffield_dnase	3.49422	8.80735	5	694	228	1310	1310	744	308	5316	2883926	Hematopoietic	NA	NA	NA	NA	NA	20.bed	314
1	91	cistrome_cistrome	3.49329	1.3796	130	695	1424	316	1424	812	51422	5191	2832812	NA	MCF-7	breast	TRIM24	E2(6hr)	NA	Human_MCF-7_TRIM24_E2-6hr_Barton.bed	54432
1	1593	sheffield_dnase	3.48112	12.7612	4	696	143	1376	1376	738	170	5317	2884064	Fibroblast;Muscle;Brain;Skin	NA	NA	NA	NA	NA	1542.bed	175
1	46	cistrome_cistrome	3.48055	1.70648	50	697	1189	641	1189	842	15944	5271	2868290	NA	MCF-7	breast	ESR1	E2(45min)	NA	Human_MCF-7_ESR1_E2-45min_Chinnaiyan.bed	12615
1	683	encode_tfbs	3.47857	1.77385	44	698	1146	690	1146	845	13494	5277	2870740	NA	T-47D	NA	ERalpha_a	Estradiol_10nM	NA	wgEncodeAwgTfbsHaibT47dEralphaaV0416102Est10nm1hUniPk.narrowPeak	10505
1	246	codex	3.47685	1.46573	93	699	1359	423	1359	827	34584	5228	2849650	Acute myelomonocytic leukaemia cell line carrying inv(16) translocation (CBFbeta	Leukaemia cell	NA	TCF12	NA	GSE46044	GSM1122309_HEB.bed	17269
1	1642	sheffield_dnase	3.46637	5.56942	7	700	381	1217	1217	766	682	5314	2883552	Fibroblast	NA	NA	NA	NA	NA	1599.bed	690
1	2133	sheffield_dnase	3.45048	8.61119	5	701	235	1310	1310	749	315	5316	2883919	Endothelial;Primitive;Prostate	NA	NA	NA	NA	NA	2228.bed	321
1	2852	sheffield_dnase	3.44974	3.013	14	702	651	1030	1030	794	2523	5307	2881711	Endothelial	NA	NA	NA	NA	NA	879.bed	2538
1	682	encode_tfbs	3.44673	1.76741	44	703	1150	690	1150	848	13543	5277	2870691	NA	T-47D	NA	ERalpha_a	Genistein_100nM	NA	wgEncodeAwgTfbsHaibT47dEralphaaPcr2xGen1hUniPk.narrowPeak	10547
1	2547	sheffield_dnase	3.43548	22.9176	3	704	61	1464	1464	743	71	5318	2884163	Fibroblast;Muscle;Brain;Hematopoietic;Primitive;Skin;Epithelial;Endothelial;Cerv	NA	NA	NA	NA	NA	487.bed	75
1	2731	sheffield_dnase	3.41383	8.45011	5	705	242	1310	1310	752	321	5316	2883913	Hematopoietic	NA	NA	NA	NA	NA	72.bed	327
1	302	codex	3.3761	1.40482	112	706	1405	361	1405	824	43478	5209	2840756	N/A	T-Cell	NA	MYB	NA	GSE59657	GSM1519641_MYB.bed	24032
1	84	cistrome_cistrome	3.3406	1.45082	93	707	1370	423	1370	833	34935	5228	2849299	NA	MCF-7	breast	RARG	CD437(1hr)	NA	Human_MCF-7_RARG_CD437-1hr_White.bed	8860
1	943	encode_tfbs	3.33581	3.2606	12	708	608	1071	1071	796	1998	5309	2882236	NA	K562	NA	RPC155	None	NA	wgEncodeAwgTfbsSydhK562Rpc155UniPk.narrowPeak	1310
1	368	codex	3.30143	2.58696	17	709	766	981	981	819	3569	5304	2880665	K562 erythrocytic leukaemia cells (ATCC CCL-243) were grown according to standar	Erythrocytic leukaemia cells	NA	SIRT6	NA	GSE32509	GSM831020_SIRT6.bed	1838
1	217	cistrome_epigenome	3.30139	2.00898	29	710	994	844	994	849	7846	5292	2876388	NA	VCaP	prostate	H3K9me3	EtOH(16hr)	NA	Human_VCaP_H3K9me3_EtOH-16hr_Chinnaiyan.bed	4293
1	684	encode_tfbs	3.29615	1.3714	125	711	1433	326	1433	823	49722	5196	2834512	NA	T-47D	NA	FOXA1_(SC-6553)	DMSO_0.02pct	NA	wgEncodeAwgTfbsHaibT47dFoxa1sc6553V0416102Dm002p1hUniPk.narrowPeak	41555
1	460	encode_tfbs	3.28933	1.54504	68	712	1302	535	1302	850	23964	5253	2860270	NA	A549	NA	CREB1_(SC-240)	DEX_100nM	NA	wgEncodeAwgTfbsHaibA549Creb1sc240V0416102Dex100nmUniPk.narrowPeak	15913
1	1574	sheffield_dnase	3.28651	11.3001	4	713	163	1376	1376	751	192	5317	2884042	Fibroblast;Brain;Muscle;Bone	NA	NA	NA	NA	NA	1523.bed	197
1	330	codex	3.28516	1.80172	39	714	1127	743	1127	861	11771	5282	2872463	Mobilised CD34+ cells isolated from the healthly peripheral blood.	Hematopoietic Stem and Progenitor Cells	NA	SMARCA4	NA	GSE26501	GSM651552_BRG1.bed	6462
1	1608	sheffield_dnase	3.27415	20.0829	3	715	81	1464	1464	753	81	5318	2884153	Epithelial;Brain;Hematopoietic;Skin;Stem;Fibroblast;Muscle;Colon;Cervix;Liver;En	NA	NA	NA	NA	NA	156.bed	85
1	329	codex	3.26485	1.51232	74	716	1325	502	1325	848	26648	5247	2857586	CD36+ erythroid progenitor cells were derived from mobilised CD34+ cells isolate	Erythroid Progenitor	NA	GATA1	NA	GSE26501	GSM651547_GATA1.bed	16428
1	404	codex	3.24816	1.92005	32	717	1044	806	1044	856	9060	5289	2875174	ChIP-seq_ZNF76_FLP76_T4. cell line specificity: HEK293-T-Rex inducible cell line	Embryonic kidney cells	NA	ZNF143	NA	GSE39263	GSM959052_ZNF143.bed	7031
1	1624	sheffield_dnase	3.23752	10.9594	4	718	171	1376	1376	755	198	5317	2884036	Stem;Brain	NA	NA	NA	NA	NA	158.bed	203
1	414	encode_tfbs	3.2333	2.47182	18	719	807	960	960	829	3955	5303	2880279	NA	Dnd41	NA	EZH2_(39875)	None	NA	wgEncodeAwgTfbsBroadDnd41Ezh239875UniPk.narrowPeak	1732
1	1483	sheffield_dnase	3.20573	10.7425	4	720	177	1376	1376	758	202	5317	2884032	Fibroblast;Muscle;Epithelial;Bone;Brain	NA	NA	NA	NA	NA	1427.bed	207
1	1481	sheffield_dnase	3.19793	7.55565	5	721	270	1310	1310	767	359	5316	2883875	Primitive;Hematopoietic;Liver;Epithelial;Endothelial;Prostate;Stem;Bone;Brain	NA	NA	NA	NA	NA	1424.bed	365
1	1758	sheffield_dnase	3.19436	5.95109	6	722	350	1268	1268	780	547	5315	2883687	Hematopoietic	NA	NA	NA	NA	NA	173.bed	554
1	1971	sheffield_dnase	3.18728	7.51382	5	723	276	1310	1310	770	361	5316	2883873	Hematopoietic	NA	NA	NA	NA	NA	2012.bed	367
1	2933	sheffield_dnase	3.18232	10.5853	4	724	183	1376	1376	761	205	5317	2884029	Brain;Primitive;Hematopoietic;Stem;Muscle;Fibroblast;Colon;Liver;Epithelial;Endo	NA	NA	NA	NA	NA	973.bed	210
1	311	codex	3.17786	2.82265	14	725	694	1030	1030	816	2693	5307	2881541	CD34+ Umbilical Cord Blood (UCB) were differentiated into megakaryocytes for 10	Megakaryocyte	NA	TAL1	NA	GSE24674	GSM607953_TAL1.bed	1498
1	861	encode_tfbs	3.17468	1.37725	116	726	1427	348	1427	834	45928	5205	2838306	NA	HepG2	NA	Rad21	None	NA	wgEncodeAwgTfbsSydhHepg2Rad21IggrabUniPk.narrowPeak	37233
1	2943	sheffield_dnase	3.17416	5.89717	6	727	356	1268	1268	784	552	5315	2883682	complex tissue specific	NA	NA	NA	NA	NA	985.bed	559
1	996	encode_tfbs	3.17334	2.44165	18	728	822	960	960	837	4004	5303	2880230	NA	PBDEFetal	NA	GATA-1	None	NA	wgEncodeAwgTfbsSydhPbdefetalGata1UcdUniPk.narrowPeak	2157
1	633	encode_tfbs	3.17184	1.55589	63	729	1295	563	1295	862	22041	5258	2862193	NA	K562	NA	GABP	None	NA	wgEncodeAwgTfbsHaibK562GabpV0416101UniPk.narrowPeak	14393
1	400	codex	3.16366	2.43677	18	730	825	960	960	838	4012	5303	2880222	ChIP-seq_ZNF143_293T-rex. ChIP assays were performed essentially as previously d	Embryonic kidney cells	NA	ZNF143	NA	GSE39263	GSM959048_ZNF143.bed	2276
1	1029	encode_tfbs	3.15558	2.08542	25	731	961	881	961	858	6514	5296	2877720	NA	HUVEC	NA	c-Myc	None	NA	wgEncodeAwgTfbsUtaHuvecCmycUniPk.narrowPeak	5145
1	461	encode_tfbs	3.14328	1.37427	116	732	1431	348	1431	837	46026	5205	2838208	NA	A549	NA	CTCF_(SC-5916)	DEX_100nM	NA	wgEncodeAwgTfbsHaibA549Ctcfsc5916Pcr1xDex100nmUniPk.narrowPeak	40841
1	1011	encode_tfbs	3.13964	1.49578	74	733	1339	502	1339	858	26940	5247	2857294	NA	Gliobla	NA	Pol2	None	NA	wgEncodeAwgTfbsUtaGlioblaPol2UniPk.narrowPeak	17417
1	327	codex	3.13821	1.4913	75	734	1343	499	1343	859	27387	5246	2856847	CD36+ erythroid progenitor cells were derived from mobilised CD34+ cells isolate	Erythroid Progenitor	NA	TAL1	NA	GSE26501	GSM651545_TAL1.bed	17834
1	730	encode_tfbs	3.11395	1.49236	74	735	1342	502	1342	860	27001	5247	2857233	NA	GM12878	NA	TBP	None	NA	wgEncodeAwgTfbsSydhGm12878TbpIggmusUniPk.narrowPeak	14893
1	909	encode_tfbs	3.09769	2.10086	24	736	954	890	954	860	6207	5297	2878027	NA	K562	NA	GATA-1	None	NA	wgEncodeAwgTfbsSydhK562Gata1UcdUniPk.narrowPeak	4074
1	2692	sheffield_dnase	3.08423	7.12001	5	737	291	1310	1310	779	381	5316	2883853	Hematopoietic	NA	NA	NA	NA	NA	671.bed	387
1	2848	sheffield_dnase	3.06929	7.06454	5	738	296	1310	1310	781	384	5316	2883850	Liver;Prostate	NA	NA	NA	NA	NA	873.bed	390
1	2646	sheffield_dnase	3.05941	7.02805	5	739	299	1310	1310	783	386	5316	2883848	Hematopoietic;Liver;Epithelial;Endothelial;Muscle;Bone;Fibroblast;Brain	NA	NA	NA	NA	NA	610.bed	392
1	2220	sheffield_dnase	3.04211	9.68488	4	740	197	1376	1376	771	224	5317	2884010	Brain;Prostate	NA	NA	NA	NA	NA	2331.bed	229
1	491	encode_tfbs	3.04095	1.40935	96	741	1401	410	1401	851	37116	5225	2847118	NA	ECC-1	NA	Pol2	DMSO_0.02pct	NA	wgEncodeAwgTfbsHaibEcc1Pol2V0416102Dm002p1hUniPk.narrowPeak	20137
1	229	codex	3.03322	1.69447	43	742	1197	704	1197	881	13801	5278	2870433	Juvenile acute myeloid leukaemia cell line carrying t(8;21) translocation RUNX1-	Leukaemia cell	NA	LMO2	NA	GSE43834	GSM1082311_LMO2.bed	7923
1	385	codex	3.02471	1.97844	27	743	1021	860	1021	875	7416	5294	2876818	N/A	Embryonic Stem Cell	NA	SMC3	NA	GSE36578	GSM897119_SMC3.bed	4240
1	2743	sheffield_dnase	3.02114	9.55732	4	744	202	1376	1376	774	227	5317	2884007	Fibroblast;Muscle;Skin;Brain;Epithelial;Endothelial;Primitive;Bone	NA	NA	NA	NA	NA	733.bed	232
1	2161	sheffield_dnase	3.00733	9.47403	4	745	204	1376	1376	775	229	5317	2884005	Epithelial	NA	NA	NA	NA	NA	2263.bed	234
1	1742	sheffield_dnase	3.00047	9.43291	4	746	208	1376	1376	777	230	5317	2884004	Fibroblast;Muscle;Skin;Brain;Epithelial;Endothelial	NA	NA	NA	NA	NA	1712.bed	235
1	884	encode_tfbs	2.9875	1.42	90	747	1390	436	1390	858	34527	5231	2849707	NA	K562	NA	BHLHE40_(NB100-1800)	None	NA	wgEncodeAwgTfbsSydhK562Bhlhe40nb100IggrabUniPk.narrowPeak	22497
1	657	encode_tfbs	2.97105	1.56163	57	748	1291	597	1291	879	19861	5264	2864373	NA	K562	NA	YY1_(SC-281)	None	NA	wgEncodeAwgTfbsHaibK562Yy1V0416101UniPk.narrowPeak	12677
1	2614	sheffield_dnase	2.96142	1.9868	26	749	1013	874	1013	879	7111	5295	2877123	Hematopoietic	NA	NA	NA	NA	NA	570.bed	7129
1	284	codex	2.95381	1.47097	74	750	1353	502	1353	868	27390	5247	2856844	Proerythroblasts derived from CD34+ bone marrow cells isolated from heathly dono	Erythroblast	NA	TAL1	NA	GSE52924	GSM1278241_TAL1.bed	18003
1	1460	sheffield_dnase	2.9405	6.59944	5	751	315	1310	1310	792	411	5316	2883823	Brain	NA	NA	NA	NA	NA	1403.bed	418
1	2899	sheffield_dnase	2.93974	2.26501	19	752	891	951	951	865	4556	5302	2879678	Endothelial	NA	NA	NA	NA	NA	935.bed	4576
1	726	encode_tfbs	2.93444	1.38304	102	753	1420	387	1420	853	40189	5219	2844045	NA	GM12878	NA	SMC3_(ab9263)	None	NA	wgEncodeAwgTfbsSydhGm12878Smc3ab9263IggmusUniPk.narrowPeak	30517
1	2687	sheffield_dnase	2.92224	6.53581	5	754	320	1310	1310	795	415	5316	2883819	Hematopoietic	NA	NA	NA	NA	NA	663.bed	421
1	2920	sheffield_dnase	2.90603	1.82667	32	755	1113	806	1113	891	9522	5289	2874712	NA	NA	NA	NA	NA	NA	958.bed	9542
1	604	encode_tfbs	2.88829	1.41424	88	756	1398	441	1398	865	33892	5233	2850342	NA	HepG2	NA	Pol2-4H8	None	NA	wgEncodeAwgTfbsHaibHepg2Pol24h8V0416102UniPk.narrowPeak	19586
1	763	encode_tfbs	2.87172	1.6502	44	757	1219	690	1219	889	14500	5277	2869734	NA	H1-hESC	NA	JunD	None	NA	wgEncodeAwgTfbsSydhH1hescJundIggrabUniPk.narrowPeak	9550
1	326	codex	2.86089	1.63794	45	758	1230	682	1230	890	14941	5276	2869293	CD36+ erythroid progenitor cells were derived from mobilised CD34+ cells isolate	Erythroid Progenitor	NA	TAL1	NA	GSE26501	GSM651544_TAL1.bed	9130
1	1581	sheffield_dnase	2.85727	8.60976	4	759	236	1376	1376	790	252	5317	2883982	Epithelial;Fibroblast;Brain;Hematopoietic;Stem;Endothelial;Muscle;Colon;Cervix;L	NA	NA	NA	NA	NA	153.bed	257
1	778	encode_tfbs	2.8524	1.38358	98	760	1419	399	1419	859	38590	5223	2845644	NA	HEK293	NA	KAP1	None	NA	wgEncodeAwgTfbsSydhHek293Kap1UcdUniPk.narrowPeak	19774
1	1142	sheffield_dnase	2.847	14.15	3	761	119	1464	1464	781	115	5318	2884119	Fibroblast;Muscle;Skin;Brain;Epithelial;Endothelial;Primitive;Bone	NA	NA	NA	NA	NA	1041.bed	119
1	28	cistrome_cistrome	2.84227	2.12262	21	762	942	925	942	876	5374	5300	2878860	NA	Ishikawa	uterus	ESR1	E2(45min)	NA	Human_Ishikawa_ESR1_E2-45min_Liu.bed	3814
1	984	encode_tfbs	2.84091	1.35251	112	763	1446	361	1446	857	45134	5209	2839100	NA	MCF-7	NA	HA-E2F1	None	NA	wgEncodeAwgTfbsSydhMcf7Hae2f1UcdUniPk.narrowPeak	21946
1	320	codex	2.83741	1.58127	51	764	1281	632	1281	892	17544	5270	2866690	CD133+ Umbilical Cord Blood (UCB) cells were expanded in vitro for 10-11 days; f	Umbilical Cord Blood Stem and Progenitor Cells	NA	SPI1	NA	GSE26014	GSM638310_11_PU1.bed	11445
1	1425	sheffield_dnase	2.8327	8.47512	4	765	241	1376	1376	794	256	5317	2883978	Brain;Muscle	NA	NA	NA	NA	NA	1369.bed	261
1	1515	sheffield_dnase	2.82611	13.909	3	766	123	1464	1464	784	117	5318	2884117	Fibroblast;Muscle;Hematopoietic;Skin;Brain;Endothelial;Epithelial;Cervix;Primiti	NA	NA	NA	NA	NA	1461.bed	121
1	380	codex	2.82608	1.50335	63	767	1333	563	1333	888	22805	5258	2861429	Kasumi-1 (AML FAB M2) with t(8;21) translocation and mismatch siRNA derived from	Acute Myeloid Leukemia	NA	RUNX1	NA	GSE29225	GSM850823_RUNX1.bed	12817
1	1043	encode_tfbs	2.82314	1.24161	213	768	1520	191	1520	826	93719	5108	2790515	NA	MCF-7	NA	CTCF	vehicle	NA	wgEncodeAwgTfbsUtaMcf7CtcfVehUniPk.narrowPeak	82176
1	441	encode_tfbs	2.80963	3.19071	10	769	620	1124	1124	838	1701	5311	2882533	NA	K562	NA	HDAC6_(A301-341A)	None	NA	wgEncodeAwgTfbsBroadK562Hdac6a301341aUniPk.narrowPeak	1114
1	1187	sheffield_dnase	2.80558	13.6762	3	770	126	1464	1464	787	119	5318	2884115	Fibroblast;Muscle;Skin;Brain;Epithelial;Endothelial;Bone	NA	NA	NA	NA	NA	1093.bed	123
1	1235	sheffield_dnase	2.7854	13.4511	3	771	132	1464	1464	789	121	5318	2884113	Fibroblast;Muscle;Brain;Epithelial	NA	NA	NA	NA	NA	1152.bed	125
1	125	cistrome_cistrome	2.78488	1.28322	158	772	1488	268	1488	843	67181	5163	2817053	NA	UPR9 cells	hematopoietic stem cell	RARA	Zinc(5hr)	NA	Human_UPR9-cells_RARA_Zinc-5hr_Stunnenberg.bed	18248
1	1252	sheffield_dnase	2.78478	8.21671	4	773	244	1376	1376	798	264	5317	2883970	Epithelial;Fibroblast;Brain;Hematopoietic;Primitive;Stem;Endothelial;Muscle;Colo	NA	NA	NA	NA	NA	1169.bed	269
1	1997	sheffield_dnase	2.77809	1.46764	69	774	1356	531	1356	887	25589	5252	2858645	Fibrobl specific	NA	NA	NA	NA	NA	2052.bed	25641
1	2455	sheffield_dnase	2.77545	13.3306	3	775	136	1464	1464	792	122	5318	2884112	Brain;Hematopoietic;Stem	NA	NA	NA	NA	NA	382.bed	126
1	342	codex	2.76761	1.52187	58	776	1318	593	1318	896	20735	5263	2863499	Kasumi-1 (AML FAB M2) with t(8;21) translocation and RUNX1/ETO siRNA derived fro	Acute Myeloid Leukemia	NA	POLR2A	NA	GSE29225	GSM722710_POLR2A.bed	10018
1	762	encode_tfbs	2.76565	1.98059	24	777	1018	890	1018	895	6583	5297	2877651	NA	H1-hESC	NA	GTF2F1_(AB28179)	None	NA	wgEncodeAwgTfbsSydhH1hescGtf2f1IggrabUniPk.narrowPeak	3548
1	936	encode_tfbs	2.72317	1.46849	67	778	1355	540	1355	891	24830	5254	2859404	NA	K562	NA	Pol2	None	NA	wgEncodeAwgTfbsSydhK562Pol2IggmusUniPk.narrowPeak	9974
1	676	encode_tfbs	2.71138	1.28576	150	779	1484	284	1484	849	63635	5171	2820599	NA	SK-N-SH_RA	NA	p300	None	NA	wgEncodeAwgTfbsHaibSknshraP300V0416102UniPk.narrowPeak	46485
1	2221	sheffield_dnase	2.70804	12.6115	3	780	145	1464	1464	796	129	5318	2884105	Brain;Endothelial;Primitive;Prostate;Mammary	NA	NA	NA	NA	NA	2332.bed	133
1	2630	sheffield_dnase	2.69873	12.515	3	781	148	1464	1464	798	130	5318	2884104	Fibroblast;Muscle;Skin;Brain;Epithelial;Endothelial;Cervix;Primitive;Bone	NA	NA	NA	NA	NA	594.bed	134
1	1344	sheffield_dnase	2.67709	7.66649	4	782	264	1376	1376	807	283	5317	2883951	Hematopoietic;Primitive;Liver;Stem;Prostate;Brain	NA	NA	NA	NA	NA	1273.bed	288
1	1248	sheffield_dnase	2.6622	12.1413	3	783	153	1464	1464	800	134	5318	2884100	Fibroblast;Brain;Primitive;Stem;Epithelial;Muscle;Liver;Endothelial;Skin;Bone	NA	NA	NA	NA	NA	1165.bed	138
1	2917	sheffield_dnase	2.66081	7.5861	4	784	268	1376	1376	809	286	5317	2883948	Brain;Primitive;Hematopoietic;Stem;Liver;Epithelial;Endothelial;Prostate;Mammary	NA	NA	NA	NA	NA	952.bed	291
1	134	cistrome_cistrome	2.65376	2.57748	13	785	770	1047	1047	867	2738	5308	2881496	NA	VCaP	prostate	ERG	siERG	NA	Human_VCaP_ERG_siERG_Chinnaiyan.bed	4635
1	483	encode_tfbs	2.65244	1.49725	59	786	1337	586	1337	903	21438	5262	2862796	NA	A549	NA	YY1_(SC-281)	EtOH_0.02pct	NA	wgEncodeAwgTfbsHaibA549Yy1cV0422111Etoh02UniPk.narrowPeak	10259
1	951	encode_tfbs	2.6476	2.30678	16	787	879	995	995	887	3766	5305	2880468	NA	K562	NA	STAT1	IFNg6h	NA	wgEncodeAwgTfbsSydhK562Stat1Ifng6hUniPk.narrowPeak	2333
1	52	cistrome_cistrome	2.64303	1.33606	110	788	1457	367	1457	871	44861	5211	2839373	NA	MCF-7	breast	ESR1	E2(6hr)	NA	Human_MCF-7_ESR1_E2-6hr_Barton.bed	32791
1	1453	sheffield_dnase	2.63555	11.8755	3	789	155	1464	1464	803	137	5318	2884097	Fibroblast;Muscle;Epithelial;Skin;Bone;Brain	NA	NA	NA	NA	NA	1398.bed	141
1	533	encode_tfbs	2.61874	2.45177	14	790	815	1030	1030	878	3100	5307	2881134	NA	GM12878	NA	ZBTB33	None	NA	wgEncodeAwgTfbsHaibGm12878Zbtb33Pcr1xUniPk.narrowPeak	2144
1	360	codex	2.61705	1.36896	93	791	1435	423	1435	883	36998	5228	2847236	K562 erythrocytic leukaemia cells (ATCC CCL-243) were grown according to standar	Erythrocytic leukaemia cells	NA	PHF8	NA	GSE32509	GSM831009_PHF8.bed	17229
1	1826	sheffield_dnase	2.61457	3.94399	7	792	500	1217	1217	836	963	5314	2883271	Skin;Liver	NA	NA	NA	NA	NA	1812.bed	971
1	1785	sheffield_dnase	2.6131	7.35487	4	793	281	1376	1376	817	295	5317	2883939	Skin;Endothelial;Primitive	NA	NA	NA	NA	NA	1760.bed	300
1	440	encode_tfbs	2.58425	1.75586	31	794	1153	820	1153	922	9594	5290	2874640	NA	K562	NA	HDAC2_(A300-705A)	None	NA	wgEncodeAwgTfbsBroadK562Hdac2a300705aUniPk.narrowPeak	5247
1	1938	sheffield_dnase	2.57709	7.18471	4	795	285	1376	1376	819	302	5317	2883932	Stem;Epithelial	NA	NA	NA	NA	NA	1968.bed	307
1	2781	sheffield_dnase	2.57568	11.2982	3	796	164	1464	1464	808	144	5318	2884090	Hematopoietic;Liver;Endothelial;Primitive;Stem;Bone;Brain	NA	NA	NA	NA	NA	788.bed	148
1	1791	sheffield_dnase	2.55193	7.06799	4	797	295	1376	1376	823	307	5317	2883927	Epithelial	NA	NA	NA	NA	NA	1766.bed	312
1	2546	sheffield_dnase	2.54283	10.9945	3	798	170	1464	1464	811	148	5318	2884086	Epithelial;Fibroblast;Muscle;Hematopoietic;Skin;Brain;Endothelial;Colon;Cervix;P	NA	NA	NA	NA	NA	485.bed	152
1	1237	sheffield_dnase	2.542	7.02238	4	799	300	1376	1376	825	309	5317	2883925	Fibroblast;Brain;Skin	NA	NA	NA	NA	NA	1154.bed	314
1	301	codex	2.53655	1.36429	91	800	1437	433	1437	890	36321	5230	2847913	N/A	T-Cell	NA	MYB	NA	GSE59657	GSM1519639_MYB.bed	20147
1	2671	sheffield_dnase	2.53476	10.9208	3	801	172	1464	1464	812	149	5318	2884085	Fibroblast;Muscle;Skin;Brain;Endothelial;Primitive;Bone	NA	NA	NA	NA	NA	643.bed	153
1	104	cistrome_cistrome	2.52388	1.21186	231	802	1542	174	1542	839	104113	5090	2780121	NA	NB4 cells	hematopoietic stem cell	PolII	ATRA(24hr)	NA	Human_NB4-cells_PolII_ATRA-24hr_Stunnenberg.bed	26728
1	2185	sheffield_dnase	2.51962	2.59712	12	803	763	1071	1071	879	2508	5309	2881726	Mammary	NA	NA	NA	NA	NA	2290.bed	2520
1	2672	sheffield_dnase	2.5188	10.7762	3	804	176	1464	1464	815	151	5318	2884083	Fibroblast;Muscle;Skin;Brain;Epithelial;Endothelial;Primitive;Prostate;Bone	NA	NA	NA	NA	NA	644.bed	155
1	1855	sheffield_dnase	2.51182	2.72734	11	805	716	1093	1093	871	2189	5310	2882045	NHEK and Epithelial	NA	NA	NA	NA	NA	1848.bed	2201
1	1196	sheffield_dnase	2.47986	10.4309	3	806	185	1464	1464	818	156	5318	2884078	Brain;Endothelial;Primitive	NA	NA	NA	NA	NA	1103.bed	160
1	2777	sheffield_dnase	2.4744	6.71645	4	807	310	1376	1376	831	323	5317	2883911	Epithelial;Hematopoietic;Skin;Brain;Endothelial;Fibroblast;Colon;Cervix;Liver;Pr	NA	NA	NA	NA	NA	78.bed	328
1	1336	sheffield_dnase	2.46465	10.2989	3	808	189	1464	1464	820	158	5318	2884076	Stem and SK-N-SH_RA	NA	NA	NA	NA	NA	1264.bed	162
1	1345	sheffield_dnase	2.46034	6.65496	4	809	314	1376	1376	833	326	5317	2883908	Fibroblast;Muscle;Brain;Epithelial	NA	NA	NA	NA	NA	1283.bed	331
1	362	codex	2.46021	1.6244	38	810	1242	753	1242	935	12715	5283	2871519	K562 erythrocytic leukaemia cells (ATCC CCL-243) were grown according to standar	Erythrocytic leukaemia cells	NA	KDM5B	NA	GSE32509	GSM831011_KDM5B.bed	5601
1	307	codex	2.44709	2.3427	14	811	860	1030	1030	900	3244	5307	2880990	CD34+ Umbilical Cord Blood (UCB) were differentiated into megakaryocytes for 10	Megakaryocyte	NA	GATA1	NA	GSE24674	GSM607949_GATA1.bed	1867
1	306	codex	2.43733	1.56008	44	812	1292	690	1292	931	15333	5277	2868901	Human K562 erythroleukemia cells (ATCC # CCL-243) were cultured in RPMI medium 1	Myeloid Leukemia	NA	GATA2	NA	GSE18868	GSM467648_GATA2.bed	8820
1	59	cistrome_cistrome	2.43724	1.36209	87	813	1439	447	1439	900	34773	5234	2849461	NA	MCF-7	breast	ESR1	Tam	NA	Human_MCF-7_ESR1_Tam_Stunnenberg.bed	24900
1	454	encode_tfbs	2.43642	1.59732	40	814	1265	738	1265	939	13612	5281	2870622	NA	NHEK	NA	Pol2(b)	None	NA	wgEncodeAwgTfbsBroadNhekPol2bUniPk.narrowPeak	5784
1	673	encode_tfbs	2.43479	1.40661	72	815	1403	511	1403	910	27854	5249	2856380	NA	SK-N-SH	NA	Sin3Ak-20	None	NA	wgEncodeAwgTfbsHaibSknshSin3ak20V0416101UniPk.narrowPeak	15561
1	1278	sheffield_dnase	2.42023	9.91776	3	816	193	1464	1464	824	164	5318	2884070	Fibroblast;Brain;Skin	NA	NA	NA	NA	NA	1203.bed	168
1	1958	sheffield_dnase	2.41967	1.85653	24	817	1095	890	1095	934	7022	5297	2877212	Epithelial	NA	NA	NA	NA	NA	1990.bed	7044
1	2205	sheffield_dnase	2.39867	9.74095	3	818	196	1464	1464	826	167	5318	2884067	Hematopoietic;Brain;Endothelial	NA	NA	NA	NA	NA	2316.bed	171
1	729	encode_tfbs	2.3965	1.41573	68	819	1395	535	1395	916	26133	5253	2858101	NA	GM12878	NA	TBLR1_(ab24550)	None	NA	wgEncodeAwgTfbsSydhGm12878Tblr1ab24550IggmusUniPk.narrowPeak	13702
1	1733	sheffield_dnase	2.39157	9.68325	3	820	198	1464	1464	827	168	5318	2884066	Brain;Primitive;Hematopoietic;Stem;Liver;Prostate	NA	NA	NA	NA	NA	170.bed	172
1	584	encode_tfbs	2.3856	2.22922	15	821	903	1015	1015	913	3653	5306	2880581	NA	HepG2	NA	BHLHE40	None	NA	wgEncodeAwgTfbsHaibHepg2Bhlhe40V0416101UniPk.narrowPeak	2859
1	1004	encode_tfbs	2.38254	2.16262	16	822	923	995	995	913	4017	5305	2880217	NA	K562	NA	eGFP-HDAC8	None	NA	wgEncodeAwgTfbsUchicagoK562Ehdac8UniPk.narrowPeak	1718
1	701	encode_tfbs	2.37473	1.39457	73	823	1412	507	1412	914	28484	5248	2855750	NA	GM12878	NA	CHD2_(AB68301)	None	NA	wgEncodeAwgTfbsSydhGm12878Chd2ab68301IggmusUniPk.narrowPeak	15597
1	695	encode_tfbs	2.36811	1.51484	48	824	1322	655	1322	934	17228	5273	2867006	NA	GM10847	NA	NFKB	TNFa	NA	wgEncodeAwgTfbsSydhGm10847NfkbTnfaIggrabUniPk.narrowPeak	9262
1	1335	sheffield_dnase	2.36363	9.4587	3	825	205	1464	1464	831	172	5318	2884062	Epithelial;Brain;Primitive;Hematopoietic;Stem;Colon;Cervix;Liver;Endothelial;Mus	NA	NA	NA	NA	NA	1263.bed	176
1	1014	encode_tfbs	2.35746	1.38243	76	826	1421	494	1421	914	29917	5245	2854317	NA	GM12878	NA	Pol2	None	NA	wgEncodeAwgTfbsUtaGm12878Pol2UniPk.narrowPeak	14237
1	750	encode_tfbs	2.35344	1.58851	39	827	1273	743	1273	948	13344	5282	2870890	NA	GM19099	NA	NFKB	TNFa	NA	wgEncodeAwgTfbsSydhGm19099NfkbTnfaIggrabUniPk.narrowPeak	7777
1	2794	sheffield_dnase	2.3519	2.09018	17	828	960	981	981	923	4416	5304	2879818	PANC-1 specific	NA	NA	NA	NA	NA	806.bed	4432
1	359	codex	2.34779	1.34841	88	829	1449	441	1449	906	35527	5233	2848707	K562 erythrocytic leukaemia cells (ATCC CCL-243) were grown according to standar	Erythrocytic leukaemia cells	NA	PHF8	NA	GSE32509	GSM831008_PHF8.bed	16510
1	1205	sheffield_dnase	2.32308	6.077	4	830	339	1376	1376	848	357	5317	2883877	Complex tissue specific	NA	NA	NA	NA	NA	1113.bed	362
1	2078	sheffield_dnase	2.32308	6.077	4	830	339	1376	1376	848	357	5317	2883877	Fibroblast;Skin	NA	NA	NA	NA	NA	2157.bed	362
1	1366	sheffield_dnase	2.323	9.13826	3	832	217	1464	1464	838	178	5318	2884056	Brain;Hematopoietic;Primitive;Stem;Liver;Endothelial;Prostate	NA	NA	NA	NA	NA	1307.bed	182
1	1038	encode_tfbs	2.3224	1.3071	107	833	1470	377	1470	893	44583	5214	2839651	NA	MCF-7	NA	c-Myc	vehicle	NA	wgEncodeAwgTfbsUtaMcf7CmycVehUniPk.narrowPeak	27697
1	108	cistrome_cistrome	2.31749	1.41144	66	834	1400	544	1400	926	25438	5255	2858796	NA	NB4 cells	hematopoietic stem cell	RARA	No treatment(Antibody RAR _A704)	NA	Human_NB4-cells_RARA_No-treatment-Antibody-RAR-_A704_Stunnenberg.bed	13879
1	1423	sheffield_dnase	2.31637	9.08661	3	835	219	1464	1464	839	179	5318	2884055	Brain;Muscle;Fibroblast	NA	NA	NA	NA	NA	1367.bed	183
1	2318	sheffield_dnase	2.31637	9.08661	3	835	219	1464	1464	839	179	5318	2884055	Liver;Epithelial	NA	NA	NA	NA	NA	2459.bed	183
1	910	encode_tfbs	2.31503	1.53431	44	837	1312	690	1312	946	15589	5277	2868645	NA	K562	NA	GATA-2	None	NA	wgEncodeAwgTfbsSydhK562Gata2UcdUniPk.narrowPeak	10648
1	905	encode_tfbs	2.30825	1.25116	150	838	1511	284	1511	878	65355	5171	2818879	NA	K562	NA	CTCF_(SC-15914)	None	NA	wgEncodeAwgTfbsSydhK562CtcfbIggrabUniPk.narrowPeak	54387
1	1203	sheffield_dnase	2.30221	5.99305	4	839	346	1376	1376	854	362	5317	2883872	Endothelial and Liver	NA	NA	NA	NA	NA	1110.bed	367
1	136	cistrome_cistrome	2.29383	1.49348	49	840	1340	648	1340	943	17838	5272	2866396	NA	VCaP	prostate	Polll	EtOH(16hr)	NA	Human_VCaP_Polll_EtOH-16hr_Chinnaiyan.bed	8719
1	885	encode_tfbs	2.28167	5.9114	4	841	354	1376	1376	857	367	5317	2883867	NA	K562	NA	BRF1	None	NA	wgEncodeAwgTfbsSydhK562Brf1UniPk.narrowPeak	221
1	1150	sheffield_dnase	2.27106	8.74743	3	842	230	1464	1464	845	186	5318	2884048	Fibroblast;Muscle;Primitive;Skin;Brain;Epithelial;Endothelial;Bone;Liver	NA	NA	NA	NA	NA	1050.bed	190
1	1548	sheffield_dnase	2.27106	8.74743	3	842	230	1464	1464	845	186	5318	2884048	Fibroblast;Muscle;Skin;Brain	NA	NA	NA	NA	NA	1495.bed	190
1	2767	sheffield_dnase	2.27106	8.74743	3	842	230	1464	1464	845	186	5318	2884048	Hematopoietic	NA	NA	NA	NA	NA	765.bed	190
1	328	codex	2.26281	1.48744	49	845	1344	648	1344	946	17910	5272	2866324	CD36+ erythroid progenitor cells were derived from mobilised CD34+ cells isolate	Erythroid Progenitor	NA	GATA1	NA	GSE26501	GSM651546_GATA1.bed	10328
1	2916	sheffield_dnase	2.26123	3.84298	6	846	516	1268	1268	877	847	5315	2883387	Brain	NA	NA	NA	NA	NA	951.bed	854
1	721	encode_tfbs	2.2552	1.4359	58	847	1381	593	1381	940	21967	5263	2862267	NA	GM12878	NA	Pol2(phosphoS2)	None	NA	wgEncodeAwgTfbsSydhGm12878Pol2s2IggmusUniPk.narrowPeak	9370
1	1161	sheffield_dnase	2.23981	8.51811	3	848	240	1464	1464	851	191	5318	2884043	Brain;Liver	NA	NA	NA	NA	NA	1065.bed	195
1	1684	sheffield_dnase	2.23947	3.35496	7	849	591	1217	1217	886	1132	5314	2883102	Fibroblast	NA	NA	NA	NA	NA	1646.bed	1140
1	492	encode_tfbs	2.21284	1.30164	103	850	1474	385	1474	903	43086	5218	2841148	NA	GM12878	NA	ATF2_(SC-81188)	None	NA	wgEncodeAwgTfbsHaibGm12878Atf2sc81188V0422111UniPk.narrowPeak	23467
1	1082	encode_tfbs	2.21052	1.44819	54	851	1372	609	1372	944	20275	5267	2863959	NA	HL-60	NA	CTCF	None	NA	wgEncodeAwgTfbsUwHl60CtcfUniPk.narrowPeak	16683
1	469	encode_tfbs	2.20832	1.34516	82	852	1450	468	1450	923	33174	5239	2851060	NA	A549	NA	GR	DEX_50nM	NA	wgEncodeAwgTfbsHaibA549GrPcr1xDex50nmUniPk.narrowPeak	23324
1	1830	sheffield_dnase	2.20185	1.86067	21	853	1090	925	1090	956	6129	5300	2878105	Epithelial	NA	NA	NA	NA	NA	1816.bed	6151
1	1151	sheffield_dnase	2.19751	8.21539	3	854	245	1464	1464	854	198	5318	2884036	Brain;Epithelial	NA	NA	NA	NA	NA	1051.bed	202
1	903	encode_tfbs	2.19401	1.63124	32	855	1234	806	1234	965	10658	5289	2873576	NA	K562	NA	COREST_(ab24166)	None	NA	wgEncodeAwgTfbsSydhK562Corestab24166IggrabUniPk.narrowPeak	6371
1	563	encode_tfbs	2.18923	2.76378	9	856	710	1146	1146	904	1767	5312	2882467	NA	H1-hESC	NA	RXRA	None	NA	wgEncodeAwgTfbsHaibH1hescRxraV0416102UniPk.narrowPeak	1306
1	960	encode_tfbs	2.18277	1.55827	38	857	1293	753	1293	968	13252	5283	2870982	NA	K562	NA	UBF_(sc-13125)	None	NA	wgEncodeAwgTfbsSydhK562Ubfsc13125IggmusUniPk.narrowPeak	6002
1	724	encode_tfbs	2.16802	1.79101	23	858	1133	908	1133	966	6974	5298	2877260	NA	GM12878	NA	RFX5_(200-401-194)	None	NA	wgEncodeAwgTfbsSydhGm12878Rfx5200401194IggmusUniPk.narrowPeak	4341
1	1375	sheffield_dnase	2.15966	16.6813	2	859	102	1576	1576	846	65	5319	2884169	Epithelial;Fibroblast;Muscle;Brain;Primitive;Skin;Colon;Cervix;Liver;Endothelial	NA	NA	NA	NA	NA	1317.bed	68
1	2334	sheffield_dnase	2.15681	7.93704	3	860	252	1464	1464	859	205	5318	2884029	Liver;Prostate;Mammary	NA	NA	NA	NA	NA	2484.bed	209
1	1870	sheffield_dnase	2.1555	2.09757	15	861	956	1015	1015	944	3882	5306	2880352	Complex tissue specific	NA	NA	NA	NA	NA	1872.bed	3896
1	2449	sheffield_dnase	2.15111	7.89777	3	862	255	1464	1464	860	206	5318	2884028	Fibroblast;Muscle;Hematopoietic;Skin;Brain;Epithelial;Endothelial;Primitive	NA	NA	NA	NA	NA	374.bed	210
1	2733	sheffield_dnase	2.14545	7.85961	3	863	256	1464	1464	861	207	5318	2884027	Hematopoietic;Brain;Endothelial;Bone;Fibroblast	NA	NA	NA	NA	NA	721.bed	211
1	519	encode_tfbs	2.14541	1.32946	85	864	1462	454	1462	927	34794	5236	2849440	NA	GM12878	NA	POU2F2	None	NA	wgEncodeAwgTfbsHaibGm12878Pou2f2Pcr1xUniPk.narrowPeak	22891
1	1558	sheffield_dnase	2.14262	5.38419	4	865	391	1376	1376	877	403	5317	2883831	Hematopoietic;Skin	NA	NA	NA	NA	NA	1505.bed	408
1	344	codex	2.14246	1.25196	134	866	1510	308	1510	895	58312	5187	2825922	Peripheral blood monocytes separated by leukapheresis of healthy donors.	Monocyte	NA	SPI1	NA	GSE31621	GSM785495_PU1.bed	33822
1	2536	sheffield_dnase	2.13896	5.37087	4	867	392	1376	1376	878	404	5317	2883830	Hematopoietic;Skin	NA	NA	NA	NA	NA	471.bed	409
1	686	encode_tfbs	2.13837	1.42507	56	868	1388	601	1388	952	21367	5265	2862867	NA	T-47D	NA	p300	DMSO_0.02pct	NA	wgEncodeAwgTfbsHaibT47dP300V0416102Dm002p1hUniPk.narrowPeak	13973
1	2032	sheffield_dnase	2.13422	7.78441	3	869	258	1464	1464	864	209	5318	2884025	Primitive;Stem;Epithelial;Liver;Prostate;Mammary;Skin	NA	NA	NA	NA	NA	2093.bed	213
1	994	encode_tfbs	2.13251	1.30107	98	870	1475	399	1475	915	41003	5223	2843231	NA	PBDE	NA	GATA-1	None	NA	wgEncodeAwgTfbsSydhPbdeGata1UcdUniPk.narrowPeak	25001
1	930	encode_tfbs	2.1206	1.85895	20	871	1092	939	1092	967	5842	5301	2878392	NA	K562	NA	Nrf1	None	NA	wgEncodeAwgTfbsSydhK562Nrf1IggrabUniPk.narrowPeak	4211
1	1369	sheffield_dnase	2.11759	7.67427	3	872	262	1464	1464	866	212	5318	2884022	Epithelial;Brain;Colon;Liver;Bone	NA	NA	NA	NA	NA	1310.bed	216
1	2768	sheffield_dnase	2.11759	7.67427	3	872	262	1464	1464	866	212	5318	2884022	Hematopoietic;Mammary	NA	NA	NA	NA	NA	766.bed	216
1	1691	sheffield_dnase	2.11442	1.45238	50	874	1369	641	1369	961	18715	5271	2865519	DNase Osteoblast specific	NA	NA	NA	NA	NA	1652.bed	18744
1	672	encode_tfbs	2.10625	1.27838	110	875	1492	367	1492	911	46852	5211	2837382	NA	SK-N-SH	NA	Pol2-4H8	None	NA	wgEncodeAwgTfbsHaibSknshPol24h8V0416101UniPk.narrowPeak	28168
1	312	codex	2.10372	1.58143	34	876	1280	790	1280	982	11681	5287	2872553	Infantile acute megakaryoblastic leukaemia (AML M7) cell line with Trisomy 21.	Leukaemia cell	NA	RUNX1	NA	GSE24779	GSM610330_RUNX1.bed	6857
1	2139	sheffield_dnase	2.09936	3.54604	6	877	565	1268	1268	903	918	5315	2883316	Primitive;Prostate;Mammary;Epithelial	NA	NA	NA	NA	NA	2233.bed	925
1	899	encode_tfbs	2.09874	1.25656	126	878	1509	322	1509	903	54617	5195	2829617	NA	K562	NA	c-Myc	IFNg30	NA	wgEncodeAwgTfbsSydhK562CmycIfng30UniPk.narrowPeak	31092
1	552	encode_tfbs	2.09667	2.87261	8	879	679	1178	1178	912	1511	5313	2882723	NA	H1-hESC	NA	FOSL1_(SC-183)	None	NA	wgEncodeAwgTfbsHaibH1hescFosl1sc183V0416102UniPk.narrowPeak	1113
1	964	encode_tfbs	2.0933	1.30568	93	880	1471	423	1471	925	38767	5228	2845467	NA	K562	NA	Znf143_(16618-1-AP)	None	NA	wgEncodeAwgTfbsSydhK562Znf143IggrabUniPk.narrowPeak	29069
1	2083	sheffield_dnase	2.09023	3.13856	7	881	628	1217	1217	909	1210	5314	2883024	Hematopoietic	NA	NA	NA	NA	NA	2166.bed	1218
1	1596	sheffield_dnase	2.07977	7.42914	3	882	278	1464	1464	875	219	5318	2884015	Fibroblast;Muscle;Skin	NA	NA	NA	NA	NA	1545.bed	223
1	1475	sheffield_dnase	2.06921	7.36199	3	883	280	1464	1464	876	221	5318	2884013	Fibroblast;Muscle;Brain	NA	NA	NA	NA	NA	1419.bed	225
1	379	codex	2.06607	1.67085	27	884	1211	860	1211	985	8777	5294	2875457	Acute myeloid leukaemia (AML) M2-subtype cell line from the bone marrow of a 22-	Leukaemia cell	NA	EP300	NA	GSE30254	GSM835863_EP300.bed	5120
1	2121	sheffield_dnase	2.05356	7.26355	3	885	284	1464	1464	878	224	5318	2884010	Hematopoietic	NA	NA	NA	NA	NA	2216.bed	228
1	402	codex	2.05108	1.89906	18	886	1058	960	1058	968	5146	5303	2879088	ChIP-seq_ZNF143_FLP143HA_T0. cell line specificity: HEK293-T-Rex inducible cell	Embryonic kidney cells	NA	ZNF143	NA	GSE39263	GSM959050_ZNF143.bed	4353
1	106	cistrome_cistrome	2.05062	1.19167	205	887	1554	196	1554	879	93828	5116	2790406	NA	NB4 cells	hematopoietic stem cell	PolII	No treatment	NA	Human_NB4-cells_PolII_No-treatment_Stunnenberg.bed	14049
1	1263	sheffield_dnase	2.04067	5.02267	4	888	406	1376	1376	890	432	5317	2883802	Brain;Fibroblast	NA	NA	NA	NA	NA	1185.bed	437
1	2200	sheffield_dnase	2.03815	2.80392	8	889	700	1178	1178	922	1548	5313	2882686	Brain;Epithelial;Fibroblast	NA	NA	NA	NA	NA	2310.bed	1557
1	1233	sheffield_dnase	2.03814	7.16776	3	890	286	1464	1464	880	227	5318	2884007	Fibroblast;Muscle;Brain;Primitive;Hematopoietic;Skin;Stem;Epithelial;Endothelial	NA	NA	NA	NA	NA	1150.bed	231
1	2664	sheffield_dnase	2.03814	7.16776	3	890	286	1464	1464	880	227	5318	2884007	Hematopoietic;Endothelial	NA	NA	NA	NA	NA	633.bed	231
1	846	encode_tfbs	2.03805	2.45973	10	892	814	1124	1124	943	2206	5311	2882028	NA	HepG2	NA	HSF1	forskolin	NA	wgEncodeAwgTfbsSydhHepg2Hsf1ForsklnUniPk.narrowPeak	1435
1	1197	sheffield_dnase	2.03058	4.98788	4	893	407	1376	1376	892	435	5317	2883799	Brain	NA	NA	NA	NA	NA	1104.bed	440
1	1807	sheffield_dnase	2.02798	7.10532	3	894	292	1464	1464	883	229	5318	2884005	Fibroblast;Muscle;Skin;Brain;Epithelial;Endothelial;Primitive	NA	NA	NA	NA	NA	1784.bed	233
1	2765	sheffield_dnase	2.02798	7.10532	3	894	292	1464	1464	883	229	5318	2884005	Stem;Colon;Hematopoietic	NA	NA	NA	NA	NA	763.bed	233
1	56	cistrome_cistrome	2.0261	1.44665	48	896	1373	655	1373	975	18035	5273	2866199	NA	MCF-7	breast	ESR1	Fulv	NA	Human_MCF-7_ESR1_Fulv_Stunnenberg.bed	7031
1	1512	sheffield_dnase	2.02537	3.41539	6	897	579	1268	1268	915	953	5315	2883281	Hematopoietic	NA	NA	NA	NA	NA	1459.bed	960
1	2431	sheffield_dnase	2.02189	14.0865	2	898	120	1576	1576	865	77	5319	2884157	Epithelial;Fibroblast;Muscle;Brain;Hematopoietic;Primitive;Skin;Stem;Endothelial	NA	NA	NA	NA	NA	349.bed	80
1	508	encode_tfbs	2.01963	1.36118	67	899	1440	540	1440	960	26770	5254	2857464	NA	GM12878	NA	MTA3_(SC-81325)	None	NA	wgEncodeAwgTfbsHaibGm12878Mta3sc81325V0422111UniPk.narrowPeak	12032
1	2000	sheffield_dnase	2.01272	1.88112	18	900	1070	960	1070	977	5195	5303	2879039	Melano specific	NA	NA	NA	NA	NA	2057.bed	5213
1	900	encode_tfbs	2.00974	1.30499	88	901	1472	441	1472	938	36694	5233	2847540	NA	K562	NA	c-Myc	IFNg6h	NA	wgEncodeAwgTfbsSydhK562CmycIfng6hUniPk.narrowPeak	19290
1	2689	sheffield_dnase	2.00796	6.98371	3	902	301	1464	1464	889	233	5318	2884001	Primitive;Hematopoietic;Liver	NA	NA	NA	NA	NA	668.bed	237
1	1186	sheffield_dnase	2.00109	13.7312	2	903	124	1576	1576	868	79	5319	2884155	Epithelial;Fibroblast;Muscle;Brain;Skin;Colon;Cervix;Liver;Endothelial;Primitive	NA	NA	NA	NA	NA	1092.bed	82
1	715	encode_tfbs	1.99858	1.42969	50	904	1385	641	1385	977	19010	5271	2865224	NA	GM12878	NA	NF-YB	None	NA	wgEncodeAwgTfbsSydhGm12878NfybIggmusUniPk.narrowPeak	13295
1	958	encode_tfbs	1.99549	2.42252	10	905	828	1124	1124	952	2240	5311	2881994	NA	K562	NA	TFIIIC-110	None	NA	wgEncodeAwgTfbsSydhK562Tf3c110UniPk.narrowPeak	1858
1	2501	sheffield_dnase	1.99319	6.89236	3	906	307	1464	1464	892	236	5318	2883998	Stem;Hematopoietic	NA	NA	NA	NA	NA	432.bed	240
1	1111	sheffield_dnase	1.99295	3.90797	5	907	504	1310	1310	907	694	5316	2883540	Liver;Epithelial	NA	NA	NA	NA	NA	1009.bed	700
1	1037	encode_tfbs	1.98702	1.68157	25	908	1205	881	1205	998	8074	5296	2876160	NA	MCF-7	NA	c-Myc	serum_starved_media	NA	wgEncodeAwgTfbsUtaMcf7CmycSerumstvdUniPk.narrowPeak	6930
1	2640	sheffield_dnase	1.98082	13.3937	2	909	134	1576	1576	873	81	5319	2884153	Endothelial;Epithelial;Primitive;Brain	NA	NA	NA	NA	NA	603.bed	84
1	2064	sheffield_dnase	1.98065	3.88001	5	910	507	1310	1310	909	699	5316	2883535	Mammary	NA	NA	NA	NA	NA	2139.bed	705
1	1461	sheffield_dnase	1.97706	2.73323	8	911	715	1178	1178	935	1588	5313	2882646	SK-N-SH_RA and Th2	NA	NA	NA	NA	NA	1404.bed	1597
1	2173	sheffield_dnase	1.97172	4.78862	4	912	424	1376	1376	904	453	5317	2883781	Ewing sarcoma	NA	NA	NA	NA	NA	2274.bed	458
1	613	encode_tfbs	1.94671	2.17724	12	913	918	1071	1071	967	2991	5309	2881243	NA	HepG2	NA	TCF12	None	NA	wgEncodeAwgTfbsHaibHepg2Tcf12Pcr1xUniPk.narrowPeak	2061
1	2844	sheffield_dnase	1.94077	6.58665	3	914	316	1464	1464	898	247	5318	2883987	Stem plus others, distal	NA	NA	NA	NA	NA	87.bed	251
1	236	codex	1.94059	1.53805	34	915	1308	790	1308	1000	12009	5287	2872225	Mobilised CD34+ cells isolated from the healthly peripheral blood.	Hematopoietic Stem and Progenitor Cells	NA	GATA2	NA	GSE45144	GSM1097883_GATA2.bed	7046
1	107	cistrome_cistrome	1.93728	2.09491	13	916	957	1047	1047	973	3368	5308	2880866	NA	NB4 cells	hematopoietic stem cell	RARA	ATRA(24hr)	NA	Human_NB4-cells_RARA_ATRA-24hr_Stunnenberg.bed	14342
1	137	cistrome_cistrome	1.93645	1.4284	48	917	1386	655	1386	986	18264	5273	2865970	NA	VCaP	prostate	Polll	R1881(16hr)	NA	Human_VCaP_Polll_R1881-16hr_Chinnaiyan.bed	8533
1	1606	sheffield_dnase	1.93613	6.56008	3	918	317	1464	1464	900	248	5318	2883986	Hematopoietic	NA	NA	NA	NA	NA	1558.bed	252
1	2068	sheffield_dnase	1.93023	2.50301	9	919	794	1146	1146	953	1951	5312	2882283	Epithelial	NA	NA	NA	NA	NA	2142.bed	1961
1	2529	sheffield_dnase	1.91779	6.45593	3	920	324	1464	1464	903	252	5318	2883982	Fibroblast;Muscle;Hematopoietic	NA	NA	NA	NA	NA	463.bed	256
1	1262	sheffield_dnase	1.91053	1.45404	43	921	1368	704	1368	998	16070	5278	2868164	Brain	NA	NA	NA	NA	NA	1184.bed	16109
1	2447	sheffield_dnase	1.90425	6.37995	3	922	328	1464	1464	905	255	5318	2883979	Hematopoietic	NA	NA	NA	NA	NA	372.bed	259
1	602	encode_tfbs	1.89596	1.38124	56	923	1422	601	1422	982	22040	5265	2862194	NA	HepG2	NA	NRSF	None	NA	wgEncodeAwgTfbsHaibHepg2NrsfV0416101UniPk.narrowPeak	12828
1	2885	sheffield_dnase	1.87789	11.7874	2	924	156	1576	1576	885	92	5319	2884142	Epithelial;Brain;Hematopoietic;Stem;Muscle;Fibroblast;Colon;Liver;Endothelial;Sk	NA	NA	NA	NA	NA	918.bed	95
1	1796	sheffield_dnase	1.87769	6.23324	3	925	334	1464	1464	908	261	5318	2883973	Epithelial	NA	NA	NA	NA	NA	1770.bed	265
1	755	encode_tfbs	1.87184	2.12478	12	926	941	1071	1071	979	3065	5309	2881169	NA	H1-hESC	NA	BRCA1_(A300-000A)	None	NA	wgEncodeAwgTfbsSydhH1hescBrca1IggrabUniPk.narrowPeak	2025
1	1036	encode_tfbs	1.86837	1.30279	80	927	1473	477	1473	959	33402	5241	2850832	NA	MCF-7	NA	c-Myc	serum_stimulated_media	NA	wgEncodeAwgTfbsUtaMcf7CmycSerumstimUniPk.narrowPeak	20956
1	2172	sheffield_dnase	1.85221	3.12353	6	928	631	1268	1268	942	1042	5315	2883192	Ewing sarcoma	NA	NA	NA	NA	NA	2273.bed	1049
1	1031	encode_tfbs	1.85221	1.36913	57	929	1434	597	1434	987	22632	5264	2861602	NA	HUVEC	NA	Pol2	None	NA	wgEncodeAwgTfbsUtaHuvecPol2UniPk.narrowPeak	17190
1	1143	sheffield_dnase	1.85204	11.4152	2	930	161	1576	1576	889	95	5319	2884139	Fibroblast;Muscle;Epithelial;Endothelial;Primitive;Brain	NA	NA	NA	NA	NA	1042.bed	98
1	1649	sheffield_dnase	1.84756	6.07038	3	931	341	1464	1464	912	268	5318	2883966	Hematopoietic;Epithelial	NA	NA	NA	NA	NA	1608.bed	272
1	347	codex	1.84348	2.41866	9	932	830	1146	1146	969	2019	5312	2882215	Macrophages were derived from peripheral blood monocytes by incubation with huma	Macrophage	NA	EGR2	NA	GSE31621	GSM785503_4_EGR2.bed	1020
1	635	encode_tfbs	1.83016	1.59448	27	933	1268	860	1268	1020	9196	5294	2875038	NA	K562	NA	HDAC2_(SC-6296)	None	NA	wgEncodeAwgTfbsHaibK562Hdac2sc6296V0416102UniPk.narrowPeak	6672
1	2584	sheffield_dnase	1.82702	11.0674	2	934	167	1576	1576	892	98	5319	2884136	Brain;Hematopoietic;Stem;Fibroblast;Muscle;Endothelial;Primitive;Liver	NA	NA	NA	NA	NA	537.bed	101
1	230	codex	1.8259	1.40563	48	935	1404	655	1404	998	18558	5273	2865676	Adult B cell Non-Hodgkin Lymphoma (large diffuse cell lymphoma) carrying t(8;14)	Lymphoma cell	NA	BACH2	NA	GSE44420	GSM1084800_BACH2.bed	10250
1	2682	sheffield_dnase	1.81831	5.91585	3	936	353	1464	1464	918	275	5318	2883959	Primitive;Hematopoietic;Stem;Colon;Liver;Epithelial;Endothelial;Prostate;Brain	NA	NA	NA	NA	NA	656.bed	279
1	843	encode_tfbs	1.81635	2.39261	9	937	837	1146	1146	973	2041	5312	2882193	NA	HepG2	NA	ERRA	forskolin	NA	wgEncodeAwgTfbsSydhHepg2ErraForsklnUniPk.narrowPeak	1177
1	1284	sheffield_dnase	1.81615	4.29603	4	938	464	1376	1376	926	505	5317	2883729	Stem;Colon;Liver	NA	NA	NA	NA	NA	1210.bed	510
1	1184	sheffield_dnase	1.8101	5.87313	3	939	359	1464	1464	921	277	5318	2883957	Fibroblast;Muscle;Skin;Brain;Epithelial;Endothelial;Primitive;Bone	NA	NA	NA	NA	NA	1090.bed	281
1	2757	sheffield_dnase	1.80454	1.41795	45	940	1393	682	1393	1000	17245	5276	2866989	Brain	NA	NA	NA	NA	NA	756.bed	17286
1	2054	sheffield_dnase	1.8041	3.4947	5	941	573	1310	1310	941	776	5316	2883458	Brain	NA	NA	NA	NA	NA	2123.bed	782
1	1380	sheffield_dnase	1.79489	10.6336	2	942	180	1576	1576	899	102	5319	2884132	Fibroblast;Brain;Hematopoietic;Endothelial;Muscle;Bone;Epithelial	NA	NA	NA	NA	NA	1321.bed	105
1	1960	sheffield_dnase	1.79389	5.78953	3	943	364	1464	1464	924	281	5318	2883953	Primitive;Stem;Colon;Liver;Epithelial;Prostate;Brain;Hematopoietic	NA	NA	NA	NA	NA	1995.bed	285
1	139	cistrome_cistrome	1.78909	1.44003	41	944	1379	728	1379	1020	15469	5280	2868765	NA	abl	prostate	AR	DHT(4hr)	NA	Human_abl_AR_DHT-4hr_Brown.bed	5312
1	988	encode_tfbs	1.78818	1.23578	115	945	1525	354	1525	941	50651	5206	2833583	NA	NB4	NA	Max	None	NA	wgEncodeAwgTfbsSydhNb4MaxUniPk.narrowPeak	34659
1	277	codex	1.78426	1.37754	52	946	1426	621	1426	998	20516	5269	2863718	T cell Lymphoblastic Lymphoma cell line carrying t(7;9) translocation (TCRB-NOTC	Lymphoma cell	NA	NOTCH1	NA	GSE51800	GSM1252936_NOTCH1.bed	10849
1	35	cistrome_cistrome	1.78217	1.99522	13	947	1005	1047	1047	1000	3536	5308	2880698	NA	LnCaP	prostate	ERG	No treatment	NA	Human_LnCaP_ERG_No-treatment_Chinnaiyan.bed	5016
1	2810	sheffield_dnase	1.7819	5.72837	3	948	369	1464	1464	927	284	5318	2883950	Hematopoietic	NA	NA	NA	NA	NA	821.bed	288
1	204	cistrome_epigenome	1.78157	1.52674	31	949	1315	820	1315	1030	11028	5290	2873206	NA	UPR9 cells	hematopoietic stem cell	H3K27me3	Zinc(5hr)	NA	Human_UPR9-cells_H3K27me3_Zinc-5hr_Stunnenberg.bed	6509
1	2138	sheffield_dnase	1.77931	10.4291	2	950	186	1576	1576	904	104	5319	2884130	Epithelial;Fibroblast;Brain;Primitive;Colon;Cervix;Liver;Hematopoietic;Endotheli	NA	NA	NA	NA	NA	2232.bed	107
1	1126	sheffield_dnase	1.77794	5.70827	3	951	370	1464	1464	928	285	5318	2883949	Primitive;Hematopoietic;Stem;Liver;Endothelial;Prostate;Skin;Muscle;Bone;Fibrobl	NA	NA	NA	NA	NA	1023.bed	289
1	723	encode_tfbs	1.77538	1.25997	96	952	1506	410	1506	956	41454	5225	2842780	NA	GM12878	NA	Rad21	None	NA	wgEncodeAwgTfbsSydhGm12878Rad21IggrabUniPk.narrowPeak	33085
1	235	codex	1.76982	1.98749	13	953	1012	1047	1047	1000	3550	5308	2880684	Mobilised CD34+ cells isolated from the healthly peripheral blood.	Hematopoietic Stem and Progenitor Cells	NA	LYL1	NA	GSE45144	GSM1097882_LYL1.bed	1972
1	713	encode_tfbs	1.76875	1.3096	71	954	1469	513	1469	979	29480	5250	2854754	NA	GM12878	NA	NFKB	TNFa	NA	wgEncodeAwgTfbsSydhGm12878NfkbTnfaIggrabUniPk.narrowPeak	17036
1	1115	sheffield_dnase	1.76603	3.41565	5	955	578	1310	1310	948	794	5316	2883440	Liver	NA	NA	NA	NA	NA	1013.bed	800
1	1730	sheffield_dnase	1.76429	1.92752	14	956	1039	1030	1039	1010	3942	5307	2880292	Weak Fibroblast; Muscle	NA	NA	NA	NA	NA	1696.bed	3957
1	671	encode_tfbs	1.76414	1.44841	39	957	1371	743	1371	1020	14628	5282	2869606	NA	SK-N-SH	NA	NRSF	None	NA	wgEncodeAwgTfbsHaibSknshNrsfV0416101UniPk.narrowPeak	11029
1	658	encode_tfbs	1.76381	1.28552	81	958	1485	472	1485	972	34270	5240	2849964	NA	K562	NA	YY1	None	NA	wgEncodeAwgTfbsHaibK562Yy1V0416102UniPk.narrowPeak	24059
1	341	codex	1.73817	1.36413	53	959	1438	614	1438	1000	21116	5268	2863118	Kasumi-1 (AML FAB M2) with t(8;21) translocation and mismatch siRNA derived from	Acute Myeloid Leukemia	NA	POLR2A	NA	GSE29225	GSM722709_POLR2A.bed	10124
1	446	encode_tfbs	1.73278	1.27505	84	960	1496	460	1496	972	35832	5237	2848402	NA	K562	NA	RBBP5_(A300-109A)	None	NA	wgEncodeAwgTfbsBroadK562Rbbp5a300109aUniPk.narrowPeak	14258
1	1234	sheffield_dnase	1.72718	9.76839	2	961	195	1576	1576	911	111	5319	2884123	Brain;Skin;Muscle;Fibroblast;Epithelial	NA	NA	NA	NA	NA	1151.bed	114
1	842	encode_tfbs	1.7223	1.54556	28	962	1301	855	1301	1040	9838	5293	2874396	NA	HepG2	NA	COREST_(sc-30189)	None	NA	wgEncodeAwgTfbsSydhHepg2Corestsc30189IggrabUniPk.narrowPeak	5336
1	263	codex	1.72039	1.95593	13	963	1029	1047	1047	1010	3607	5308	2880627	N/A	Embryonic Stem Cell	NA	SOX2	NA	GSE46130	GSM1124068_SOX2.bed	2311
1	2462	sheffield_dnase	1.72031	5.42372	3	964	388	1464	1464	939	300	5318	2883934	Epithelial;Fibroblast;Muscle;Brain;Hematopoietic;Primitive;Skin;Stem;Endothelial	NA	NA	NA	NA	NA	39.bed	304
1	648	encode_tfbs	1.72013	1.90145	14	965	1055	1030	1055	1020	3996	5307	2880238	NA	K562	NA	SP2_(SC-643)	None	NA	wgEncodeAwgTfbsHaibK562Sp2sc643V0416102UniPk.narrowPeak	3124
1	947	encode_tfbs	1.72013	1.29689	73	966	1477	507	1477	983	30607	5248	2853627	NA	K562	NA	SMC3_(ab9263)	None	NA	wgEncodeAwgTfbsSydhK562Smc3ab9263IggrabUniPk.narrowPeak	23598
1	2710	sheffield_dnase	1.72002	9.68162	2	967	199	1576	1576	914	112	5319	2884122	Epithelial;Fibroblast;Muscle;Skin;Brain;Endothelial;Colon;Cervix;Primitive;Bone;	NA	NA	NA	NA	NA	695.bed	115
1	952	encode_tfbs	1.71638	1.77521	17	968	1145	981	1145	1030	5198	5304	2879036	NA	K562	NA	STAT2	IFNa30	NA	wgEncodeAwgTfbsSydhK562Stat2Ifna30UniPk.narrowPeak	3040
1	1261	sheffield_dnase	1.70918	5.37005	3	969	393	1464	1464	942	303	5318	2883931	Fibroblast;Muscle;Brain	NA	NA	NA	NA	NA	1183.bed	307
1	1889	sheffield_dnase	1.703	3.28725	5	970	603	1310	1310	961	825	5316	2883409	Fibroblast;Muscle	NA	NA	NA	NA	NA	1894.bed	831
1	669	encode_tfbs	1.69972	1.26306	88	971	1501	441	1501	971	37896	5233	2846338	NA	SK-N-MC	NA	Pol2-4H8	None	NA	wgEncodeAwgTfbsHaibSknmcPol24h8V0416101UniPk.narrowPeak	24130
1	2718	sheffield_dnase	1.69893	9.42974	2	972	209	1576	1576	919	115	5319	2884119	Fibroblast;Brain;Skin;Muscle	NA	NA	NA	NA	NA	703.bed	118
1	862	encode_tfbs	1.69859	1.55147	27	973	1297	860	1297	1040	9450	5294	2874784	NA	HepG2	NA	RFX5_(200-401-194)	None	NA	wgEncodeAwgTfbsSydhHepg2Rfx5200401194IggrabUniPk.narrowPeak	6017
1	128	cistrome_cistrome	1.69734	2.27964	9	974	886	1146	1146	1000	2142	5312	2882092	NA	VCaP	prostate	AR	EtOH(16hr)	NA	Human_VCaP_AR_EtOH-16hr_Chinnaiyan.bed	3613
1	1285	sheffield_dnase	1.69203	9.34855	2	975	211	1576	1576	921	116	5319	2884118	Epithelial;Hematopoietic;Liver	NA	NA	NA	NA	NA	1212.bed	119
1	598	encode_tfbs	1.6903	1.47041	34	976	1354	790	1354	1040	12559	5287	2871675	NA	HepG2	NA	MBD4_(SC-271530)	None	NA	wgEncodeAwgTfbsHaibHepg2Mbd4sc271530V0422111UniPk.narrowPeak	5912
1	1479	sheffield_dnase	1.68519	9.26872	2	977	214	1576	1576	922	117	5319	2884117	Fibroblast;Muscle;Brain;Hematopoietic;Primitive;Stem;Epithelial;Endothelial;Colo	NA	NA	NA	NA	NA	1422.bed	120
1	337	codex	1.68372	1.37588	48	978	1429	655	1429	1020	18957	5273	2865277	Kasumi-1 (AML FAB M2) with t(8;21) translocation derived from the DSMZ.	Acute Myeloid Leukemia	NA	RUNX1	NA	GSE29225	GSM722704_RUNX1.bed	10203
1	1026	encode_tfbs	1.68261	1.6737	20	979	1208	939	1208	1040	6487	5301	2877747	NA	HepG2	NA	c-Myc	None	NA	wgEncodeAwgTfbsUtaHepg2CmycUniPk.narrowPeak	4413
1	231	codex	1.68038	1.41438	41	980	1397	728	1397	1040	15748	5280	2868486	Adult B cell Non-Hodgkin Lymphoma (large diffuse cell lymphoma) carrying t(8;14)	Lymphoma cell	NA	BCL6	NA	GSE44420	GSM1084801_BCL6.bed	8053
1	2566	sheffield_dnase	1.67843	1.72536	18	981	1176	960	1176	1040	5663	5303	2878571	Weak lymphoblast specific	NA	NA	NA	NA	NA	509.bed	5678
1	738	encode_tfbs	1.67651	1.2273	111	982	1531	364	1531	959	49214	5210	2835020	NA	GM12891	NA	NFKB	TNFa	NA	wgEncodeAwgTfbsSydhGm12891NfkbTnfaIggrabUniPk.narrowPeak	28683
1	2027	sheffield_dnase	1.67449	1.72353	18	983	1178	960	1178	1040	5669	5303	2878565	NA	NA	NA	NA	NA	NA	2088.bed	5684
1	867	encode_tfbs	1.66636	1.5864	24	984	1278	890	1278	1050	8214	5297	2876020	NA	HepG2	NA	USF2	None	NA	wgEncodeAwgTfbsSydhHepg2Usf2IggrabUniPk.narrowPeak	6291
1	1355	sheffield_dnase	1.66505	9.0391	2	985	221	1576	1576	927	120	5319	2884114	Fibroblast;Muscle;Brain;Primitive;Stem;Epithelial;Endothelial;Skin;Bone	NA	NA	NA	NA	NA	1295.bed	123
1	539	encode_tfbs	1.65524	1.21109	124	986	1543	329	1543	953	55725	5197	2828509	NA	GM12891	NA	PU.1	None	NA	wgEncodeAwgTfbsHaibGm12891Pu1Pcr1xUniPk.narrowPeak	48830
1	2320	sheffield_dnase	1.65191	8.88989	2	987	222	1576	1576	928	122	5319	2884112	Epithelial;Hematopoietic;Liver	NA	NA	NA	NA	NA	2461.bed	125
1	270	codex	1.64401	1.27602	77	988	1494	487	1494	990	32812	5244	2851422	Jurkat T-ALL cell line treated with THZ-2-149 for 6 hours (competitive Cdk7 inhi	Leukemia cell	NA	POLR2A	NA	GSE50625	GSM1224786_POLR2A.bed	17457
1	1693	sheffield_dnase	1.639	8.74597	2	989	233	1576	1576	933	124	5319	2884110	Hematopoietic;Endothelial	NA	NA	NA	NA	NA	1654.bed	127
1	742	encode_tfbs	1.62847	1.3144	61	990	1467	578	1467	1010	25225	5260	2859009	NA	GM15510	NA	NFKB	TNFa	NA	wgEncodeAwgTfbsSydhGm15510NfkbTnfaIggrabUniPk.narrowPeak	12803
1	2734	sheffield_dnase	1.62445	4.97565	3	991	409	1464	1464	955	327	5318	2883907	Hematopoietic;Endothelial	NA	NA	NA	NA	NA	723.bed	331
1	2700	sheffield_dnase	1.62005	8.53906	2	992	239	1576	1576	936	127	5319	2884107	Fibroblast;Muscle;Hematopoietic;Brain	NA	NA	NA	NA	NA	683.bed	130
1	2843	sheffield_dnase	1.61103	4.91501	3	993	415	1464	1464	957	331	5318	2883903	Primitive;Hematopoietic;Stem;Liver;Prostate;Brain	NA	NA	NA	NA	NA	869.bed	335
1	167	cistrome_epigenome	1.60388	1.15747	201	994	1586	202	1586	927	94615	5120	2789619	NA	LnCaP	prostate	H3K4me3	EtOH(16hr)	NA	Human_LnCaP_H3K4me3_EtOH-16hr_Chinnaiyan.bed	16668
1	1573	sheffield_dnase	1.60108	4.87126	3	995	418	1464	1464	959	334	5318	2883900	Fibroblast;Muscle;Bone	NA	NA	NA	NA	NA	1522.bed	338
1	1218	sheffield_dnase	1.59451	4.84248	3	996	419	1464	1464	960	336	5318	2883898	Muscle;Endothelial;Primitive	NA	NA	NA	NA	NA	1128.bed	340
1	1450	sheffield_dnase	1.58951	8.21407	2	997	246	1576	1576	940	132	5319	2884102	Fibroblast;Muscle;Brain;Skin;Bone	NA	NA	NA	NA	NA	1395.bed	135
1	1893	sheffield_dnase	1.58355	8.15348	2	998	248	1576	1576	941	133	5319	2884101	Fibroblast;Hematopoietic;Epithelial;Endothelial;Muscle;Brain	NA	NA	NA	NA	NA	19.bed	136
1	496	encode_tfbs	1.57818	1.32149	56	999	1464	601	1464	1020	23029	5265	2861205	NA	GM12878	NA	BCL3	None	NA	wgEncodeAwgTfbsHaibGm12878Bcl3V0416101UniPk.narrowPeak	15455
1	699	encode_tfbs	1.5773	1.98811	11	1000	1011	1093	1093	1030	3002	5310	2881232	NA	GM12878	NA	c-Fos	None	NA	wgEncodeAwgTfbsSydhGm12878CfosUniPk.narrowPeak	2239
1	442	encode_tfbs	1.57225	1.86239	13	1001	1088	1047	1088	1050	3788	5308	2880446	NA	K562	NA	p300	None	NA	wgEncodeAwgTfbsBroadK562P300UniPk.narrowPeak	2674
1	1245	sheffield_dnase	1.57177	8.03237	2	1002	249	1576	1576	942	135	5319	2884099	Epithelial;Liver;Endothelial;Primitive	NA	NA	NA	NA	NA	1162.bed	138
1	2652	sheffield_dnase	1.57177	8.03237	2	1002	249	1576	1576	942	135	5319	2884099	Fibroblast;Muscle;Skin;Stem;Brain;Endothelial;Epithelial;Primitive	NA	NA	NA	NA	NA	62.bed	138
1	290	codex	1.57143	1.28007	70	1004	1489	521	1489	1000	29727	5251	2854507	N/A	T-Cell	NA	MYB	NA	GSE59657	GSM1442005_MYB.bed	17978
1	2807	sheffield_dnase	1.56018	7.91568	2	1005	253	1576	1576	945	137	5319	2884097	Hematopoietic;Fibroblast;Brain;Muscle;Bone	NA	NA	NA	NA	NA	819.bed	140
1	642	encode_tfbs	1.55692	1.19464	130	1006	1552	316	1552	958	59221	5191	2825013	NA	K562	NA	Pol2	None	NA	wgEncodeAwgTfbsHaibK562Pol2V0416101UniPk.narrowPeak	24989
1	2876	sheffield_dnase	1.55288	4.66134	3	1007	438	1464	1464	970	349	5318	2883885	Liver	NA	NA	NA	NA	NA	909.bed	353
1	1138	sheffield_dnase	1.54313	7.74607	2	1008	259	1576	1576	948	140	5319	2884094	Fibroblast;Muscle;Skin;Brain;Epithelial;Endothelial;Cervix;Primitive;Bone	NA	NA	NA	NA	NA	1038.bed	143
1	1545	sheffield_dnase	1.53754	7.69115	2	1009	261	1576	1576	949	141	5319	2884093	Fibroblast;Muscle;Brain;Epithelial;Endothelial	NA	NA	NA	NA	NA	1492.bed	144
1	1185	sheffield_dnase	1.53199	7.63701	2	1010	265	1576	1576	950	142	5319	2884092	Muscle;Skin;Brain;Endothelial;Fibroblast;Epithelial;Primitive	NA	NA	NA	NA	NA	1091.bed	145
1	624	encode_tfbs	1.52972	1.26021	76	1011	1505	494	1505	1000	32786	5245	2851448	NA	K562	NA	CBX3_(SC-101004)	None	NA	wgEncodeAwgTfbsHaibK562Cbx3sc101004V0422111UniPk.narrowPeak	20723
1	1321	sheffield_dnase	1.52648	7.58363	2	1012	269	1576	1576	952	143	5319	2884091	Fibroblast;Muscle;Brain;Endothelial;Epithelial;Skin;Bone	NA	NA	NA	NA	NA	1250.bed	146
1	2214	sheffield_dnase	1.52131	3.47083	4	1013	576	1376	1376	988	625	5317	2883609	Prostate	NA	NA	NA	NA	NA	2326.bed	630
1	2275	sheffield_dnase	1.52101	7.531	2	1014	275	1576	1576	955	144	5319	2884090	Fibroblast;Muscle;Brain;Endothelial;Skin;Bone;Epithelial	NA	NA	NA	NA	NA	2404.bed	147
1	413	encode_tfbs	1.50506	1.17907	143	1015	1567	291	1567	958	66010	5178	2818224	NA	Dnd41	NA	CTCF	None	NA	wgEncodeAwgTfbsBroadDnd41CtcfUniPk.narrowPeak	50070
1	2114	sheffield_dnase	1.50407	4.45673	3	1016	456	1464	1464	979	365	5318	2883869	Skin	NA	NA	NA	NA	NA	2205.bed	369
1	1421	sheffield_dnase	1.49953	7.32769	2	1017	282	1576	1576	958	148	5319	2884086	Epithelial;Fibroblast;Brain;Hematopoietic;Primitive;Skin;Stem;Endothelial;Muscle	NA	NA	NA	NA	NA	1363.bed	151
1	1814	sheffield_dnase	1.49953	7.32769	2	1017	282	1576	1576	958	148	5319	2884086	Fibroblast;Muscle;Brain;Epithelial;Endothelial;Primitive	NA	NA	NA	NA	NA	1793.bed	151
1	445	encode_tfbs	1.49878	1.2907	61	1019	1480	578	1480	1030	25684	5260	2858550	NA	K562	NA	Pol2(b)	None	NA	wgEncodeAwgTfbsBroadK562Pol2bUniPk.narrowPeak	11424
1	647	encode_tfbs	1.49509	1.46176	29	1020	1362	844	1362	1080	10772	5292	2873462	NA	K562	NA	SP1	None	NA	wgEncodeAwgTfbsHaibK562Sp1Pcr1xUniPk.narrowPeak	7206
1	1602	sheffield_dnase	1.48946	3.38957	4	1021	585	1376	1376	994	640	5317	2883594	Brain	NA	NA	NA	NA	NA	1553.bed	645
1	439	encode_tfbs	1.48112	1.27427	66	1022	1497	544	1497	1020	28150	5255	2856084	NA	K562	NA	HDAC1_(SC-6298)	None	NA	wgEncodeAwgTfbsBroadK562Hdac1sc6298UniPk.narrowPeak	11833
1	1745	sheffield_dnase	1.47868	7.13525	2	1023	289	1576	1576	963	152	5319	2884082	Fibroblast;Muscle;Skin;Brain;Endothelial;Epithelial	NA	NA	NA	NA	NA	1715.bed	155
1	1784	sheffield_dnase	1.47868	7.13525	2	1023	289	1576	1576	963	152	5319	2884082	Hematopoietic	NA	NA	NA	NA	NA	176.bed	155
1	2824	sheffield_dnase	1.47356	7.08874	2	1025	294	1576	1576	965	153	5319	2884081	Fibroblast;Muscle;Skin;Epithelial;Endothelial;Primitive;Brain;Bone	NA	NA	NA	NA	NA	844.bed	156
1	965	encode_tfbs	1.46876	1.62771	18	1026	1238	960	1238	1070	6002	5303	2878232	NA	K562	NA	ZNF263	None	NA	wgEncodeAwgTfbsSydhK562Znf263UcdUniPk.narrowPeak	3081
1	1377	sheffield_dnase	1.46848	7.04285	2	1027	297	1576	1576	967	154	5319	2884080	Fibroblast;Primitive;Brain;Colon;Epithelial;Muscle;Skin;Bone;Liver	NA	NA	NA	NA	NA	1319.bed	157
1	2125	sheffield_dnase	1.46848	7.04285	2	1027	297	1576	1576	967	154	5319	2884080	Muscle;Skin;Hematopoietic;Brain;Endothelial;Fibroblast;Epithelial;Primitive	NA	NA	NA	NA	NA	2220.bed	157
1	497	encode_tfbs	1.45875	1.4311	31	1029	1383	820	1383	1080	11762	5290	2872472	NA	GM12878	NA	BCLAF1_(SC-101388)	None	NA	wgEncodeAwgTfbsHaibGm12878Bclaf101388V0416101UniPk.narrowPeak	6114
1	1705	sheffield_dnase	1.45842	6.95286	2	1030	303	1576	1576	970	156	5319	2884078	Fibroblast;Muscle;Skin;Brain;Epithelial;Endothelial;Primitive	NA	NA	NA	NA	NA	1666.bed	159
1	2099	sheffield_dnase	1.45842	6.95286	2	1030	303	1576	1576	970	156	5319	2884078	Hematopoietic;Stem;Colon;Liver;Epithelial;Endothelial;Brain	NA	NA	NA	NA	NA	219.bed	159
1	940	encode_tfbs	1.45449	3.30184	4	1032	602	1376	1376	1000	657	5317	2883577	NA	K562	NA	Pol3	None	NA	wgEncodeAwgTfbsSydhK562Pol3UniPk.narrowPeak	207
1	2146	sheffield_dnase	1.45344	6.90583	2	1033	305	1576	1576	971	157	5319	2884077	Skin;Brain;Endothelial;Primitive;Epithelial	NA	NA	NA	NA	NA	2241.bed	160
1	2626	sheffield_dnase	1.45344	6.90583	2	1033	305	1576	1576	971	157	5319	2884077	Fibroblast;Muscle;Endothelial;Skin	NA	NA	NA	NA	NA	588.bed	160
1	2076	sheffield_dnase	1.44649	4.22559	3	1035	470	1464	1464	990	385	5318	2883849	Hematopoietic	NA	NA	NA	NA	NA	2155.bed	389
1	2207	sheffield_dnase	1.44359	6.81935	2	1036	308	1576	1576	973	159	5319	2884075	Ewing sarcoma	NA	NA	NA	NA	NA	2319.bed	162
1	524	encode_tfbs	1.43192	1.61049	18	1037	1256	960	1256	1080	6066	5303	2878168	NA	GM12878	NA	SIX5	None	NA	wgEncodeAwgTfbsHaibGm12878Six5Pcr1xUniPk.narrowPeak	4839
1	2617	sheffield_dnase	1.42907	6.6937	2	1038	311	1576	1576	975	162	5319	2884072	Fibroblast;Muscle;Hematopoietic;Skin;Epithelial;Endothelial;Bone;Brain	NA	NA	NA	NA	NA	573.bed	165
1	2727	sheffield_dnase	1.42907	6.6937	2	1038	311	1576	1576	975	162	5319	2884072	Hematopoietic	NA	NA	NA	NA	NA	715.bed	165
1	1236	sheffield_dnase	1.42577	1.7706	13	1040	1148	1047	1148	1080	3984	5308	2880250	Brain	NA	NA	NA	NA	NA	1153.bed	3998
1	260	codex	1.42016	1.19845	108	1041	1548	374	1548	988	49012	5213	2835222	Day 5 of in vitro differentiation with FGF2; BMP4 and B27	Endoderm	NA	FOXA2	NA	GSE46130	GSM1124063_FOXA2.bed	34457
1	700	encode_tfbs	1.41227	1.38589	35	1042	1416	779	1416	1080	13714	5286	2870520	NA	GM12878	NA	CHD1_(A301-218A)	None	NA	wgEncodeAwgTfbsSydhGm12878Chd1a301218aIggmusUniPk.narrowPeak	6668
1	62	cistrome_cistrome	1.41206	1.21481	93	1043	1540	423	1540	1000	41625	5228	2842609	NA	MCF-7	breast	FoxA1	E2(45min-3hr)	NA	Human_MCF-7_FoxA1_E2-45min-3hr_Liu.bed	16924
1	674	encode_tfbs	1.41119	1.29506	54	1044	1478	609	1478	1040	22654	5267	2861580	NA	SK-N-SH	NA	TAF1	None	NA	wgEncodeAwgTfbsHaibSknshTaf1V0416101UniPk.narrowPeak	13993
1	2243	sheffield_dnase	1.41015	6.53269	2	1045	321	1576	1576	981	166	5319	2884068	Fibroblast;Muscle;Skin;Brain;Epithelial;Endothelial;Bone	NA	NA	NA	NA	NA	2365.bed	169
1	2439	sheffield_dnase	1.41015	6.53269	2	1045	321	1576	1576	981	166	5319	2884068	Fibroblast;Muscle;Brain;Endothelial;Bone	NA	NA	NA	NA	NA	361.bed	169
1	1093	encode_tfbs	1.40799	1.20218	103	1047	1547	385	1547	993	46593	5218	2837641	NA	NB4	NA	CTCF	None	NA	wgEncodeAwgTfbsUwNb4CtcfUniPk.narrowPeak	38253
1	83	cistrome_cistrome	1.40664	1.18897	116	1048	1556	348	1556	984	53068	5205	2831166	NA	MCF-7	breast	RARA	AM580(1hr)	NA	Human_MCF-7_RARA_AM580-1hr_White.bed	14327
1	1254	sheffield_dnase	1.40088	6.4549	2	1049	325	1576	1576	983	168	5319	2884066	Epithelial;Fibroblast;Muscle;Brain;Hematopoietic;Primitive;Stem;Endothelial;Colo	NA	NA	NA	NA	NA	1171.bed	171
1	631	encode_tfbs	1.40069	1.32283	46	1050	1463	674	1463	1060	18889	5275	2865345	NA	K562	NA	ETS1	None	NA	wgEncodeAwgTfbsHaibK562Ets1V0416101UniPk.narrowPeak	10726
1	2084	sheffield_dnase	1.38984	1.7482	13	1051	1157	1047	1157	1080	4035	5308	2880199	Hematopoietic	NA	NA	NA	NA	NA	2168.bed	4049
1	2728	sheffield_dnase	1.3872	6.34163	2	1052	331	1576	1576	986	171	5319	2884063	Hematopoietic	NA	NA	NA	NA	NA	717.bed	174
1	1566	sheffield_dnase	1.37822	6.26829	2	1053	333	1576	1576	987	173	5319	2884061	Fibroblast;Muscle;Skin;Brain	NA	NA	NA	NA	NA	1516.bed	176
1	1108	sheffield_dnase	1.37544	1.78526	12	1054	1137	1071	1137	1090	3647	5309	2880587	Brain	NA	NA	NA	NA	NA	1004.bed	3660
1	2254	sheffield_dnase	1.37246	1.44283	27	1055	1377	860	1377	1100	10159	5294	2874075	Liver;Prostate	NA	NA	NA	NA	NA	2380.bed	10183
1	238	codex	1.37155	1.83698	11	1056	1107	1093	1107	1090	3249	5310	2880985	Mobilised CD34+ cells isolated from the healthly peripheral blood.	Hematopoietic Stem and Progenitor Cells	NA	LMO2	NA	GSE45144	GSM1097885_LMO2.bed	1790
1	1276	sheffield_dnase	1.36936	6.19663	2	1057	336	1576	1576	990	175	5319	2884059	Brain;Hematopoietic	NA	NA	NA	NA	NA	1201.bed	178
1	663	encode_tfbs	1.36888	1.3493	39	1058	1448	743	1448	1080	15697	5282	2868537	NA	PANC-1	NA	Sin3Ak-20	None	NA	wgEncodeAwgTfbsHaibPanc1Sin3ak20V0416101UniPk.narrowPeak	7182
1	332	codex	1.36652	2.21016	7	1059	910	1217	1217	1060	1718	5314	2882516	Proerythroblasts were derived from mobilised CD34+ cells isolated from the healt	Erythroblast	NA	SMAD1	NA	GSE29194	GSM722397_SMAD1.bed	1035
1	938	encode_tfbs	1.36227	1.40178	31	1060	1407	820	1407	1100	12007	5290	2872227	NA	K562	NA	Pol2(phosphoS2)	None	NA	wgEncodeAwgTfbsSydhK562Pol2s2IggrabUniPk.narrowPeak	5397
1	593	encode_tfbs	1.36061	1.33656	41	1061	1455	728	1455	1080	16660	5280	2867574	NA	HepG2	NA	GABP	None	NA	wgEncodeAwgTfbsHaibHepg2GabpPcr2xUniPk.narrowPeak	10109
1	244	codex	1.35961	1.29095	52	1062	1479	621	1479	1050	21882	5269	2862352	Acute myelomonocytic leukaemia cell line carrying inv(16) translocation (CBFbeta	Leukaemia cell	NA	MED21	NA	GSE46044	GSM1122307_MED21.bed	10213
1	17	cistrome_cistrome	1.35739	1.1785	121	1063	1568	335	1568	989	55846	5200	2828388	NA	Caco-2(proliferating)	intestine	HNF4A	No treatment	NA	Human_Caco-2-proliferating_HNF4A_No-treatment_Shivdasani.bed	22343
1	1699	sheffield_dnase	1.35628	6.09216	2	1064	337	1576	1576	992	178	5319	2884056	Fibroblast;Muscle;Skin;Bone	NA	NA	NA	NA	NA	1660.bed	181
1	2613	sheffield_dnase	1.35628	6.09216	2	1064	337	1576	1576	992	178	5319	2884056	Stem;Liver	NA	NA	NA	NA	NA	57.bed	181
1	505	encode_tfbs	1.35614	1.26135	62	1066	1503	570	1503	1050	26708	5259	2857526	NA	GM12878	NA	IRF4_(SC-6059)	None	NA	wgEncodeAwgTfbsHaibGm12878Irf4sc6059Pcr1xUniPk.narrowPeak	17771
1	883	encode_tfbs	1.35437	3.05957	4	1067	646	1376	1376	1030	709	5317	2883525	NA	K562	NA	BDP1	None	NA	wgEncodeAwgTfbsSydhK562Bdp1UniPk.narrowPeak	570
1	2589	sheffield_dnase	1.35197	6.05812	2	1068	343	1576	1576	996	179	5319	2884055	Fibroblast;Muscle;Skin;Brain;Epithelial;Endothelial;Cervix;Primitive;Bone	NA	NA	NA	NA	NA	543.bed	182
1	2902	sheffield_dnase	1.35197	6.05812	2	1068	343	1576	1576	996	179	5319	2884055	Fibroblast;Muscle;Skin;Brain;Epithelial;Endothelial;Primitive;Bone	NA	NA	NA	NA	NA	939.bed	182
1	2115	sheffield_dnase	1.34782	1.65005	15	1070	1220	1015	1220	1100	4933	5306	2879301	Skin;Endothelial	NA	NA	NA	NA	NA	2206.bed	4949
1	299	codex	1.34451	1.22504	79	1071	1532	480	1532	1030	35051	5242	2849183	Kasumi-1 (AML FAB M2) with t(8;21) translocation and RUNX1/ETO siRNA derived fro	Acute Myeloid Leukemia	NA	SPI1	NA	GSE60131	GSM1501167_SPI1.bed	21287
1	374	codex	1.34235	1.81575	11	1072	1115	1093	1115	1090	3287	5310	2880947	K562 erythrocytic leukaemia cells (ATCC CCL-243) were grown according to standar	Embryonic Stem Cell	NA	EP300	NA	GSE32509	GSM831036_EP300.bed	2276
1	1408	sheffield_dnase	1.33921	5.95826	2	1073	348	1576	1576	999	182	5319	2884052	Fibroblast;Muscle;Skin;Bone	NA	NA	NA	NA	NA	1350.bed	185
1	2444	sheffield_dnase	1.33501	5.9257	2	1074	351	1576	1576	1000	183	5319	2884051	Stem plus others	NA	NA	NA	NA	NA	37.bed	186
1	1075	encode_tfbs	1.33384	1.16528	135	1075	1577	306	1577	986	63024	5186	2821210	NA	HCT-116	NA	CTCF	None	NA	wgEncodeAwgTfbsUwHct116CtcfUniPk.narrowPeak	50294
1	1334	sheffield_dnase	1.33083	5.89349	2	1076	357	1576	1576	1000	184	5319	2884050	Epithelial;Brain;Hematopoietic;Stem;Fibroblast;Colon;Cervix;Liver;Endothelial;Pr	NA	NA	NA	NA	NA	1262.bed	187
1	2631	sheffield_dnase	1.32668	5.86163	2	1077	360	1576	1576	1000	185	5319	2884049	Fibroblast;Muscle;Skin;Brain;Epithelial;Endothelial;Cervix;Primitive;Bone	NA	NA	NA	NA	NA	595.bed	188
1	123	cistrome_cistrome	1.3244	1.21557	83	1078	1539	465	1539	1030	37114	5238	2847120	NA	UPR9 cells	hematopoietic stem cell	PML	Zinc(5hr)	NA	Human_UPR9-cells_PML_Zinc-5hr_Stunnenberg.bed	16901
1	2141	sheffield_dnase	1.32255	5.83012	2	1079	361	1576	1576	1010	186	5319	2884048	Fibroblast;Epithelial;Prostate;Mammary	NA	NA	NA	NA	NA	2235.bed	189
1	2398	sheffield_dnase	1.32255	5.83012	2	1079	361	1576	1576	1010	186	5319	2884048	Hematopoietic;Stem	NA	NA	NA	NA	NA	314.bed	189
1	1125	sheffield_dnase	1.3218	3.75713	3	1081	525	1464	1464	1020	433	5318	2883801	Liver	NA	NA	NA	NA	NA	1022.bed	437
1	1510	sheffield_dnase	1.3218	3.75713	3	1081	525	1464	1464	1020	433	5318	2883801	BE2_C and Stem	NA	NA	NA	NA	NA	1453.bed	437
1	63	cistrome_cistrome	1.31622	1.1837	109	1083	1563	371	1563	1010	50073	5212	2834161	NA	MCF-7	breast	FoxA1	E2(45min)	NA	Human_MCF-7_FoxA1_E2-45min_Brown.bed	16082
1	2165	sheffield_dnase	1.31437	5.7681	2	1084	365	1576	1576	1010	188	5319	2884046	Hematopoietic	NA	NA	NA	NA	NA	2267.bed	191
1	1476	sheffield_dnase	1.31032	5.73758	2	1085	368	1576	1576	1010	189	5319	2884045	Ubiquitous	NA	NA	NA	NA	NA	142.bed	192
1	1615	sheffield_dnase	1.30629	5.70739	2	1086	371	1576	1576	1010	190	5319	2884044	Fibroblast;Brain;Epithelial;Muscle	NA	NA	NA	NA	NA	1567.bed	193
1	1526	sheffield_dnase	1.30228	5.67751	2	1087	373	1576	1576	1010	191	5319	2884043	Fibroblast;Brain;Epithelial;Endothelial;Muscle;Bone	NA	NA	NA	NA	NA	1473.bed	194
1	2052	sheffield_dnase	1.30228	5.67751	2	1087	373	1576	1576	1010	191	5319	2884043	Epithelial;Brain;Skin;Colon;Hematopoietic	NA	NA	NA	NA	NA	2121.bed	194
1	610	encode_tfbs	1.30043	1.78516	11	1089	1138	1093	1138	1110	3343	5310	2880891	NA	HepG2	NA	SP2_(SC-643)	None	NA	wgEncodeAwgTfbsHaibHepg2Sp2V0422111UniPk.narrowPeak	2626
1	586	encode_tfbs	1.30019	1.31663	42	1090	1466	717	1466	1090	17324	5279	2866910	NA	HepG2	NA	CEBPD_(SC-636)	None	NA	wgEncodeAwgTfbsHaibHepg2Cebpdsc636V0416101UniPk.narrowPeak	11433
1	1617	sheffield_dnase	1.29223	1.35223	35	1091	1447	779	1447	1110	14054	5286	2870180	HSMM	NA	NA	NA	NA	NA	1569.bed	14089
1	2273	sheffield_dnase	1.2904	5.58971	2	1092	378	1576	1576	1020	194	5319	2884040	Fibroblast;Muscle;Brain;Epithelial;Endothelial;Bone	NA	NA	NA	NA	NA	2402.bed	197
1	2858	sheffield_dnase	1.2904	5.58971	2	1092	378	1576	1576	1020	194	5319	2884040	Muscle;Fibroblast;Endothelial;Primitive	NA	NA	NA	NA	NA	889.bed	197
1	1415	sheffield_dnase	1.28785	1.99983	8	1094	1004	1178	1178	1090	2170	5313	2882064	Hematopoietic	NA	NA	NA	NA	NA	1358.bed	2179
1	1343	sheffield_dnase	1.27872	5.50543	2	1095	382	1576	1576	1020	197	5319	2884037	Fibroblast;Hematopoietic;Primitive;Brain;Liver;Epithelial;Endothelial;Muscle;Pro	NA	NA	NA	NA	NA	1272.bed	200
1	1266	sheffield_dnase	1.27471	3.59145	3	1096	556	1464	1464	1040	453	5318	2883781	Hematopoietic	NA	NA	NA	NA	NA	119.bed	457
1	597	encode_tfbs	1.27161	1.23433	67	1097	1526	540	1526	1050	29493	5254	2854741	NA	HepG2	NA	JunD	None	NA	wgEncodeAwgTfbsHaibHepg2JundPcr1xUniPk.narrowPeak	21614
1	1520	sheffield_dnase	1.27105	5.45013	2	1098	385	1576	1576	1020	199	5319	2884035	Epithelial;Muscle;Brain	NA	NA	NA	NA	NA	1467.bed	202
1	2355	sheffield_dnase	1.26724	5.42289	2	1099	389	1576	1576	1020	200	5319	2884034	Stem;Epithelial	NA	NA	NA	NA	NA	259.bed	203
1	897	encode_tfbs	1.25474	1.32996	37	1100	1461	764	1461	1110	15106	5284	2869128	NA	K562	NA	c-Myc	IFNa30	NA	wgEncodeAwgTfbsSydhK562CmycIfna30UniPk.narrowPeak	7746
1	2822	sheffield_dnase	1.24852	2.81713	4	1101	696	1376	1376	1060	770	5317	2883464	Epithelial;Fibroblast;Brain;Hematopoietic;Primitive;Stem;Endothelial;Muscle;Colo	NA	NA	NA	NA	NA	84.bed	775
1	188	cistrome_epigenome	1.24738	1.17437	109	1102	1572	371	1572	1020	50464	5212	2833770	NA	MCF-7	breast	H3K9ac	No treatment	NA	Human_MCF-7_H3K9ac_No-treatment_Brown.bed	9636
1	2784	sheffield_dnase	1.24474	2.07029	7	1103	967	1217	1217	1100	1834	5314	2882400	Endothelial and Htr8	NA	NA	NA	NA	NA	790.bed	1842
1	561	encode_tfbs	1.24301	1.62244	14	1104	1245	1030	1245	1130	4682	5307	2879552	NA	H1-hESC	NA	POU5F1_(SC-9081)	None	NA	wgEncodeAwgTfbsHaibH1hescPou5f1sc9081V0416102UniPk.narrowPeak	3997
1	1213	sheffield_dnase	1.24119	5.23959	2	1105	397	1576	1576	1030	207	5319	2884027	Brain	NA	NA	NA	NA	NA	1123.bed	210
1	691	encode_tfbs	1.23492	1.30024	42	1106	1476	717	1476	1100	17541	5279	2866693	NA	A549	NA	Max	None	NA	wgEncodeAwgTfbsSydhA549MaxIggrabUniPk.narrowPeak	9881
1	358	codex	1.23002	1.68798	12	1107	1200	1071	1200	1130	3857	5309	2880377	K562 erythrocytic leukaemia cells (ATCC CCL-243) were grown according to standar	Erythrocytic leukaemia cells	NA	EP300	NA	GSE32509	GSM831006_EP300.bed	2174
1	509	encode_tfbs	1.22938	1.26589	51	1108	1499	632	1499	1080	21882	5270	2862352	NA	GM12878	NA	NFATC1_(SC-17834)	None	NA	wgEncodeAwgTfbsHaibGm12878Nfatc1sc17834V0422111UniPk.narrowPeak	10812
1	614	encode_tfbs	1.22676	1.24342	59	1109	1518	586	1518	1070	25776	5262	2858458	NA	HepG2	NA	TEAD4_(SC-101184)	None	NA	wgEncodeAwgTfbsHaibHepg2Tead4sc101184V0422111UniPk.narrowPeak	15160
1	2047	sheffield_dnase	1.22605	1.37515	29	1110	1430	844	1430	1130	11448	5292	2872786	Stem and Jurkat	NA	NA	NA	NA	NA	2114.bed	11475
1	1297	sheffield_dnase	1.22319	5.11444	2	1111	400	1576	1576	1030	212	5319	2884022	Primitive;Epithelial;Skin	NA	NA	NA	NA	NA	1224.bed	215
1	2845	sheffield_dnase	1.22319	5.11444	2	1111	400	1576	1576	1030	212	5319	2884022	Hematopoietic	NA	NA	NA	NA	NA	870.bed	215
1	2313	sheffield_dnase	1.21612	5.06666	2	1113	404	1576	1576	1030	214	5319	2884020	Fibroblast;Muscle;Primitive;Brain;Epithelial;Endothelial;Skin;Bone;Liver	NA	NA	NA	NA	NA	2453.bed	217
1	2211	sheffield_dnase	1.2153	1.63953	13	1114	1229	1047	1229	1130	4302	5308	2879932	Brain;Muscle	NA	NA	NA	NA	NA	2322.bed	4316
1	356	codex	1.20616	2.38505	5	1115	842	1310	1310	1090	1137	5316	2883097	K562 erythrocytic leukaemia cells (ATCC CCL-243) were grown according to standar	Erythrocytic leukaemia cells	NA	NCOR1	NA	GSE32509	GSM831004_NCOR1.bed	624
1	1662	sheffield_dnase	1.19536	4.92917	2	1116	412	1576	1576	1030	220	5319	2884014	Stem;Endothelial;Primitive	NA	NA	NA	NA	NA	162.bed	223
1	1795	sheffield_dnase	1.19536	4.92917	2	1116	412	1576	1576	1030	220	5319	2884014	Hematopoietic	NA	NA	NA	NA	NA	177.bed	223
1	2250	sheffield_dnase	1.18987	3.30644	3	1118	600	1464	1464	1060	492	5318	2883742	Stem;Ewing sarcoma	NA	NA	NA	NA	NA	2372.bed	496
1	2246	sheffield_dnase	1.18858	4.88504	2	1119	416	1576	1576	1040	222	5319	2884012	Stem;Ewing sarcoma	NA	NA	NA	NA	NA	2368.bed	225
1	1	cistrome_cistrome	1.18842	2.3558	5	1120	853	1310	1310	1090	1151	5316	2883083	NA	22RV1	prostate	AR	No treatment	NA	Human_22RV1_AR_No-treatment_Chinnaiyan.bed	3802
1	2433	sheffield_dnase	1.18187	4.84176	2	1121	420	1576	1576	1040	224	5319	2884010	Hematopoietic;Stem	NA	NA	NA	NA	NA	351.bed	227
1	1568	sheffield_dnase	1.17797	1.99514	7	1122	1006	1217	1217	1120	1903	5314	2882331	Muscle;Brain	NA	NA	NA	NA	NA	1518.bed	1911
1	503	encode_tfbs	1.17651	1.17761	95	1123	1569	414	1569	1040	43846	5226	2840388	NA	GM12878	NA	FOXM1_(SC-502)	None	NA	wgEncodeAwgTfbsHaibGm12878Foxm1sc502V0422111UniPk.narrowPeak	22926
1	1652	sheffield_dnase	1.17523	4.79774	2	1124	423	1576	1576	1040	226	5319	2884008	Fibroblast;Endothelial;Epithelial;Muscle;Bone	NA	NA	NA	NA	NA	1610.bed	229
1	247	codex	1.17407	1.3365	32	1125	1456	806	1456	1130	12998	5289	2871236	Acute myelomonocytic leukaemia cell line carrying inv(16) translocation (CBFbeta	Leukaemia cell	NA	GATA2	NA	GSE46044	GSM1122310_GATA2.bed	6162
1	2122	sheffield_dnase	1.16866	4.75583	2	1126	425	1576	1576	1040	228	5319	2884006	Hematopoietic	NA	NA	NA	NA	NA	2217.bed	231
1	250	codex	1.16529	1.26073	48	1127	1504	655	1504	1100	20676	5273	2863558	Acute myelomonocytic leukaemia cell line carrying inv(16) translocation (CBFbeta	Leukaemia cell	NA	ELF1	NA	GSE46044	GSM1122313_ELF1.bed	9602
1	2258	sheffield_dnase	1.16215	4.71459	2	1128	427	1576	1576	1040	230	5319	2884004	Fibroblast;Prostate	NA	NA	NA	NA	NA	2384.bed	233
1	410	codex	1.1597	1.73426	10	1129	1169	1124	1169	1140	3128	5311	2881106	Proerythroblasts were derived from CD34+ adult bone marrow cells isolated from h	Erythroblast	NA	IRF2	NA	GSE36985	GSM970261_IRF2.bed	1789
1	888	encode_tfbs	1.15892	1.18497	86	1130	1561	450	1561	1050	39439	5235	2844795	NA	K562	NA	CCNT2	None	NA	wgEncodeAwgTfbsSydhK562Ccnt2UniPk.narrowPeak	20057
1	2904	sheffield_dnase	1.15892	4.69423	2	1131	430	1576	1576	1050	231	5319	2884003	Fibroblast;Muscle;Skin;Brain;Endothelial;Epithelial;Primitive	NA	NA	NA	NA	NA	940.bed	234
1	704	encode_tfbs	1.157	1.5212	16	1132	1319	995	1319	1150	5707	5305	2878527	NA	GM12878	NA	E2F4	None	NA	wgEncodeAwgTfbsSydhGm12878E2f4IggmusUniPk.narrowPeak	3440
1	1603	sheffield_dnase	1.1557	4.67403	2	1133	432	1576	1576	1050	232	5319	2884002	Brain;Hematopoietic;Fibroblast	NA	NA	NA	NA	NA	1554.bed	235
1	2080	sheffield_dnase	1.1557	4.67403	2	1133	432	1576	1576	1050	232	5319	2884002	Hematopoietic;Brain	NA	NA	NA	NA	NA	2163.bed	235
1	1991	sheffield_dnase	1.15251	4.654	2	1135	440	1576	1576	1050	233	5319	2884001	Brain;Endothelial;Epithelial;Fibroblast	NA	NA	NA	NA	NA	2041.bed	236
1	2291	sheffield_dnase	1.15251	4.654	2	1135	440	1576	1576	1050	233	5319	2884001	Muscle;Brain	NA	NA	NA	NA	NA	2423.bed	236
1	2924	sheffield_dnase	1.15251	4.654	2	1135	440	1576	1576	1050	233	5319	2884001	Epithelial;Liver;Mammary	NA	NA	NA	NA	NA	965.bed	236
1	2772	sheffield_dnase	1.15153	3.18345	3	1138	622	1464	1464	1070	511	5318	2883723	Hematopoietic	NA	NA	NA	NA	NA	772.bed	515
1	2685	sheffield_dnase	1.14661	1.45892	19	1139	1364	951	1364	1150	7067	5302	2877167	NA	NA	NA	NA	NA	NA	660.bed	7076
1	2354	sheffield_dnase	1.1465	1.96013	7	1140	1025	1217	1217	1130	1937	5314	2882297	Stem	NA	NA	NA	NA	NA	254.bed	1945
1	2046	sheffield_dnase	1.14616	4.61443	2	1141	445	1576	1576	1050	235	5319	2883999	Hematopoietic	NA	NA	NA	NA	NA	2113.bed	238
1	2725	sheffield_dnase	1.14616	4.61443	2	1141	445	1576	1576	1050	235	5319	2883999	Hematopoietic;Endothelial;Primitive	NA	NA	NA	NA	NA	713.bed	238
1	264	codex	1.14183	1.42738	21	1143	1387	925	1387	1150	7984	5300	2876250	N/A	Embryonic Stem Cell	NA	SOX2	NA	GSE46130	GSM1124069_SOX2.bed	5206
1	391	codex	1.14104	1.95408	7	1144	1030	1217	1217	1130	1943	5314	2882291	Proerythroblasts were derived from CD34+ adult bone marrow cells isolated from h	Erythroblast	NA	TAL1	NA	GSE36985	GSM908055_TAL1.bed	1137
1	2704	sheffield_dnase	1.14012	2.58236	4	1145	767	1376	1376	1100	840	5317	2883394	Endothelial;Primitive	NA	NA	NA	NA	NA	689.bed	845
1	685	encode_tfbs	1.13753	1.1632	104	1146	1579	383	1579	1040	48597	5217	2835637	NA	T-47D	NA	GATA3_(SC-268)	DMSO_0.02pct	NA	wgEncodeAwgTfbsHaibT47dGata3sc268V0416102Dm002p1hUniPk.narrowPeak	37199
1	1864	sheffield_dnase	1.13588	2.27105	5	1147	889	1310	1310	1120	1194	5316	2883040	Skin	NA	NA	NA	NA	NA	1863.bed	1200
1	1412	sheffield_dnase	1.13487	1.2872	39	1148	1483	743	1483	1120	16450	5282	2867784	Liver	NA	NA	NA	NA	NA	1355.bed	16487
1	2769	sheffield_dnase	1.13364	4.53725	2	1149	449	1576	1576	1060	239	5319	2883995	Brain;Hematopoietic	NA	NA	NA	NA	NA	769.bed	242
1	1323	sheffield_dnase	1.12441	4.48085	2	1150	451	1576	1576	1060	242	5319	2883992	Brain;Skin	NA	NA	NA	NA	NA	1252.bed	245
1	53	cistrome_cistrome	1.10009	1.90886	7	1151	1051	1217	1217	1140	1989	5314	2882245	NA	MCF-7	breast	ESR1	E2(6hr)	NA	Human_MCF-7_ESR1_E2-6hr_Jin.bed	1750
1	1511	sheffield_dnase	1.0975	4.3205	2	1152	463	1576	1576	1060	251	5319	2883983	Hematopoietic	NA	NA	NA	NA	NA	1457.bed	254
1	2401	sheffield_dnase	1.0859	4.25262	2	1153	466	1576	1576	1060	255	5319	2883979	Epithelial;Fibroblast;Muscle;Brain;Hematopoietic;Primitive;Skin;Stem;Endothelial	NA	NA	NA	NA	NA	32.bed	258
1	489	encode_tfbs	1.08325	1.4155	20	1154	1396	939	1396	1160	7667	5301	2876567	NA	ECC-1	NA	FOXA1_(SC-6553)	DMSO_0.02pct	NA	wgEncodeAwgTfbsHaibEcc1Foxa1sc6553V0416102Dm002p1hUniPk.narrowPeak	5892
1	2754	sheffield_dnase	1.08303	4.23599	2	1155	467	1576	1576	1070	256	5319	2883978	Muscle;Brain	NA	NA	NA	NA	NA	752.bed	259
1	1749	sheffield_dnase	1.0782	2.17964	5	1156	917	1310	1310	1130	1244	5316	2882990	HRPEpiC	NA	NA	NA	NA	NA	1719.bed	1250
1	871	encode_tfbs	1.07679	1.15934	98	1157	1585	399	1585	1050	45936	5223	2838298	NA	HUVEC	NA	GATA-2	None	NA	wgEncodeAwgTfbsSydhHuvecGata2UcdUniPk.narrowPeak	27454
1	2623	sheffield_dnase	1.06609	4.13894	2	1158	476	1576	1576	1070	262	5319	2883972	Epithelial;Fibroblast;Muscle;Brain;Hematopoietic;Skin;Stem;Endothelial;Colon;Cer	NA	NA	NA	NA	NA	584.bed	265
1	472	encode_tfbs	1.06146	1.22258	53	1159	1535	614	1535	1100	23541	5268	2860693	NA	A549	NA	NRSF	EtOH_0.02pct	NA	wgEncodeAwgTfbsHaibA549NrsfV0422111Etoh02UniPk.narrowPeak	11970
1	1549	sheffield_dnase	1.05779	4.09208	2	1160	482	1576	1576	1070	265	5319	2883969	Fibroblast;Skin	NA	NA	NA	NA	NA	1496.bed	268
1	1610	sheffield_dnase	1.05505	4.07697	2	1161	483	1576	1576	1070	266	5319	2883968	Fibroblast;Muscle	NA	NA	NA	NA	NA	1562.bed	269
1	1269	sheffield_dnase	1.0496	4.04613	2	1162	486	1576	1576	1070	268	5319	2883966	Complex tissue specific	NA	NA	NA	NA	NA	1195.bed	271
1	1727	sheffield_dnase	1.0496	4.04613	2	1162	486	1576	1576	1070	268	5319	2883966	Fibroblast;Muscle;Epithelial	NA	NA	NA	NA	NA	1692.bed	271
1	2349	sheffield_dnase	1.0496	4.04613	2	1162	486	1576	1576	1070	268	5319	2883966	Hematopoietic	NA	NA	NA	NA	NA	25.bed	271
1	656	encode_tfbs	1.04265	1.22071	52	1165	1537	621	1537	1110	23131	5269	2861103	NA	K562	NA	USF-1	None	NA	wgEncodeAwgTfbsHaibK562Usf1V0416101UniPk.narrowPeak	18521
1	1044	encode_tfbs	1.04209	1.1774	76	1166	1570	494	1570	1080	35064	5245	2849170	NA	MCF-7	NA	Pol2	serum_stimulated_media	NA	wgEncodeAwgTfbsUtaMcf7Pol2SerumstimUniPk.narrowPeak	20449
1	2235	sheffield_dnase	1.04152	4.00137	2	1167	490	1576	1576	1080	271	5319	2883963	Fibroblast;Endothelial;Epithelial;Muscle;Bone	NA	NA	NA	NA	NA	2352.bed	274
1	2006	sheffield_dnase	1.03442	2.36561	4	1168	848	1376	1376	1130	917	5317	2883317	Hematopoietic	NA	NA	NA	NA	NA	2063.bed	922
1	1428	sheffield_dnase	1.03354	3.95766	2	1169	496	1576	1576	1080	274	5319	2883960	Endothelial;Muscle;Brain	NA	NA	NA	NA	NA	1371.bed	277
1	2255	sheffield_dnase	1.03354	3.95766	2	1169	496	1576	1576	1080	274	5319	2883960	Skin;Prostate	NA	NA	NA	NA	NA	2381.bed	277
1	759	encode_tfbs	1.03285	1.68686	9	1171	1201	1146	1201	1170	2894	5312	2881340	NA	H1-hESC	NA	c-Jun	None	NA	wgEncodeAwgTfbsSydhH1hescCjunIggrabUniPk.narrowPeak	2148
1	1012	encode_tfbs	1.03235	1.34038	25	1172	1451	881	1451	1170	10122	5296	2874112	NA	GM12878	NA	c-Myc	None	NA	wgEncodeAwgTfbsUtaGm12878CmycUniPk.narrowPeak	3690
1	534	encode_tfbs	1.03199	1.38039	21	1173	1423	925	1423	1170	8255	5300	2875979	NA	GM12878	NA	ZEB1_(SC-25388)	None	NA	wgEncodeAwgTfbsHaibGm12878Zeb1sc25388V0416102UniPk.narrowPeak	4845
1	2045	sheffield_dnase	1.02566	3.91479	2	1174	503	1576	1576	1080	277	5319	2883957	Skin;Hematopoietic	NA	NA	NA	NA	NA	2112.bed	280
1	1102	sheffield_dnase	1.02082	1.12847	131	1175	1607	315	1607	1030	63101	5190	2821133	Stem cell specific (weak)	NA	NA	NA	NA	NA	10.bed	63201
1	680	encode_tfbs	1.01916	1.1719	77	1176	1574	487	1574	1080	35691	5244	2848543	NA	T-47D	NA	CTCF_(SC-5916)	DMSO_0.02pct	NA	wgEncodeAwgTfbsHaibT47dCtcfsc5916V0416102Dm002p1hUniPk.narrowPeak	29285
1	1173	sheffield_dnase	1.01788	3.87285	2	1177	508	1576	1576	1090	280	5319	2883954	Brain;Stem;Colon;Endothelial;Liver	NA	NA	NA	NA	NA	1077.bed	283
1	2476	sheffield_dnase	1.01788	3.87285	2	1177	508	1576	1576	1090	280	5319	2883954	Brain;Hematopoietic;Stem;Colon;Liver;Endothelial;Prostate	NA	NA	NA	NA	NA	402.bed	283
1	527	encode_tfbs	1.01775	1.25873	38	1179	1507	753	1507	1150	16388	5283	2867846	NA	GM12878	NA	STAT5A_(SC-74442)	None	NA	wgEncodeAwgTfbsHaibGm12878Stat5asc74442V0422111UniPk.narrowPeak	7423
1	1604	sheffield_dnase	1.01531	3.85907	2	1180	511	1576	1576	1090	281	5319	2883953	Hematopoietic	NA	NA	NA	NA	NA	1555.bed	284
1	2008	sheffield_dnase	1.01531	3.85907	2	1180	511	1576	1576	1090	281	5319	2883953	Hematopoietic;Colon;Epithelial;Prostate;Mammary;Skin	NA	NA	NA	NA	NA	2065.bed	284
1	512	encode_tfbs	1.01509	1.38507	20	1182	1417	939	1417	1180	7835	5301	2876399	NA	GM12878	NA	p300	None	NA	wgEncodeAwgTfbsHaibGm12878P300Pcr1xUniPk.narrowPeak	5168
1	2722	sheffield_dnase	1.01275	3.84538	2	1183	514	1576	1576	1090	282	5319	2883952	Hematopoietic	NA	NA	NA	NA	NA	71.bed	285
1	666	encode_tfbs	1.0081	1.33978	24	1184	1453	890	1453	1180	9721	5297	2874513	NA	PFSK-1	NA	Sin3Ak-20	None	NA	wgEncodeAwgTfbsHaibPfsk1Sin3ak20V0416101UniPk.narrowPeak	5950
1	1815	sheffield_dnase	1.00482	2.74311	3	1185	713	1464	1464	1120	593	5318	2883641	Fibroblast;Muscle	NA	NA	NA	NA	NA	1794.bed	597
1	622	encode_tfbs	1.00199	1.80179	7	1186	1126	1217	1217	1180	2107	5314	2882127	NA	K562	NA	BCL3	None	NA	wgEncodeAwgTfbsHaibK562Bcl3Pcr1xUniPk.narrowPeak	1603
1	51	cistrome_cistrome	1.00169	1.23937	42	1187	1523	717	1523	1140	18397	5279	2865837	NA	MCF-7	breast	ESR1	E2(45min)	NA	Human_MCF-7_ESR1_E2-45min_White.bed	6508
1	1275	sheffield_dnase	0.997619	3.7653	2	1188	523	1576	1576	1100	288	5319	2883946	Fibroblast;Muscle;Hematopoietic;Primitive;Skin;Brain;Epithelial;Endothelial;Cerv	NA	NA	NA	NA	NA	1200.bed	291
1	1429	sheffield_dnase	0.987735	3.71376	2	1189	531	1576	1576	1100	292	5319	2883942	Hematopoietic;Liver;Epithelial;Endothelial;Prostate;Bone;Fibroblast;Brain	NA	NA	NA	NA	NA	1372.bed	295
1	1211	sheffield_dnase	0.980427	3.67603	2	1190	538	1576	1576	1100	295	5319	2883939	Fibroblast;Brain;Hematopoietic;Primitive;Stem;Epithelial;Muscle;Colon;Liver;Endo	NA	NA	NA	NA	NA	1120.bed	298
1	1820	sheffield_dnase	0.96991	2.64504	3	1191	741	1464	1464	1130	615	5318	2883619	Hematopoietic;Epithelial	NA	NA	NA	NA	NA	18.bed	619
1	113	cistrome_cistrome	0.967647	1.631	9	1192	1235	1146	1235	1190	2993	5312	2881241	NA	RWPE	prostate	ERG	GUS overexpression	NA	Human_RWPE_ERG_GUS-overexpression_Chinnaiyan.bed	5201
1	939	encode_tfbs	0.964008	1.54259	11	1193	1306	1093	1306	1200	3868	5310	2880366	NA	K562	NA	Pol2(phosphoS2)	None	NA	wgEncodeAwgTfbsSydhK562Pol2s2UniPk.narrowPeak	2220
1	2881	sheffield_dnase	0.961366	3.57914	2	1194	561	1576	1576	1110	303	5319	2883931	Fibroblast;Brain;Primitive;Hematopoietic;Stem;Epithelial;Muscle;Colon;Liver;Endo	NA	NA	NA	NA	NA	914.bed	306
1	234	codex	0.960426	2.22014	4	1195	906	1376	1376	1160	977	5317	2883257	Mobilised CD34+ cells isolated from the healthly peripheral blood.	Hematopoietic Stem and Progenitor Cells	NA	TAL1	NA	GSE45144	GSM1097881_SCL.bed	528
1	2779	sheffield_dnase	0.959026	3.56739	2	1196	563	1576	1576	1110	304	5319	2883930	Fibroblast;Muscle;Endothelial;Primitive	NA	NA	NA	NA	NA	783.bed	307
1	989	encode_tfbs	0.958603	1.17675	65	1197	1571	549	1571	1110	29996	5256	2854238	NA	NB4	NA	Pol2	None	NA	wgEncodeAwgTfbsSydhNb4Pol2UniPk.narrowPeak	16703
1	545	encode_tfbs	0.955712	1.24462	37	1198	1516	764	1516	1160	16136	5284	2868098	NA	GM12892	NA	TAF1	None	NA	wgEncodeAwgTfbsHaibGm12892Taf1V0416102UniPk.narrowPeak	9442
1	1866	sheffield_dnase	0.953616	8.60547	1	1199	237	1766	1766	1070	63	5320	2884171	Fibroblast;Muscle;Hematopoietic;Primitive;Brain;Cervix;Epithelial;Endothelial;Sk	NA	NA	NA	NA	NA	1865.bed	65
1	2374	sheffield_dnase	0.95206	3.53186	2	1200	567	1576	1576	1110	307	5319	2883927	Fibroblast;Brain;Hematopoietic;Primitive;Stem;Epithelial;Muscle;Colon;Cervix;Liv	NA	NA	NA	NA	NA	283.bed	310
1	1459	sheffield_dnase	0.947462	3.50907	2	1201	569	1576	1576	1120	309	5319	2883925	Muscle;Brain	NA	NA	NA	NA	NA	1402.bed	312
1	1942	sheffield_dnase	0.944794	1.52873	11	1202	1314	1093	1314	1200	3903	5310	2880331	Epithelial	NA	NA	NA	NA	NA	1974.bed	3913
1	1181	sheffield_dnase	0.942899	3.48658	2	1203	574	1576	1576	1120	311	5319	2883923	Complex tissue specific	NA	NA	NA	NA	NA	1088.bed	314
1	748	encode_tfbs	0.942494	1.19702	52	1204	1549	621	1549	1120	23585	5269	2860649	NA	GM18951	NA	NFKB	TNFa	NA	wgEncodeAwgTfbsSydhGm18951NfkbTnfaIggrabUniPk.narrowPeak	13535
1	744	encode_tfbs	0.940705	1.24014	37	1205	1522	764	1522	1160	16194	5284	2868040	NA	GM18505	NA	NFKB	TNFa	NA	wgEncodeAwgTfbsSydhGm18505NfkbTnfaIggrabUniPk.narrowPeak	8805
1	2116	sheffield_dnase	0.934861	1.36052	19	1206	1441	951	1441	1200	7577	5302	2876657	Skin;Epithelial	NA	NA	NA	NA	NA	2207.bed	7597
1	589	encode_tfbs	0.933602	1.16316	71	1207	1580	513	1580	1100	33149	5250	2851085	NA	HepG2	NA	FOSL2	None	NA	wgEncodeAwgTfbsHaibHepg2Fosl2V0416101UniPk.narrowPeak	25211
1	2467	sheffield_dnase	0.926983	2.15622	4	1208	928	1376	1376	1170	1006	5317	2883228	Epithelial;Fibroblast;Muscle;Brain;Hematopoietic;Primitive;Skin;Stem;Endothelial	NA	NA	NA	NA	NA	394.bed	1011
1	298	codex	0.917908	1.14471	85	1209	1594	454	1594	1090	40331	5236	2843903	Kasumi-1 (AML FAB M2) with t(8;21) translocation and mismatch siRNA derived from	Acute Myeloid Leukemia	NA	SPI1	NA	GSE60131	GSM1501166_SPI1.bed	25538
1	526	encode_tfbs	0.916021	1.28834	26	1210	1482	874	1482	1190	10951	5295	2873283	NA	GM12878	NA	SRF	None	NA	wgEncodeAwgTfbsHaibGm12878SrfPcr2xUniPk.narrowPeak	8544
1	1114	sheffield_dnase	0.915778	2.13494	4	1211	936	1376	1376	1170	1016	5317	2883218	Liver	NA	NA	NA	NA	NA	1011.bed	1021
1	2524	sheffield_dnase	0.911922	3.33653	2	1212	594	1576	1576	1130	325	5319	2883909	Primitive;Hematopoietic;Stem;Liver;Prostate;Brain	NA	NA	NA	NA	NA	453.bed	328
1	1619	sheffield_dnase	0.907628	3.31612	2	1213	598	1576	1576	1130	327	5319	2883907	Fibroblast;Muscle	NA	NA	NA	NA	NA	1572.bed	330
1	520	encode_tfbs	0.905767	1.12558	107	1214	1609	377	1609	1070	51644	5214	2832590	NA	GM12878	NA	PU.1	None	NA	wgEncodeAwgTfbsHaibGm12878Pu1Pcr1xUniPk.narrowPeak	42938
1	2673	sheffield_dnase	0.905598	7.63576	1	1215	266	1766	1766	1080	71	5320	2884163	Fibroblast;Muscle;Brain;Hematopoietic;Skin;Epithelial;Endothelial;Cervix;Primiti	NA	NA	NA	NA	NA	645.bed	73
1	611	encode_tfbs	0.904308	1.387	16	1216	1414	995	1414	1210	6258	5305	2877976	NA	HepG2	NA	SRF	None	NA	wgEncodeAwgTfbsHaibHepg2SrfV0416101UniPk.narrowPeak	5314
1	2388	sheffield_dnase	0.902044	2.46079	3	1217	813	1464	1464	1160	661	5318	2883573	Complex tissue specific distal sites	NA	NA	NA	NA	NA	30.bed	665
1	1109	sheffield_dnase	0.901322	1.91082	5	1218	1049	1310	1310	1190	1419	5316	2882815	Weak complex tissue specific	NA	NA	NA	NA	NA	1007.bed	1425
1	995	encode_tfbs	0.898948	1.14712	79	1219	1591	480	1591	1100	37401	5242	2846833	NA	PBDE	NA	Pol2	None	NA	wgEncodeAwgTfbsSydhPbdePol2UcdUniPk.narrowPeak	18332
1	725	encode_tfbs	0.894809	1.18144	54	1220	1566	609	1566	1130	24814	5267	2859420	NA	GM12878	NA	SIN3A_(NB600-1263)	None	NA	wgEncodeAwgTfbsSydhGm12878Sin3anb6001263IggmusUniPk.narrowPeak	10392
1	2806	sheffield_dnase	0.894482	7.42672	1	1221	279	1766	1766	1090	73	5320	2884161	Fibroblast;Muscle;Brain;Hematopoietic;Primitive;Epithelial;Endothelial;Liver;Ste	NA	NA	NA	NA	NA	818.bed	75
1	423	encode_tfbs	0.893147	1.61896	8	1222	1246	1178	1246	1220	2680	5313	2881554	NA	HeLa-S3	NA	EZH2_(39875)	None	NA	wgEncodeAwgTfbsBroadHelas3Ezh239875UniPk.narrowPeak	1818
1	1661	sheffield_dnase	0.888698	3.22727	2	1223	613	1576	1576	1140	336	5319	2883898	Muscle;Skin	NA	NA	NA	NA	NA	1619.bed	339
1	2169	sheffield_dnase	0.884575	3.20817	2	1224	616	1576	1576	1140	338	5319	2883896	Ewing sarcoma;Skin;Endothelial;Primitive	NA	NA	NA	NA	NA	2270.bed	341
1	54	cistrome_cistrome	0.876822	1.35766	17	1225	1442	981	1442	1220	6793	5304	2877441	NA	MCF-7	breast	ESR1	EtOH(45min)	NA	Human_MCF-7_ESR1_EtOH-45min_Liu.bed	3305
1	1217	sheffield_dnase	0.874504	2.38871	3	1226	841	1464	1464	1180	681	5318	2883553	Hematopoietic;Endothelial	NA	NA	NA	NA	NA	1127.bed	685
1	420	encode_tfbs	0.872274	1.59925	8	1227	1261	1178	1261	1220	2713	5313	2881521	NA	H1-hESC	NA	JARID1A_(ab26049)	None	NA	wgEncodeAwgTfbsBroadH1hescJarid1aab26049UniPk.narrowPeak	1625
1	956	encode_tfbs	0.871497	1.24363	31	1228	1517	820	1517	1190	13527	5290	2870707	NA	K562	NA	TBLR1_(NB600-270)	None	NA	wgEncodeAwgTfbsSydhK562Tblr1nb600270IggrabUniPk.narrowPeak	8505
1	954	encode_tfbs	0.867261	1.14968	71	1229	1590	513	1590	1110	33533	5250	2850701	NA	K562	NA	TAL1_(SC-12984)	None	NA	wgEncodeAwgTfbsSydhK562Tal1sc12984IggmusUniPk.narrowPeak	26260
1	516	encode_tfbs	0.864335	1.14352	76	1230	1596	494	1596	1110	36090	5245	2848144	NA	GM12878	NA	PML_(SC-71910)	None	NA	wgEncodeAwgTfbsHaibGm12878Pmlsc71910V0422111UniPk.narrowPeak	16678
1	2644	sheffield_dnase	0.863798	2.36108	3	1231	849	1464	1464	1180	689	5318	2883545	Fibroblast	NA	NA	NA	NA	NA	607.bed	693
1	2292	sheffield_dnase	0.860453	3.09813	2	1232	633	1576	1576	1150	350	5319	2883884	Prostate;Mammary;Epithelial	NA	NA	NA	NA	NA	2429.bed	353
1	2921	sheffield_dnase	0.858508	2.34715	3	1233	855	1464	1464	1180	693	5318	2883541	Liver;Mammary	NA	NA	NA	NA	NA	959.bed	697
1	1341	sheffield_dnase	0.854581	3.07179	2	1234	640	1576	1576	1150	353	5319	2883881	Complex tissue specific	NA	NA	NA	NA	NA	1269.bed	356
1	2887	sheffield_dnase	0.854581	3.07179	2	1234	640	1576	1576	1150	353	5319	2883881	Epithelial;Fibroblast;Muscle;Brain;Hematopoietic;Primitive;Skin;Stem;Endothelial	NA	NA	NA	NA	NA	92.bed	356
1	2516	sheffield_dnase	0.843339	6.53165	1	1236	323	1766	1766	1110	83	5320	2884151	Epithelial;Fibroblast;Muscle;Brain;Hematopoietic;Primitive;Skin;Stem;Endothelial	NA	NA	NA	NA	NA	446.bed	85
1	2732	sheffield_dnase	0.841118	3.01204	2	1237	652	1576	1576	1160	360	5319	2883874	Hematopoietic	NA	NA	NA	NA	NA	720.bed	363
1	2719	sheffield_dnase	0.839045	2.2975	3	1238	882	1464	1464	1190	708	5318	2883526	Liver	NA	NA	NA	NA	NA	705.bed	712
1	1198	sheffield_dnase	0.838589	6.45387	1	1239	326	1766	1766	1110	84	5320	2884150	Fibroblast;Muscle;Brain;Skin;Epithelial;Endothelial;Bone	NA	NA	NA	NA	NA	1105.bed	86
1	1557	sheffield_dnase	0.837331	2.9954	2	1240	655	1576	1576	1160	362	5319	2883872	Hematopoietic	NA	NA	NA	NA	NA	1504.bed	365
1	2797	sheffield_dnase	0.835447	2.98715	2	1241	658	1576	1576	1160	363	5319	2883871	Hematopoietic;Cervix;Liver;Epithelial	NA	NA	NA	NA	NA	809.bed	366
1	1374	sheffield_dnase	0.833899	6.37793	1	1242	329	1766	1766	1110	85	5320	2884149	Fibroblast;Muscle;Brain;Primitive;Skin;Epithelial;Endothelial;Stem;Prostate;Bone	NA	NA	NA	NA	NA	1316.bed	87
1	294	codex	0.826769	1.97002	4	1243	1023	1376	1376	1210	1101	5317	2883133	Kasumi-1 (AML FAB M2) with t(8;21) translocation and mismatch siRNA derived from	Acute Myeloid Leukemia	NA	CEBPA	NA	GSE60131	GSM1501162_CEBPA.bed	612
1	2007	sheffield_dnase	0.824278	2.93857	2	1244	662	1576	1576	1160	369	5319	2883865	Hematopoietic	NA	NA	NA	NA	NA	2064.bed	372
1	714	encode_tfbs	0.824235	1.55395	8	1245	1296	1178	1296	1240	2792	5313	2881442	NA	GM12878	NA	NF-YA	None	NA	wgEncodeAwgTfbsSydhGm12878NfyaIggmusUniPk.narrowPeak	1841
1	1039	encode_tfbs	0.824125	1.0937	150	1246	1634	284	1634	1050	74521	5171	2809713	NA	MCF-7	NA	CTCF	estrogen	NA	wgEncodeAwgTfbsUtaMcf7CtcfEstroUniPk.narrowPeak	66592
1	355	codex	0.823519	1.17143	50	1247	1575	641	1575	1150	23168	5271	2861066	K562 erythrocytic leukaemia cells (ATCC CCL-243) were grown according to standar	Erythrocytic leukaemia cells	NA	KDM1A	NA	GSE32509	GSM831002_KDM1A.bed	13355
1	2361	sheffield_dnase	0.822439	2.93063	2	1248	663	1576	1576	1160	370	5319	2883864	SK-N-SH_RA specific	NA	NA	NA	NA	NA	266.bed	373
1	722	encode_tfbs	0.818779	2.91487	2	1249	667	1576	1576	1160	372	5319	2883862	NA	GM12878	NA	Pol3	None	NA	wgEncodeAwgTfbsSydhGm12878Pol3UniPk.narrowPeak	211
1	478	encode_tfbs	0.818477	1.18561	43	1250	1559	704	1559	1170	19684	5278	2864550	NA	A549	NA	TAF1	EtOH_0.02pct	NA	wgEncodeAwgTfbsHaibA549Taf1V0422111Etoh02UniPk.narrowPeak	9984
1	1669	sheffield_dnase	0.802639	5.89257	1	1251	358	1766	1766	1120	92	5320	2884142	Fibroblast;Muscle;Brain;Skin;Endothelial;Epithelial;Bone	NA	NA	NA	NA	NA	1630.bed	94
1	1154	sheffield_dnase	0.802084	1.76634	5	1252	1151	1310	1310	1240	1535	5316	2882699	Weak	NA	NA	NA	NA	NA	1056.bed	1541
1	1731	sheffield_dnase	0.799079	2.83115	2	1253	689	1576	1576	1170	383	5319	2883851	Fibroblast	NA	NA	NA	NA	NA	1697.bed	386
1	1028	encode_tfbs	0.797249	1.13605	70	1254	1604	521	1604	1130	33452	5251	2850782	NA	HepG2	NA	Pol2	None	NA	wgEncodeAwgTfbsUtaHepg2Pol2UniPk.narrowPeak	15108
1	2389	sheffield_dnase	0.794175	5.7672	1	1255	366	1766	1766	1130	94	5320	2884140	Epithelial;Fibroblast;Muscle;Hematopoietic;Primitive;Skin;Brain;Endothelial;Colo	NA	NA	NA	NA	NA	300.bed	96
1	1894	sheffield_dnase	0.790016	5.7065	1	1256	372	1766	1766	1130	95	5320	2884139	Epithelial;Brain;Hematopoietic;Primitive;Stem;Colon;Cervix;Liver;Fibroblast;Endo	NA	NA	NA	NA	NA	190.bed	97
1	764	encode_tfbs	0.78764	1.2329	27	1257	1529	860	1529	1220	11882	5294	2872352	NA	H1-hESC	NA	MafK_(ab50322)	None	NA	wgEncodeAwgTfbsSydhH1hescMafkIggrabUniPk.narrowPeak	11425
1	2802	sheffield_dnase	0.786911	2.78034	2	1258	704	1576	1576	1180	390	5319	2883844	Liver;Hematopoietic	NA	NA	NA	NA	NA	813.bed	393
1	1803	sheffield_dnase	0.785904	5.64706	1	1259	375	1766	1766	1130	96	5320	2884138	Muscle;Hematopoietic;Epithelial;Endothelial;Fibroblast	NA	NA	NA	NA	NA	178.bed	98
1	1987	sheffield_dnase	0.785904	5.64706	1	1259	375	1766	1766	1130	96	5320	2884138	Muscle;Hematopoietic;Fibroblast;Stem;Cervix;Liver;Epithelial;Skin	NA	NA	NA	NA	NA	2033.bed	98
1	129	cistrome_cistrome	0.784649	1.74137	5	1261	1164	1310	1310	1240	1557	5316	2882677	NA	VCaP	prostate	AR	No treatment	NA	Human_VCaP_AR_No-treatment_Chinnaiyan.bed	2976
1	2859	sheffield_dnase	0.781838	5.58885	1	1262	380	1766	1766	1140	97	5320	2884137	Epithelial;Fibroblast;Brain;Hematopoietic;Primitive;Skin;Stem;Endothelial;Muscle	NA	NA	NA	NA	NA	89.bed	99
1	30	cistrome_cistrome	0.779159	1.88443	4	1263	1066	1376	1376	1240	1151	5317	2883083	NA	LnCaP	prostate	AR	10nmR1881(16hr)	NA	Human_LnCaP_AR_10nmR1881-16hr_Chinnaiyan.bed	7635
1	756	encode_tfbs	0.777884	1.18689	38	1264	1558	753	1558	1190	17374	5283	2866860	NA	H1-hESC	NA	CEBPB	None	NA	wgEncodeAwgTfbsSydhH1hescCebpbIggrabUniPk.narrowPeak	15557
1	2818	sheffield_dnase	0.77761	1.56281	7	1265	1290	1217	1290	1260	2429	5314	2881805	Endothelial;Primitive	NA	NA	NA	NA	NA	833.bed	2437
1	2004	sheffield_dnase	0.774653	2.13754	3	1266	934	1464	1464	1220	761	5318	2883473	Fibroblast;Muscle;Epithelial;Skin	NA	NA	NA	NA	NA	2061.bed	765
1	1332	sheffield_dnase	0.773338	2.72442	2	1267	718	1576	1576	1190	398	5319	2883836	Primitive;Liver;Epithelial;Endothelial;Muscle;Stem;Prostate;Bone;Fibroblast;Brai	NA	NA	NA	NA	NA	1260.bed	401
1	2569	sheffield_dnase	0.771666	2.7176	2	1268	720	1576	1576	1190	399	5319	2883835	Hematopoietic	NA	NA	NA	NA	NA	514.bed	402
1	857	encode_tfbs	0.77152	1.55639	7	1269	1294	1217	1294	1260	2439	5314	2881795	NA	HepG2	NA	PGC1A	forskolin	NA	wgEncodeAwgTfbsSydhHepg2Pgc1aForsklnUniPk.narrowPeak	1308
1	2023	sheffield_dnase	0.766015	5.36841	1	1270	394	1766	1766	1140	101	5320	2884133	Fibroblast;Muscle;Stem;Brain;Skin;Bone	NA	NA	NA	NA	NA	2082.bed	103
1	2108	sheffield_dnase	0.759826	2.10159	3	1271	951	1464	1464	1230	774	5318	2883460	Hematopoietic	NA	NA	NA	NA	NA	22.bed	778
1	2112	sheffield_dnase	0.759826	2.10159	3	1271	951	1464	1464	1230	774	5318	2883460	Hematopoietic	NA	NA	NA	NA	NA	2203.bed	778
1	99	cistrome_cistrome	0.759203	1.15623	49	1273	1587	648	1587	1170	23000	5272	2861234	NA	MDA-MB-231 Cells	breast	ESR1	E2(45min)	NA	Human_MDA-MB-231-Cells_ESR1_E2-45min_Katzenellenbogen.bed	11906
1	2705	sheffield_dnase	0.753617	2.64473	2	1274	742	1576	1576	1200	410	5319	2883824	Endothelial;Primitive	NA	NA	NA	NA	NA	690.bed	413
1	131	cistrome_cistrome	0.752906	1.48677	8	1275	1346	1178	1346	1270	2918	5313	2881316	NA	VCaP	prostate	AR	siERG	NA	Human_VCaP_AR_siERG_Chinnaiyan.bed	5586
1	1348	sheffield_dnase	0.747206	2.61919	2	1276	752	1576	1576	1200	414	5319	2883820	Brain;Fibroblast	NA	NA	NA	NA	NA	1288.bed	417
1	1877	sheffield_dnase	0.747168	5.11367	1	1277	402	1766	1766	1150	106	5320	2884128	Epithelial;Fibroblast;Muscle;Brain;Hematopoietic;Primitive;Skin;Endothelial;Colo	NA	NA	NA	NA	NA	188.bed	108
1	1384	sheffield_dnase	0.74421	1.8227	4	1278	1114	1376	1376	1260	1190	5317	2883044	Primitive	NA	NA	NA	NA	NA	1326.bed	1195
1	2100	sheffield_dnase	0.744031	2.60659	2	1279	757	1576	1576	1200	416	5319	2883818	Hematopoietic;Liver;Epithelial;Mammary;Brain	NA	NA	NA	NA	NA	2191.bed	419
1	2003	sheffield_dnase	0.743035	1.31101	15	1280	1468	1015	1468	1250	6206	5306	2878028	Hematopoietic	NA	NA	NA	NA	NA	2060.bed	6220
1	2878	sheffield_dnase	0.740875	2.59412	2	1281	764	1576	1576	1210	418	5319	2883816	Liver;Prostate	NA	NA	NA	NA	NA	910.bed	421
1	688	encode_tfbs	0.738535	1.10858	88	1282	1623	441	1623	1120	43098	5233	2841136	NA	U87	NA	Pol2-4H8	None	NA	wgEncodeAwgTfbsHaibU87Pol24h8V0416101UniPk.narrowPeak	22873
1	2048	sheffield_dnase	0.73632	4.97415	1	1283	410	1766	1766	1150	109	5320	2884125	Hematopoietic;Endothelial;Primitive	NA	NA	NA	NA	NA	2115.bed	111
1	1816	sheffield_dnase	0.733373	2.03836	3	1284	980	1464	1464	1240	798	5318	2883436	Fibroblast;Muscle	NA	NA	NA	NA	NA	1795.bed	801
1	634	encode_tfbs	0.733122	1.14413	52	1285	1595	621	1595	1170	24666	5269	2859568	NA	K562	NA	GATA2_(SC-267)	None	NA	wgEncodeAwgTfbsHaibK562Gata2sc267Pcr1xUniPk.narrowPeak	19322
1	1636	sheffield_dnase	0.732776	4.92843	1	1286	414	1766	1766	1160	110	5320	2884124	Fibroblast;Muscle;Brain;Epithelial;Endothelial;Skin;Bone	NA	NA	NA	NA	NA	1592.bed	112
1	1995	sheffield_dnase	0.730417	1.33338	13	1287	1459	1047	1459	1260	5288	5308	2878946	Stem	NA	NA	NA	NA	NA	205.bed	5302
1	506	encode_tfbs	0.729262	1.1431	52	1288	1597	621	1597	1170	24688	5269	2859546	NA	GM12878	NA	MEF2A	None	NA	wgEncodeAwgTfbsHaibGm12878Mef2aPcr1xUniPk.narrowPeak	17605
1	2082	sheffield_dnase	0.728444	2.5454	2	1289	778	1576	1576	1210	426	5319	2883808	Hematopoietic	NA	NA	NA	NA	NA	2165.bed	429
1	2248	sheffield_dnase	0.725794	4.84104	1	1290	421	1766	1766	1160	112	5320	2884122	Fibroblast;Muscle;Hematopoietic;Primitive;Skin;Brain;Stem;Epithelial;Endothelial	NA	NA	NA	NA	NA	237.bed	114
1	100	cistrome_cistrome	0.72578	1.13113	60	1291	1606	585	1606	1160	28790	5261	2855444	NA	MR4 cells	hematopoietic stem cell	PML	ATRA(24hr)	NA	Human_MR4-cells_PML_ATRA-24hr_Stunnenberg.bed	14879
1	381	codex	0.721911	1.12667	63	1292	1608	563	1608	1150	30350	5258	2853884	Kasumi-1 (AML FAB M2) with t(8;21) translocation and RUNX1/ETO siRNA derived fro	Acute Myeloid Leukemia	NA	RUNX1	NA	GSE29225	GSM850824_RUNX1.bed	17787
1	351	codex	0.721455	1.13803	54	1293	1602	609	1602	1170	25752	5267	2858482	K562 erythrocytic leukaemia cells (ATCC CCL-243) were grown according to standar	Erythrocytic leukaemia cells	NA	HDAC1	NA	GSE32509	GSM830993_HDAC1.bed	11727
1	1271	sheffield_dnase	0.715572	4.71389	1	1294	428	1766	1766	1160	115	5320	2884119	Fibroblast;Muscle;Skin;Brain;Epithelial;Endothelial;Bone	NA	NA	NA	NA	NA	1197.bed	117
1	2764	sheffield_dnase	0.715572	4.71389	1	1294	428	1766	1766	1160	115	5320	2884119	Weak repressed hematopoeitic	NA	NA	NA	NA	NA	762.bed	117
1	1689	sheffield_dnase	0.714815	2.49269	2	1296	796	1576	1576	1220	435	5319	2883799	Fibroblast; Muscle	NA	NA	NA	NA	NA	1650.bed	438
1	2540	sheffield_dnase	0.71223	4.67334	1	1297	434	1766	1766	1170	116	5320	2884118	Hematopoietic;Skin	NA	NA	NA	NA	NA	475.bed	118
1	2556	sheffield_dnase	0.71223	4.67334	1	1297	434	1766	1766	1170	116	5320	2884118	Fibroblast;Muscle;Brain;Hematopoietic;Primitive;Skin;Epithelial;Endothelial;Cerv	NA	NA	NA	NA	NA	497.bed	118
1	2944	sheffield_dnase	0.71223	4.67334	1	1297	434	1766	1766	1170	116	5320	2884118	Fibroblast;Muscle;Skin;Brain;Epithelial;Endothelial;Cervix;Primitive;Bone	NA	NA	NA	NA	NA	986.bed	118
1	2950	sheffield_dnase	0.712199	1.98839	3	1300	1010	1464	1464	1260	818	5318	2883416	Endothelial plus others	NA	NA	NA	NA	NA	991.bed	822
1	1518	sheffield_dnase	0.70892	4.63345	1	1301	443	1766	1766	1170	117	5320	2884117	Fibroblast;Muscle;Primitive;Brain;Epithelial;Endothelial;Cervix;Skin;Stem;Bone;L	NA	NA	NA	NA	NA	1465.bed	119
1	1933	sheffield_dnase	0.70892	4.63345	1	1301	443	1766	1766	1170	117	5320	2884117	Fibroblast;Muscle;Skin;Epithelial;Endothelial;Brain	NA	NA	NA	NA	NA	1961.bed	119
1	258	codex	0.706811	1.12091	65	1303	1611	549	1611	1150	31474	5256	2852760	U937 (histiocytic lymphoma) cell line conditionally expressing CBFbeta-MYH11 tra	Leukaemia cell	NA	CBFB	NA	GSE46044	GSM1122322_CBFB.bed	15852
1	333	codex	0.703647	1.54414	6	1304	1303	1268	1304	1290	2107	5315	2882127	Proerythroblasts were derived from mobilised CD34+ cells isolated from the healt	Erythroblast	NA	SMAD1	NA	GSE29194	GSM722398_SMAD1.bed	1293
1	1165	sheffield_dnase	0.702392	4.55564	1	1305	448	1766	1766	1170	119	5320	2884115	Epithelial;Fibroblast;Muscle;Brain;Hematopoietic;Primitive;Skin;Endothelial;Colo	NA	NA	NA	NA	NA	1069.bed	121
1	1939	sheffield_dnase	0.701549	2.44219	2	1306	820	1576	1576	1230	444	5319	2883790	Ubiquitous	NA	NA	NA	NA	NA	197.bed	447
1	2357	sheffield_dnase	0.699173	4.51769	1	1307	450	1766	1766	1170	120	5320	2884114	Skin;Stem;Fibroblast;Endothelial;Primitive	NA	NA	NA	NA	NA	261.bed	122
1	1032	encode_tfbs	0.698449	1.1855	30	1308	1560	832	1560	1230	13729	5291	2870505	NA	K562	NA	c-Myc	None	NA	wgEncodeAwgTfbsUtaK562CmycUniPk.narrowPeak	11738
1	2346	sheffield_dnase	0.695984	4.48019	1	1309	452	1766	1766	1180	121	5320	2884113	Fibroblast;Muscle;Skin;Brain;Epithelial;Endothelial;Cervix;Bone	NA	NA	NA	NA	NA	2496.bed	123
1	2425	sheffield_dnase	0.695984	4.48019	1	1309	452	1766	1766	1180	121	5320	2884113	Epithelial;Fibroblast;Muscle;Brain;Hematopoietic;Primitive;Skin;Stem;Endothelial	NA	NA	NA	NA	NA	343.bed	123
1	2741	sheffield_dnase	0.695984	4.48019	1	1309	452	1766	1766	1180	121	5320	2884113	Epithelial;Hematopoietic;Skin;Brain;Endothelial;Fibroblast;Colon;Cervix;Muscle	NA	NA	NA	NA	NA	731.bed	123
1	2863	sheffield_dnase	0.695984	4.48019	1	1309	452	1766	1766	1180	121	5320	2884113	Fibroblast;Muscle;Skin;Brain;Endothelial;Epithelial;Primitive;Bone	NA	NA	NA	NA	NA	893.bed	123
1	2596	sheffield_dnase	0.692824	4.44316	1	1313	457	1766	1766	1180	122	5320	2884112	Epithelial;Brain;Stem;Fibroblast;Colon;Liver;Muscle;Prostate;Mammary	NA	NA	NA	NA	NA	551.bed	124
1	1003	encode_tfbs	0.692811	1.14473	45	1314	1593	682	1593	1200	21331	5276	2862903	NA	K562	NA	eGFP-GATA2	None	NA	wgEncodeAwgTfbsUchicagoK562Egata2UniPk.narrowPeak	11478
1	2034	sheffield_dnase	0.691471	2.40428	2	1315	832	1576	1576	1240	451	5319	2883783	Epithelial;Skin	NA	NA	NA	NA	NA	2095.bed	454
1	914	encode_tfbs	0.690215	1.36604	10	1316	1436	1124	1436	1290	3970	5311	2880264	NA	K562	NA	Ini1	None	NA	wgEncodeAwgTfbsSydhK562Ini1IggmusUniPk.narrowPeak	1942
1	2240	sheffield_dnase	0.689692	4.408	1	1317	458	1766	1766	1180	123	5320	2884111	Epithelial;Fibroblast;Muscle;Brain;Hematopoietic;Primitive;Skin;Stem;Endothelial	NA	NA	NA	NA	NA	236.bed	125
1	2535	sheffield_dnase	0.686111	1.3901	9	1318	1413	1146	1413	1290	3511	5312	2880723	Hematopoietic	NA	NA	NA	NA	NA	470.bed	3516
1	1059	encode_tfbs	0.684829	1.08632	111	1319	1643	364	1643	1110	55478	5210	2828756	NA	Caco-2	NA	CTCF	None	NA	wgEncodeAwgTfbsUwCaco2CtcfUniPk.narrowPeak	46852
1	2610	sheffield_dnase	0.683513	4.3372	1	1320	460	1766	1766	1180	125	5320	2884109	Hematopoietic;Skin	NA	NA	NA	NA	NA	566.bed	127
1	2674	sheffield_dnase	0.683513	4.3372	1	1320	460	1766	1766	1180	125	5320	2884109	Epithelial;Fibroblast;Muscle;Primitive;Skin;Brain;Endothelial;Colon;Cervix;Mamma	NA	NA	NA	NA	NA	647.bed	127
1	135	cistrome_cistrome	0.682495	1.17271	32	1322	1573	806	1573	1230	14804	5289	2869430	NA	VCaP	prostate	FoxA1	regular medium	NA	Human_VCaP_FoxA1_regular-medium_Chinnaiyan.bed	17139
1	102	cistrome_cistrome	0.68031	1.71181	4	1323	1183	1376	1376	1290	1267	5317	2882967	NA	NB4 cells	hematopoietic stem cell	PML	ATRA(24hr)	NA	Human_NB4-cells_PML_ATRA-24hr_Stunnenberg.bed	4179
1	120	cistrome_cistrome	0.680079	1.10989	70	1324	1621	521	1621	1160	34231	5251	2850003	NA	U2OS cells	osteosarcoma	ESR2	E2(18hr)	NA	Human_U2OS-cells_ESR2_E2-18hr_Leitman.bed	26752
1	2386	sheffield_dnase	0.674447	4.23539	1	1325	468	1766	1766	1190	128	5320	2884106	Epithelial;Fibroblast;Muscle;Brain;Hematopoietic;Primitive;Skin;Stem;Endothelial	NA	NA	NA	NA	NA	299.bed	130
1	2429	sheffield_dnase	0.674447	4.23539	1	1325	468	1766	1766	1190	128	5320	2884106	Epithelial;Fibroblast;Muscle;Brain;Primitive;Hematopoietic;Skin;Stem;Endothelial	NA	NA	NA	NA	NA	347.bed	130
1	57	cistrome_cistrome	0.674217	1.08978	99	1327	1639	392	1639	1120	49317	5222	2834917	NA	MCF-7	breast	ESR1	No treatment	NA	Human_MCF-7_ESR1_No-treatment_Odom.bed	29129
1	1611	sheffield_dnase	0.671478	4.20253	1	1328	471	1766	1766	1190	129	5320	2884105	Fibroblast;Muscle;Skin;Brain;Endothelial;Primitive;Bone	NA	NA	NA	NA	NA	1563.bed	131
1	1180	sheffield_dnase	0.671089	1.89358	3	1329	1062	1464	1464	1280	859	5318	2883375	Muscle;Fibroblast;Brain;Endothelial;Epithelial	NA	NA	NA	NA	NA	1087.bed	863
1	245	codex	0.668674	1.15396	37	1330	1589	764	1589	1230	17396	5284	2866838	Acute myelomonocytic leukaemia cell line carrying inv(16) translocation (CBFbeta	Leukaemia cell	NA	TBP	NA	GSE46044	GSM1122308_TBP.bed	8207
1	2171	sheffield_dnase	0.667831	2.31686	2	1331	871	1576	1576	1260	468	5319	2883766	Ewing sarcoma	NA	NA	NA	NA	NA	2272.bed	471
1	1204	sheffield_dnase	0.665616	4.13835	1	1332	477	1766	1766	1190	131	5320	2884103	Epithelial;Colon;Liver	NA	NA	NA	NA	NA	1111.bed	133
1	1924	sheffield_dnase	0.665616	4.13835	1	1332	477	1766	1766	1190	131	5320	2884103	Hematopoietic;Epithelial;Skin	NA	NA	NA	NA	NA	1949.bed	133
1	1359	sheffield_dnase	0.662722	4.107	1	1334	479	1766	1766	1190	132	5320	2884102	Fibroblast;Muscle;Brain;Epithelial;Skin;Bone	NA	NA	NA	NA	NA	1299.bed	134
1	2510	sheffield_dnase	0.662722	4.107	1	1334	479	1766	1766	1190	132	5320	2884102	Epithelial;Fibroblast;Brain;Primitive;Hematopoietic;Skin;Stem;Endothelial;Muscle	NA	NA	NA	NA	NA	440.bed	134
1	1896	sheffield_dnase	0.66167	1.67997	4	1336	1206	1376	1376	1310	1291	5317	2882943	PANC-1	NA	NA	NA	NA	NA	1901.bed	1296
1	655	encode_tfbs	0.661552	1.14083	42	1337	1600	717	1600	1220	19975	5279	2864259	NA	K562	NA	TRIM28_(SC-81411)	None	NA	wgEncodeAwgTfbsHaibK562Trim28sc81411V0422111UniPk.narrowPeak	12137
1	1167	sheffield_dnase	0.659852	4.07641	1	1338	484	1766	1766	1200	133	5320	2884101	Epithelial;Fibroblast;Brain;Hematopoietic;Primitive;Stem;Endothelial;Muscle;Colo	NA	NA	NA	NA	NA	1071.bed	135
1	2872	sheffield_dnase	0.655833	1.85897	3	1339	1091	1464	1464	1300	875	5318	2883359	Brain	NA	NA	NA	NA	NA	903.bed	879
1	653	encode_tfbs	0.651567	1.08784	94	1340	1642	417	1642	1130	46905	5227	2837329	NA	K562	NA	TEAD4_(SC-101184)	None	NA	wgEncodeAwgTfbsHaibK562Tead4sc101184V0422111UniPk.narrowPeak	31030
1	1316	sheffield_dnase	0.651387	3.98589	1	1341	493	1766	1766	1200	136	5320	2884098	Fibroblast;Muscle;Skin;Brain;Endothelial;Epithelial;Bone	NA	NA	NA	NA	NA	1246.bed	138
1	1765	sheffield_dnase	0.649797	1.33375	10	1342	1458	1124	1458	1310	4066	5311	2880168	Fibroblast	NA	NA	NA	NA	NA	1737.bed	4076
1	1537	sheffield_dnase	0.648612	3.9571	1	1343	498	1766	1766	1200	137	5320	2884097	Fibroblast;Muscle;Skin;Brain;Epithelial;Endothelial	NA	NA	NA	NA	NA	1484.bed	139
1	1540	sheffield_dnase	0.645859	3.92843	1	1344	501	1766	1766	1200	138	5320	2884096	Fibroblast;Muscle;Skin;Brain;Epithelial;Endothelial;Bone	NA	NA	NA	NA	NA	1487.bed	140
1	1874	sheffield_dnase	0.645859	3.92843	1	1344	501	1766	1766	1200	138	5320	2884096	Epithelial;Brain;Hematopoietic;Skin;Stem;Colon;Cervix;Fibroblast;Endothelial;Liv	NA	NA	NA	NA	NA	1877.bed	140
1	1865	sheffield_dnase	0.643129	3.90017	1	1346	505	1766	1766	1210	139	5320	2884095	Epithelial;Fibroblast;Muscle;Skin;Brain;Endothelial;Cervix;Primitive	NA	NA	NA	NA	NA	1864.bed	141
1	2022	sheffield_dnase	0.643129	3.90017	1	1346	505	1766	1766	1210	139	5320	2884095	Stem;Endothelial;Primitive	NA	NA	NA	NA	NA	2081.bed	141
1	2821	sheffield_dnase	0.640158	2.21741	2	1348	908	1576	1576	1280	489	5319	2883745	Endothelial;Primitive	NA	NA	NA	NA	NA	838.bed	492
1	937	encode_tfbs	0.639259	1.10452	65	1349	1629	549	1629	1180	31936	5256	2852298	NA	K562	NA	Pol2	None	NA	wgEncodeAwgTfbsSydhK562Pol2UniPk.narrowPeak	18081
1	2177	sheffield_dnase	0.637735	3.84485	1	1350	515	1766	1766	1210	141	5320	2884093	Stem;Prostate;Mammary	NA	NA	NA	NA	NA	2280.bed	143
1	2653	sheffield_dnase	0.637605	2.20838	2	1351	911	1576	1576	1280	491	5319	2883743	Muscle;Fibroblast	NA	NA	NA	NA	NA	620.bed	494
1	111	cistrome_cistrome	0.635714	1.24697	15	1352	1514	1015	1514	1290	6524	5306	2877710	NA	PR9 cells	hematopoietic stem cell	RARA	ZnSO4(4hr)	NA	Human_PR9-cells_RARA_ZnSO4-4hr_Zhang.bed	1393
1	1757	sheffield_dnase	0.63507	3.81778	1	1353	519	1766	1766	1210	142	5320	2884092	Epithelial;Fibroblast;Muscle;Skin;Brain;Endothelial;Cervix;Mammary	NA	NA	NA	NA	NA	1729.bed	144
1	2558	sheffield_dnase	0.63507	3.81778	1	1353	519	1766	1766	1210	142	5320	2884092	Epithelial;Fibroblast;Muscle;Brain;Primitive;Skin;Endothelial;Colon;Cervix;Liver	NA	NA	NA	NA	NA	499.bed	144
1	898	encode_tfbs	0.634409	1.13222	42	1355	1605	717	1605	1230	20126	5279	2864108	NA	K562	NA	c-Myc	IFNa6h	NA	wgEncodeAwgTfbsSydhK562CmycIfna6hUniPk.narrowPeak	10583
1	389	codex	0.633331	1.18815	23	1356	1557	908	1557	1270	10500	5298	2873734	Cell line: Germinal center B cells. Chip antibody: SMRT	B-Cells	NA	NCOR2	NA	GSE43350	GSM898062_NCOR2.bed	5917
1	1817	sheffield_dnase	0.632663	1.37327	8	1357	1432	1178	1432	1320	3159	5313	2881075	Fibroblast	NA	NA	NA	NA	NA	1796.bed	3168
1	1319	sheffield_dnase	0.632426	3.79109	1	1358	522	1766	1766	1220	143	5320	2884091	Fibroblast;Muscle;Skin;Brain;Epithelial;Endothelial;Cervix;Primitive;Bone	NA	NA	NA	NA	NA	1249.bed	145
1	1609	sheffield_dnase	0.629803	3.76478	1	1359	524	1766	1766	1220	144	5320	2884090	Fibroblast;Muscle;Primitive;Brain;Bone	NA	NA	NA	NA	NA	1561.bed	146
1	1422	sheffield_dnase	0.6272	3.73883	1	1360	528	1766	1766	1220	145	5320	2884089	Fibroblast;Muscle;Brain;Stem;Endothelial;Epithelial;Bone	NA	NA	NA	NA	NA	1364.bed	147
1	2815	sheffield_dnase	0.626291	2.16876	2	1361	920	1576	1576	1290	500	5319	2883734	Muscle;Endothelial	NA	NA	NA	NA	NA	829.bed	503
1	495	encode_tfbs	0.625814	1.11589	51	1362	1615	632	1615	1200	24798	5270	2859436	NA	GM12878	NA	BCL11A	None	NA	wgEncodeAwgTfbsHaibGm12878Bcl11aPcr1xUniPk.narrowPeak	17876
1	1677	sheffield_dnase	0.624618	3.71325	1	1363	533	1766	1766	1220	146	5320	2884088	Fibroblast;Muscle;Epithelial;Skin;Brain;Bone	NA	NA	NA	NA	NA	1638.bed	148
1	1501	sheffield_dnase	0.622056	3.68801	1	1364	536	1766	1766	1220	147	5320	2884087	Fibroblast;Muscle;Skin;Brain;Epithelial;Endothelial	NA	NA	NA	NA	NA	1444.bed	149
1	865	encode_tfbs	0.621361	1.27527	12	1365	1495	1071	1495	1310	5103	5309	2879131	NA	HepG2	NA	TCF7L2	None	NA	wgEncodeAwgTfbsSydhHepg2Tcf7l2UcdUniPk.narrowPeak	2742
1	1482	sheffield_dnase	0.619513	3.66313	1	1366	542	1766	1766	1220	148	5320	2884086	Fibroblast;Muscle;Skin;Epithelial;Endothelial;Cervix;Liver;Brain	NA	NA	NA	NA	NA	1425.bed	150
1	318	codex	0.618706	1.50864	5	1367	1327	1310	1367	1330	1797	5316	2882437	T-cell acute lymphoblastic leukaemia (T-ALL) cell line.	Leukaemia cell	NA	TAL1	NA	GSE25000	GSM614003_TAL1.bed	1077
1	1456	sheffield_dnase	0.61699	3.63858	1	1368	545	1766	1766	1230	149	5320	2884085	Epithelial;Fibroblast;Muscle;Brain;Hematopoietic;Primitive;Skin;Stem;Endothelial	NA	NA	NA	NA	NA	140.bed	151
1	1790	sheffield_dnase	0.61699	3.63858	1	1368	545	1766	1766	1230	149	5320	2884085	Skin;Brain;Epithelial	NA	NA	NA	NA	NA	1765.bed	151
1	2766	sheffield_dnase	0.61699	3.63858	1	1368	545	1766	1766	1230	149	5320	2884085	Stem;Hematopoietic	NA	NA	NA	NA	NA	764.bed	151
1	1417	sheffield_dnase	0.612001	3.59048	1	1371	557	1766	1766	1230	151	5320	2884083	Epithelial;Fibroblast;Muscle;Brain;Hematopoietic;Primitive;Skin;Stem;Endothelial	NA	NA	NA	NA	NA	136.bed	153
1	1454	sheffield_dnase	0.612001	3.59048	1	1371	557	1766	1766	1230	151	5320	2884083	Fibroblast;Muscle;Epithelial;Skin;Brain	NA	NA	NA	NA	NA	1399.bed	153
1	1490	sheffield_dnase	0.612001	3.59048	1	1371	557	1766	1766	1230	151	5320	2884083	Fibroblast;Muscle;Skin;Brain	NA	NA	NA	NA	NA	1433.bed	153
1	2163	sheffield_dnase	0.612001	3.59048	1	1371	557	1766	1766	1230	151	5320	2884083	Hematopoietic;Prostate;Mammary	NA	NA	NA	NA	NA	2265.bed	153
1	1469	sheffield_dnase	0.609534	3.56691	1	1375	564	1766	1766	1240	152	5320	2884082	Epithelial;Fibroblast;Muscle;Brain;Primitive;Hematopoietic;Skin;Stem;Endothelial	NA	NA	NA	NA	NA	1412.bed	154
1	1681	sheffield_dnase	0.607086	3.54289	1	1376	566	1766	1766	1240	153	5320	2884081	Fibroblast;Muscle;Epithelial;Skin;Brain	NA	NA	NA	NA	NA	1643.bed	155
1	1424	sheffield_dnase	0.604657	3.51996	1	1377	568	1766	1766	1240	154	5320	2884080	Primitive;Hematopoietic;Fibroblast;Brain;Liver;Epithelial;Muscle;Prostate;Skin;B	NA	NA	NA	NA	NA	1368.bed	156
1	1748	sheffield_dnase	0.602245	3.49732	1	1378	571	1766	1766	1240	155	5320	2884079	Fibroblast;Muscle;Epithelial;Skin	NA	NA	NA	NA	NA	1718.bed	157
1	1504	sheffield_dnase	0.599851	3.47499	1	1379	575	1766	1766	1240	156	5320	2884078	Fibroblast;Muscle;Skin;Brain	NA	NA	NA	NA	NA	1447.bed	158
1	390	codex	0.598815	1.73219	3	1380	1171	1464	1464	1340	939	5318	2883295	Proerythroblasts derived from CD34+ foetal liver cells (2-trimester stage).	Erythroblast	NA	TAL1	NA	GSE36985	GSM908054_TAL1.bed	584
1	2136	sheffield_dnase	0.598261	1.1411	32	1381	1599	806	1599	1260	15212	5289	2869022	Prostate Cancer and Muscle	NA	NA	NA	NA	NA	2230.bed	15239
1	720	encode_tfbs	0.597583	1.12028	42	1382	1613	717	1613	1240	20339	5279	2863895	NA	GM12878	NA	Pol2	None	NA	wgEncodeAwgTfbsSydhGm12878Pol2UniPk.narrowPeak	11086
1	1854	sheffield_dnase	0.595915	1.20568	17	1383	1546	981	1546	1300	7647	5304	2876587	HPdLF	NA	NA	NA	NA	NA	1845.bed	7665
1	1592	sheffield_dnase	0.595115	3.43112	1	1384	577	1766	1766	1240	158	5320	2884076	Fibroblast;Muscle;Brain;Epithelial;Endothelial	NA	NA	NA	NA	NA	1541.bed	160
1	925	encode_tfbs	0.595064	1.16196	25	1385	1583	881	1583	1280	11670	5296	2872564	NA	K562	NA	Mxi1_(AF4185)	None	NA	wgEncodeAwgTfbsSydhK562Mxi1af4185IggrabUniPk.narrowPeak	6711
1	962	encode_tfbs	0.59358	1.28837	10	1386	1481	1124	1481	1330	4209	5311	2880025	NA	K562	NA	USF2	None	NA	wgEncodeAwgTfbsSydhK562Usf2IggrabUniPk.narrowPeak	3083
1	1561	sheffield_dnase	0.592773	3.40954	1	1387	580	1766	1766	1240	159	5320	2884075	Fibroblast;Muscle;Skin;Brain;Epithelial;Endothelial;Cervix;Primitive;Bone	NA	NA	NA	NA	NA	1510.bed	161
1	1630	sheffield_dnase	0.592773	3.40954	1	1387	580	1766	1766	1240	159	5320	2884075	Fibroblast;Muscle;Skin;Brain;Endothelial;Epithelial	NA	NA	NA	NA	NA	1586.bed	161
1	2156	sheffield_dnase	0.592773	3.40954	1	1387	580	1766	1766	1240	159	5320	2884075	Fibroblast;Muscle;Brain;Skin	NA	NA	NA	NA	NA	2255.bed	161
1	2585	sheffield_dnase	0.592773	3.40954	1	1387	580	1766	1766	1240	159	5320	2884075	Cervix;Endothelial	NA	NA	NA	NA	NA	538.bed	161
1	2279	sheffield_dnase	0.590447	3.38823	1	1391	586	1766	1766	1250	160	5320	2884074	Epithelial;Fibroblast;Brain;Hematopoietic;Primitive;Skin;Stem;Endothelial;Muscle	NA	NA	NA	NA	NA	241.bed	162
1	1117	sheffield_dnase	0.588138	3.36718	1	1392	588	1766	1766	1250	161	5320	2884073	Epithelial;Liver	NA	NA	NA	NA	NA	1015.bed	163
1	2702	sheffield_dnase	0.588138	3.36718	1	1392	588	1766	1766	1250	161	5320	2884073	Hematopoietic;Endothelial;Primitive	NA	NA	NA	NA	NA	685.bed	163
1	287	codex	0.587523	1.2087	16	1394	1544	995	1544	1310	7179	5305	2877055	MM1-S cell line cell line treated with DMSO for 6 hours for Cdk7 inhibitor.	Multiple myeloma cell	NA	CDK7	NA	GSE50625	GSM1313922_CDK7.bed	3839
1	115	cistrome_cistrome	0.587165	1.26567	11	1395	1500	1093	1500	1330	4713	5310	2879521	NA	T47D	breast	ESR1	EtOH(45min)	NA	Human_T47D_ESR1_EtOH-45min_Liu.bed	3060
1	2363	sheffield_dnase	0.585846	3.34639	1	1396	592	1766	1766	1250	162	5320	2884072	Hematopoietic	NA	NA	NA	NA	NA	270.bed	164
1	2411	sheffield_dnase	0.585846	3.34639	1	1396	592	1766	1766	1250	162	5320	2884072	Hematopoietic;Fibroblast;Endothelial;Muscle	NA	NA	NA	NA	NA	330.bed	164
1	1497	sheffield_dnase	0.58357	3.32586	1	1398	595	1766	1766	1250	163	5320	2884071	Fibroblast;Muscle;Brain;Epithelial;Endothelial;Skin;Bone	NA	NA	NA	NA	NA	1440.bed	165
1	2519	sheffield_dnase	0.58357	3.32586	1	1398	595	1766	1766	1250	163	5320	2884071	Epithelial;Fibroblast;Muscle;Brain;Primitive;Skin;Stem;Endothelial;Colon;Cervix;	NA	NA	NA	NA	NA	449.bed	165
1	2440	sheffield_dnase	0.58141	2.01536	2	1400	990	1576	1576	1320	538	5319	2883696	Hematopoietic	NA	NA	NA	NA	NA	365.bed	541
1	2884	sheffield_dnase	0.58131	3.30557	1	1401	601	1766	1766	1260	164	5320	2884070	Fibroblast;Muscle;Brain;Hematopoietic;Skin;Epithelial;Cervix;Endothelial;Liver	NA	NA	NA	NA	NA	917.bed	166
1	838	encode_tfbs	0.579581	1.10721	47	1402	1624	668	1624	1230	23029	5274	2861205	NA	HepG2	NA	CEBPB	forskolin	NA	wgEncodeAwgTfbsSydhHepg2CebpbForsklnUniPk.narrowPeak	18443
1	271	codex	0.577874	1.10668	47	1403	1626	668	1626	1230	23040	5274	2861194	Jurkat T-ALL cell line treated with flavopiridol for 6 hours.	Leukemia cell	NA	POLR2A	NA	GSE50625	GSM1224787_POLR2A.bed	11078
1	918	encode_tfbs	0.577779	1.11074	44	1404	1620	690	1620	1240	21490	5277	2862744	NA	K562	NA	IRF1	IFNg6h	NA	wgEncodeAwgTfbsSydhK562Irf1Ifng6hUniPk.narrowPeak	12576
1	1393	sheffield_dnase	0.576837	3.26574	1	1405	606	1766	1766	1260	166	5320	2884068	Brain;Endothelial;Epithelial;Skin;Fibroblast	NA	NA	NA	NA	NA	1336.bed	168
1	2925	sheffield_dnase	0.576837	3.26574	1	1405	606	1766	1766	1260	166	5320	2884068	Liver;Hematopoietic	NA	NA	NA	NA	NA	966.bed	168
1	1221	sheffield_dnase	0.574624	3.24618	1	1407	609	1766	1766	1260	167	5320	2884067	Fibroblast;Muscle;Skin;Brain;Endothelial;Epithelial	NA	NA	NA	NA	NA	1136.bed	169
1	2717	sheffield_dnase	0.574624	3.24618	1	1407	609	1766	1766	1260	167	5320	2884067	Brain;Hematopoietic	NA	NA	NA	NA	NA	702.bed	169
1	1249	sheffield_dnase	0.572426	3.22685	1	1409	614	1766	1766	1260	168	5320	2884066	Epithelial;Brain;Primitive;Hematopoietic;Stem;Fibroblast;Colon;Liver;Endothelial	NA	NA	NA	NA	NA	1166.bed	170
1	15	cistrome_cistrome	0.571874	1.0807	75	1410	1648	499	1648	1190	37657	5246	2846577	NA	Caco-2(proliferating)	intestine	CDX2	No treatment	NA	Human_Caco-2-proliferating_CDX2_No-treatment_Shivdasani.bed	22863
1	2058	sheffield_dnase	0.57126	1.38671	6	1411	1415	1268	1415	1360	2346	5315	2881888	Muscle;Brain;Fibroblast	NA	NA	NA	NA	NA	213.bed	2353
1	1294	sheffield_dnase	0.568075	3.18888	1	1412	621	1766	1766	1270	170	5320	2884064	Hematopoeitic	NA	NA	NA	NA	NA	1221.bed	172
1	2166	sheffield_dnase	0.565922	3.17022	1	1413	623	1766	1766	1270	171	5320	2884063	Hematopoietic;Endothelial;Primitive	NA	NA	NA	NA	NA	2268.bed	173
1	2709	sheffield_dnase	0.565922	3.17022	1	1413	623	1766	1766	1270	171	5320	2884063	Epithelial;Fibroblast;Muscle;Hematopoietic;Skin;Brain;Endothelial;Cervix;Primiti	NA	NA	NA	NA	NA	694.bed	173
1	1411	sheffield_dnase	0.563783	3.15179	1	1415	626	1766	1766	1270	172	5320	2884062	Brain;Cervix;Mammary	NA	NA	NA	NA	NA	1354.bed	174
1	1657	sheffield_dnase	0.561659	3.13356	1	1416	629	1766	1766	1270	173	5320	2884061	Fibroblast;Muscle;Brain;Epithelial;Endothelial	NA	NA	NA	NA	NA	1615.bed	175
1	2747	sheffield_dnase	0.561659	3.13356	1	1416	629	1766	1766	1270	173	5320	2884061	Hematopoietic;Endothelial;Primitive	NA	NA	NA	NA	NA	743.bed	175
1	2703	sheffield_dnase	0.560206	1.1109	40	1418	1619	738	1619	1260	19532	5281	2864702	Weak endothelial	NA	NA	NA	NA	NA	687.bed	19555
1	1397	sheffield_dnase	0.557453	3.09774	1	1419	634	1766	1766	1270	175	5320	2884059	Epithelial;Fibroblast;Brain;Hematopoietic;Primitive;Stem;Endothelial;Muscle;Colo	NA	NA	NA	NA	NA	134.bed	177
1	2405	sheffield_dnase	0.557453	3.09774	1	1419	634	1766	1766	1270	175	5320	2884059	Hematopoietic	NA	NA	NA	NA	NA	324.bed	177
1	2418	sheffield_dnase	0.557453	3.09774	1	1419	634	1766	1766	1270	175	5320	2884059	Complex tissue specific	NA	NA	NA	NA	NA	337.bed	177
1	1191	sheffield_dnase	0.555371	3.08013	1	1422	639	1766	1766	1280	176	5320	2884058	Epithelial;Fibroblast;Muscle;Skin;Brain;Endothelial;Cervix;Bone	NA	NA	NA	NA	NA	1097.bed	178
1	1396	sheffield_dnase	0.553302	3.06272	1	1423	642	1766	1766	1280	177	5320	2884057	Fibroblast;Muscle;Brain;Epithelial;Endothelial;Skin;Bone	NA	NA	NA	NA	NA	1339.bed	179
1	1963	sheffield_dnase	0.553302	3.06272	1	1423	642	1766	1766	1280	177	5320	2884057	Repressed in Hematopoietic	NA	NA	NA	NA	NA	200.bed	179
1	2280	sheffield_dnase	0.553302	3.06272	1	1423	642	1766	1766	1280	177	5320	2884057	Brain;Epithelial;Fibroblast	NA	NA	NA	NA	NA	2410.bed	179
1	1605	sheffield_dnase	0.5521	1.9191	2	1426	1045	1576	1576	1350	565	5319	2883669	Hematopoietic;Skin;Brain;Cervix;Endothelial;Primitive;Epithelial	NA	NA	NA	NA	NA	1556.bed	568
1	1315	sheffield_dnase	0.551248	3.04551	1	1427	648	1766	1766	1280	178	5320	2884056	Fibroblast;Muscle;Skin;Brain;Epithelial;Cervix;Bone	NA	NA	NA	NA	NA	1245.bed	180
1	1157	sheffield_dnase	0.547178	3.01166	1	1428	653	1766	1766	1280	180	5320	2884054	Liver;Endothelial	NA	NA	NA	NA	NA	1059.bed	183
1	2792	sheffield_dnase	0.547178	3.01166	1	1428	653	1766	1766	1280	180	5320	2884054	Stem and Medullo specific	NA	NA	NA	NA	NA	801.bed	182
1	957	encode_tfbs	0.54635	1.08507	59	1430	1644	586	1644	1220	29499	5262	2854735	NA	K562	NA	TBP	None	NA	wgEncodeAwgTfbsSydhK562TbpIggmusUniPk.narrowPeak	17558
1	2152	sheffield_dnase	0.545163	2.99502	1	1431	656	1766	1766	1280	181	5320	2884053	Hematopoietic	NA	NA	NA	NA	NA	225.bed	183
1	2786	sheffield_dnase	0.545163	2.99502	1	1431	656	1766	1766	1280	181	5320	2884053	Muscle;Skin;Brain;Endothelial;Fibroblast;Epithelial;Primitive	NA	NA	NA	NA	NA	794.bed	183
1	58	cistrome_cistrome	0.544589	1.107	39	1433	1625	743	1625	1270	19110	5282	2865124	NA	MCF-7	breast	ESR1	Tam(45min)	NA	Human_MCF-7_ESR1_Tam-45min_Hurtado.bed	19161
1	105	cistrome_cistrome	0.543802	1.04813	167	1434	1669	245	1669	1120	86492	5154	2797742	NA	NB4 cells	hematopoietic stem cell	PolII	ATRA(48hr)	NA	Human_NB4-cells_PolII_ATRA-48hr_Stunnenberg.bed	22118
1	580	encode_tfbs	0.541901	1.13778	25	1435	1603	881	1603	1310	11917	5296	2872317	NA	HeLa-S3	NA	NRSF	None	NA	wgEncodeAwgTfbsHaibHelas3NrsfPcr1xUniPk.narrowPeak	10247
1	2218	sheffield_dnase	0.539196	2.94619	1	1436	660	1766	1766	1290	184	5320	2884050	Epithelial;Fibroblast;Muscle;Brain;Hematopoietic;Primitive;Skin;Stem;Endothelial	NA	NA	NA	NA	NA	233.bed	186
1	1667	sheffield_dnase	0.537232	2.93026	1	1437	664	1766	1766	1290	185	5320	2884049	Fibroblast;Muscle;Skin;Brain;Endothelial;Epithelial	NA	NA	NA	NA	NA	1628.bed	187
1	2678	sheffield_dnase	0.537232	2.93026	1	1437	664	1766	1766	1290	185	5320	2884049	Fibroblast;Muscle;Brain;Epithelial;Skin;Bone	NA	NA	NA	NA	NA	651.bed	187
1	146	cistrome_cistrome	0.535687	1.08809	52	1439	1641	621	1641	1230	25925	5269	2858309	NA	metastatic prostate cancer tissue	prostate	PolII	No treatment	NA	Human_metastatic-prostate-cancer-tissue_PolII_No-treatment_Chinnaiyan.bed	13863
1	623	encode_tfbs	0.534338	1.17008	17	1440	1576	981	1576	1330	7879	5304	2876355	NA	K562	NA	BCLAF1_(SC-101388)	None	NA	wgEncodeAwgTfbsHaibK562Bclaf101388Pcr1xUniPk.narrowPeak	4444
1	1465	sheffield_dnase	0.533342	2.89892	1	1441	671	1766	1766	1290	187	5320	2884047	Hematopoietic;Skin;Endothelial;Primitive;Fibroblast	NA	NA	NA	NA	NA	1409.bed	189
1	712	encode_tfbs	0.532586	1.58989	3	1442	1271	1464	1464	1390	1023	5318	2883211	NA	GM12878	NA	NF-E2_(SC-22827)	None	NA	wgEncodeAwgTfbsSydhGm12878Nfe2sc22827UniPk.narrowPeak	772
1	1499	sheffield_dnase	0.531415	2.88351	1	1443	677	1766	1766	1300	188	5320	2884046	Fibroblast;Muscle;Brain;Epithelial;Endothelial;Skin	NA	NA	NA	NA	NA	1442.bed	190
1	2625	sheffield_dnase	0.531415	2.88351	1	1443	677	1766	1766	1300	188	5320	2884046	Epithelial;Fibroblast;Muscle;Brain;Primitive;Hematopoietic;Stem;Endothelial;Colo	NA	NA	NA	NA	NA	587.bed	190
1	643	encode_tfbs	0.530456	1.07765	63	1445	1649	563	1649	1220	31715	5258	2852519	NA	K562	NA	PU.1	None	NA	wgEncodeAwgTfbsHaibK562Pu1Pcr1xUniPk.narrowPeak	28677
1	1159	sheffield_dnase	0.527597	2.85315	1	1446	681	1766	1766	1300	190	5320	2884044	Muscle;Epithelial;Fibroblast;Liver;Brain	NA	NA	NA	NA	NA	1061.bed	192
1	1320	sheffield_dnase	0.527597	2.85315	1	1446	681	1766	1766	1300	190	5320	2884044	Hematopoietic	NA	NA	NA	NA	NA	125.bed	192
1	2288	sheffield_dnase	0.527597	2.85315	1	1446	681	1766	1766	1300	190	5320	2884044	Stem;Muscle	NA	NA	NA	NA	NA	2419.bed	192
1	168	cistrome_epigenome	0.526283	1.04569	164	1449	1672	252	1672	1120	85128	5157	2799106	NA	LnCaP	prostate	H3K4me3	R1881(16hr)	NA	Human_LnCaP_H3K4me3_R1881-16hr_Chinnaiyan.bed	16640
1	1270	sheffield_dnase	0.525706	2.83822	1	1450	687	1766	1766	1300	191	5320	2884043	Epithelial;Fibroblast;Muscle;Skin;Brain;Stem;Endothelial;Colon;Cervix;Mammary;Li	NA	NA	NA	NA	NA	1196.bed	193
1	1685	sheffield_dnase	0.525706	2.83822	1	1450	687	1766	1766	1300	191	5320	2884043	Fibroblast;Skin	NA	NA	NA	NA	NA	1647.bed	193
1	1346	sheffield_dnase	0.523826	2.82344	1	1452	691	1766	1766	1300	192	5320	2884042	Fibroblast;Muscle;Brain;Epithelial	NA	NA	NA	NA	NA	1285.bed	194
1	2261	sheffield_dnase	0.523826	2.82344	1	1452	691	1766	1766	1300	192	5320	2884042	Epithelial;Fibroblast;Brain;Hematopoietic;Primitive;Skin;Stem;Endothelial;Muscle	NA	NA	NA	NA	NA	239.bed	194
1	2278	sheffield_dnase	0.523826	2.82344	1	1452	691	1766	1766	1300	192	5320	2884042	Fibroblast;Muscle;Epithelial;Brain	NA	NA	NA	NA	NA	2408.bed	194
1	2012	sheffield_dnase	0.522531	1.13911	22	1455	1601	919	1601	1320	10474	5299	2873760	Hematopoietic	NA	NA	NA	NA	NA	2072.bed	10489
1	1918	sheffield_dnase	0.521958	2.80881	1	1456	697	1766	1766	1310	193	5320	2884041	Colo829 and NHEK	NA	NA	NA	NA	NA	1932.bed	195
1	2157	sheffield_dnase	0.521958	2.80881	1	1456	697	1766	1766	1310	193	5320	2884041	Skin;Endothelial;Primitive	NA	NA	NA	NA	NA	2256.bed	195
1	2724	sheffield_dnase	0.521958	2.80881	1	1456	697	1766	1766	1310	193	5320	2884041	Fibroblast;Muscle;Epithelial;Hematopoietic	NA	NA	NA	NA	NA	712.bed	195
1	127	cistrome_cistrome	0.521797	1.05902	98	1459	1660	399	1660	1170	50210	5223	2834024	NA	UPR9 cells	hematopoietic stem cell	RXR	Zinc(5hr)	NA	Human_UPR9-cells_RXR_Zinc-5hr_Stunnenberg.bed	28640
1	740	encode_tfbs	0.52103	1.11266	31	1460	1618	820	1618	1300	15111	5290	2869123	NA	GM12892	NA	NFKB	TNFa	NA	wgEncodeAwgTfbsSydhGm12892NfkbTnfaIggrabUniPk.narrowPeak	8152
1	1478	sheffield_dnase	0.520235	1.56389	3	1461	1289	1464	1464	1400	1040	5318	2883194	Muscle;Fibroblast	NA	NA	NA	NA	NA	1421.bed	1044
1	1231	sheffield_dnase	0.520102	2.79433	1	1462	701	1766	1766	1310	194	5320	2884040	Fibroblast;Muscle;Brain;Epithelial;Endothelial;Skin;Bone	NA	NA	NA	NA	NA	1148.bed	196
1	2615	sheffield_dnase	0.520102	2.79433	1	1462	701	1766	1766	1310	194	5320	2884040	Fibroblast;Muscle;Hematopoietic;Skin	NA	NA	NA	NA	NA	571.bed	196
1	904	encode_tfbs	0.517142	1.05775	99	1464	1663	392	1663	1170	50786	5222	2833448	NA	K562	NA	COREST_(sc-30189)	None	NA	wgEncodeAwgTfbsSydhK562Corestsc30189IggrabUniPk.narrowPeak	35741
1	2472	sheffield_dnase	0.516423	2.76582	1	1465	707	1766	1766	1310	196	5320	2884038	Ubiquitous	NA	NA	NA	NA	NA	399.bed	198
1	2581	sheffield_dnase	0.516423	2.76582	1	1465	707	1766	1766	1310	196	5320	2884038	Epithelial;Fibroblast;Brain;Primitive;Endothelial;Muscle;Colon;Cervix;Liver;Mamm	NA	NA	NA	NA	NA	534.bed	198
1	2800	sheffield_dnase	0.516423	2.76582	1	1465	707	1766	1766	1310	196	5320	2884038	Epithelial;Liver;Fibroblast	NA	NA	NA	NA	NA	811.bed	198
1	1333	sheffield_dnase	0.514042	1.79806	2	1468	1129	1576	1576	1390	603	5319	2883631	Liver	NA	NA	NA	NA	NA	1261.bed	606
1	1192	sheffield_dnase	0.512787	2.73785	1	1469	714	1766	1766	1320	198	5320	2884036	Fibroblast;Muscle;Skin;Brain;Epithelial;Endothelial;Cervix;Bone	NA	NA	NA	NA	NA	1099.bed	200
1	2736	sheffield_dnase	0.510986	2.7241	1	1470	719	1766	1766	1320	199	5320	2884035	Hematopoietic;Skin;Endothelial;Primitive	NA	NA	NA	NA	NA	725.bed	201
1	1579	sheffield_dnase	0.509196	2.71049	1	1471	721	1766	1766	1320	200	5320	2884034	Fibroblast;Muscle;Bone;Brain	NA	NA	NA	NA	NA	1528.bed	202
1	1702	sheffield_dnase	0.509196	2.71049	1	1471	721	1766	1766	1320	200	5320	2884034	Fibroblast;Skin	NA	NA	NA	NA	NA	1663.bed	202
1	1977	sheffield_dnase	0.507416	2.69702	1	1473	725	1766	1766	1320	201	5320	2884033	Muscle;Skin;Fibroblast;Brain;Endothelial;Epithelial;Primitive	NA	NA	NA	NA	NA	2023.bed	203
1	887	encode_tfbs	0.506481	1.19196	12	1474	1553	1071	1553	1370	5459	5309	2878775	NA	K562	NA	Brg1	None	NA	wgEncodeAwgTfbsSydhK562Brg1IggmusUniPk.narrowPeak	2463
1	1509	sheffield_dnase	0.505647	2.68367	1	1475	728	1766	1766	1320	202	5320	2884032	Brain;Endothelial	NA	NA	NA	NA	NA	1452.bed	204
1	1888	sheffield_dnase	0.505647	2.68367	1	1475	728	1766	1766	1320	202	5320	2884032	Muscle;Epithelial;Fibroblast	NA	NA	NA	NA	NA	1893.bed	204
1	1524	sheffield_dnase	0.503888	2.67046	1	1477	733	1766	1766	1330	203	5320	2884031	Stem;Muscle	NA	NA	NA	NA	NA	1471.bed	205
1	2030	sheffield_dnase	0.503888	2.67046	1	1477	733	1766	1766	1330	203	5320	2884031	Stem;Brain;Epithelial	NA	NA	NA	NA	NA	2091.bed	205
1	2575	sheffield_dnase	0.503888	2.67046	1	1477	733	1766	1766	1330	203	5320	2884031	Hematopoietic;Brain;Fibroblast;Epithelial;Muscle;Skin	NA	NA	NA	NA	NA	523.bed	205
1	645	encode_tfbs	0.50332	1.09345	38	1480	1636	753	1636	1290	18849	5283	2865385	NA	K562	NA	Sin3Ak-20	None	NA	wgEncodeAwgTfbsHaibK562Sin3ak20V0416101UniPk.narrowPeak	12700
1	2142	sheffield_dnase	0.502139	2.65738	1	1481	739	1766	1766	1330	204	5320	2884030	Epithelial;Prostate;Mammary	NA	NA	NA	NA	NA	2237.bed	206
1	2372	sheffield_dnase	0.498672	2.6316	1	1482	747	1766	1766	1330	206	5320	2884028	Hematopoietic	NA	NA	NA	NA	NA	281.bed	208
1	2831	sheffield_dnase	0.497195	1.746	2	1483	1160	1576	1576	1410	621	5319	2883613	Epithelial;Brain	NA	NA	NA	NA	NA	855.bed	624
1	1546	sheffield_dnase	0.496954	2.61888	1	1484	753	1766	1766	1330	207	5320	2884027	Fibroblast;Muscle;Brain;Epithelial;Skin	NA	NA	NA	NA	NA	1493.bed	209
1	464	encode_tfbs	0.493297	1.11777	24	1485	1614	890	1614	1330	11644	5297	2872590	NA	A549	NA	ETS1	EtOH_0.02pct	NA	wgEncodeAwgTfbsHaibA549Ets1V0422111Etoh02UniPk.narrowPeak	5525
1	1362	sheffield_dnase	0.491859	2.58147	1	1486	768	1766	1766	1340	210	5320	2884024	BE2_C, SK-N-SH_RA, and Stem	NA	NA	NA	NA	NA	1302.bed	212
1	863	encode_tfbs	0.491168	1.05915	78	1487	1659	485	1659	1210	39950	5243	2844284	NA	HepG2	NA	SMC3_(ab9263)	None	NA	wgEncodeAwgTfbsSydhHepg2Smc3ab9263IggrabUniPk.narrowPeak	30797
1	1552	sheffield_dnase	0.490179	2.56923	1	1488	773	1766	1766	1340	211	5320	2884023	Fibroblast;Muscle;Brain	NA	NA	NA	NA	NA	1499.bed	213
1	983	encode_tfbs	0.489588	1.0833	42	1489	1646	717	1646	1280	21028	5279	2863206	NA	MCF-7	NA	GATA3_(SC-269)	None	NA	wgEncodeAwgTfbsSydhMcf7Gata3sc269UcdUniPk.narrowPeak	12077
1	915	encode_tfbs	0.488943	1.33081	5	1490	1460	1310	1490	1420	2037	5316	2882197	NA	K562	NA	IRF1	IFNa30	NA	wgEncodeAwgTfbsSydhK562Irf1Ifna30UniPk.narrowPeak	1299
1	1747	sheffield_dnase	0.48851	2.55711	1	1491	775	1766	1766	1340	212	5320	2884022	Brain;Epithelial;Fibroblast	NA	NA	NA	NA	NA	1717.bed	214
1	2381	sheffield_dnase	0.48851	2.55711	1	1491	775	1766	1766	1340	212	5320	2884022	Epithelial;Fibroblast;Brain;Hematopoietic;Skin;Stem;Endothelial;Muscle;Colon;Cer	NA	NA	NA	NA	NA	293.bed	214
1	1778	sheffield_dnase	0.487753	1.49623	3	1493	1338	1464	1493	1430	1087	5318	2883147	Endothelial	NA	NA	NA	NA	NA	1753.bed	1091
1	942	encode_tfbs	0.487363	1.23368	8	1494	1528	1178	1528	1400	3516	5313	2880718	NA	K562	NA	RFX5_(200-401-194)	None	NA	wgEncodeAwgTfbsSydhK562Rfx5IggrabUniPk.narrowPeak	2201
1	2430	sheffield_dnase	0.48685	2.54511	1	1495	779	1766	1766	1350	213	5320	2884021	Repressed in Hematopoietic	NA	NA	NA	NA	NA	348.bed	215
1	1678	sheffield_dnase	0.485199	2.53321	1	1496	783	1766	1766	1350	214	5320	2884020	Fibroblast;Muscle;Skin	NA	NA	NA	NA	NA	1639.bed	216
1	2013	sheffield_dnase	0.483689	1.70481	2	1497	1190	1576	1576	1420	636	5319	2883598	Complex tissue specific	NA	NA	NA	NA	NA	2073.bed	639
1	2485	sheffield_dnase	0.483557	2.52143	1	1498	786	1766	1766	1350	215	5320	2884019	Fibroblast;Muscle;Hematopoietic;Brain;Epithelial;Endothelial	NA	NA	NA	NA	NA	415.bed	217
1	2597	sheffield_dnase	0.483557	2.52143	1	1498	786	1766	1766	1350	215	5320	2884019	Brain;Primitive;Hematopoietic;Stem;Colon;Liver;Epithelial;Endothelial;Prostate	NA	NA	NA	NA	NA	552.bed	217
1	64	cistrome_cistrome	0.48329	1.06551	61	1500	1653	578	1653	1240	31053	5260	2853181	NA	MCF-7	breast	FoxA1	No treatment	NA	Human_MCF-7_FoxA1_No-treatment_Brown.bed	9849
1	399	codex	0.482166	1.16494	13	1501	1578	1047	1578	1380	6051	5308	2878183	ChIP-seq_ZNF143_K562. ChIP assays were performed essentially as previously descr	Chronic myelogenous leukemia cells	NA	ZNF143	NA	GSE39263	GSM959047_ZNF143.bed	3419
1	1127	sheffield_dnase	0.481925	2.50976	1	1502	789	1766	1766	1350	216	5320	2884018	Epithelial;Fibroblast;Muscle;Brain;Liver;Skin;Bone	NA	NA	NA	NA	NA	1024.bed	218
1	1839	sheffield_dnase	0.481925	2.50976	1	1502	789	1766	1766	1350	216	5320	2884018	Epithelial;Primitive;Brain;Colon;Cervix;Muscle;Mammary;Skin	NA	NA	NA	NA	NA	1825.bed	218
1	1980	sheffield_dnase	0.481925	2.50976	1	1502	789	1766	1766	1350	216	5320	2884018	Epithelial;Fibroblast;Muscle;Hematopoietic;Skin;Brain;Endothelial;Colon;Cervix;L	NA	NA	NA	NA	NA	2026.bed	218
1	2199	sheffield_dnase	0.481925	2.50976	1	1502	789	1766	1766	1350	216	5320	2884018	Skin;Endothelial;Epithelial;Primitive	NA	NA	NA	NA	NA	2307.bed	218
1	2297	sheffield_dnase	0.481925	2.50976	1	1502	789	1766	1766	1350	216	5320	2884018	Epithelial;Liver;Prostate;Mammary	NA	NA	NA	NA	NA	2435.bed	218
1	1764	sheffield_dnase	0.480302	2.49818	1	1507	795	1766	1766	1360	217	5320	2884017	Fibroblast;Muscle;Epithelial;Endothelial;Brain	NA	NA	NA	NA	NA	1736.bed	219
1	2067	sheffield_dnase	0.478688	2.48667	1	1508	798	1766	1766	1360	218	5320	2884016	Muscle;Skin;Brain;Endothelial;Fibroblast;Epithelial	NA	NA	NA	NA	NA	2141.bed	220
1	1149	sheffield_dnase	0.477082	2.47527	1	1509	803	1766	1766	1360	219	5320	2884015	Epithelial;Fibroblast;Muscle;Skin;Brain;Stem;Endothelial;Colon;Cervix;Mammary;Bo	NA	NA	NA	NA	NA	105.bed	221
1	1957	sheffield_dnase	0.477082	2.47527	1	1509	803	1766	1766	1360	219	5320	2884015	Epithelial;Fibroblast;Muscle;Brain;Hematopoietic;Primitive;Skin;Stem;Endothelial	NA	NA	NA	NA	NA	199.bed	221
1	2393	sheffield_dnase	0.475996	1.16052	13	1511	1584	1047	1584	1380	6074	5308	2878160	Stem	NA	NA	NA	NA	NA	304.bed	6087
1	2123	sheffield_dnase	0.475486	2.46398	1	1512	809	1766	1766	1360	220	5320	2884014	Hematopoietic	NA	NA	NA	NA	NA	2218.bed	222
1	2327	sheffield_dnase	0.475486	2.46398	1	1512	809	1766	1766	1360	220	5320	2884014	Fibroblast;Skin;Muscle	NA	NA	NA	NA	NA	2469.bed	222
1	2618	sheffield_dnase	0.475486	2.46398	1	1512	809	1766	1766	1360	220	5320	2884014	Skin;Hematopoietic	NA	NA	NA	NA	NA	575.bed	222
1	1508	sheffield_dnase	0.472319	2.44192	1	1515	821	1766	1766	1370	222	5320	2884012	Fibroblast;Muscle;Skin	NA	NA	NA	NA	NA	1450.bed	224
1	2217	sheffield_dnase	0.4715	1.66808	2	1516	1212	1576	1576	1430	650	5319	2883584	Epithelial;Prostate	NA	NA	NA	NA	NA	2329.bed	653
1	1714	sheffield_dnase	0.470749	2.43097	1	1517	827	1766	1766	1370	223	5320	2884011	Epithelial;Fibroblast;Muscle;Primitive;Brain;Colon;Cervix;Mammary;Skin;Bone	NA	NA	NA	NA	NA	1679.bed	225
1	498	encode_tfbs	0.470209	1.10373	25	1518	1630	881	1630	1340	12283	5296	2871951	NA	GM12878	NA	CEBPB_(SC-150)	None	NA	wgEncodeAwgTfbsHaibGm12878Cebpbsc150V0422111UniPk.narrowPeak	5786
1	734	encode_tfbs	0.470042	1.2167	8	1519	1538	1178	1538	1410	3565	5313	2880669	NA	GM12878	NA	YY1	None	NA	wgEncodeAwgTfbsSydhGm12878Yy1UniPk.narrowPeak	2077
1	484	encode_tfbs	0.469589	1.0927	30	1520	1637	832	1637	1330	14889	5291	2869345	NA	A549	NA	ZBTB33	EtOH_0.02pct	NA	wgEncodeAwgTfbsHaibA549Zbtb33V0422111Etoh02UniPk.narrowPeak	7152
1	2633	sheffield_dnase	0.467634	2.40936	1	1521	831	1766	1766	1370	225	5320	2884009	Epithelial;Fibroblast;Muscle;Primitive;Skin;Brain;Endothelial;Cervix;Liver;Mamma	NA	NA	NA	NA	NA	597.bed	227
1	1792	sheffield_dnase	0.459991	2.35682	1	1522	851	1766	1766	1380	230	5320	2884004	Epithelial;Fibroblast	NA	NA	NA	NA	NA	1767.bed	232
1	650	encode_tfbs	0.459454	1.08822	30	1523	1640	832	1640	1330	14950	5291	2869284	NA	K562	NA	STAT5A_(SC-74442)	None	NA	wgEncodeAwgTfbsHaibK562Stat5asc74442V0422111UniPk.narrowPeak	9811
1	2219	sheffield_dnase	0.458487	2.34665	1	1524	856	1766	1766	1380	231	5320	2884003	Fibroblast;Prostate	NA	NA	NA	NA	NA	2330.bed	233
1	2527	sheffield_dnase	0.458487	2.34665	1	1524	856	1766	1766	1380	231	5320	2884003	Stem;Epithelial;Skin	NA	NA	NA	NA	NA	458.bed	233
1	2294	sheffield_dnase	0.45699	2.33655	1	1526	864	1766	1766	1390	232	5320	2884002	Liver;Prostate;Mammary	NA	NA	NA	NA	NA	2432.bed	234
1	2879	sheffield_dnase	0.45699	2.33655	1	1526	864	1766	1766	1390	232	5320	2884002	Epithelial;Brain;Hematopoietic;Stem;Colon;Cervix;Liver;Endothelial;Mammary	NA	NA	NA	NA	NA	912.bed	234
1	1766	sheffield_dnase	0.455627	1.16285	11	1528	1581	1093	1581	1400	5129	5310	2879105	Muscle;Fibroblast	NA	NA	NA	NA	NA	1738.bed	5139
1	1559	sheffield_dnase	0.454747	1.61827	2	1529	1248	1576	1576	1450	670	5319	2883564	Hematopoietic;Liver;Epithelial	NA	NA	NA	NA	NA	1508.bed	673
1	1773	sheffield_dnase	0.454022	2.31662	1	1530	872	1766	1766	1390	234	5320	2884000	Fibroblast;Muscle;Epithelial;Skin;Brain	NA	NA	NA	NA	NA	1744.bed	236
1	2412	sheffield_dnase	0.454022	2.31662	1	1530	872	1766	1766	1390	234	5320	2884000	Hematopoietic	NA	NA	NA	NA	NA	331.bed	236
1	2957	sheffield_dnase	0.454022	2.31662	1	1530	872	1766	1766	1390	234	5320	2884000	Fibroblast;Muscle;Skin;Brain;Epithelial;Endothelial;Bone	NA	NA	NA	NA	NA	999.bed	236
1	1589	sheffield_dnase	0.452549	2.30677	1	1533	880	1766	1766	1390	235	5320	2883999	Muscle;Fibroblast;Epithelial;Endothelial;Skin;Brain	NA	NA	NA	NA	NA	1538.bed	237
1	1368	sheffield_dnase	0.451084	2.29701	1	1534	883	1766	1766	1390	236	5320	2883998	Epithelial;Brain;Hematopoietic;Stem;Colon;Cervix;Liver;Fibroblast;Endothelial;Pr	NA	NA	NA	NA	NA	1309.bed	238
1	103	cistrome_cistrome	0.448748	1.24065	6	1535	1521	1268	1535	1440	2622	5315	2881612	NA	NB4 cells	hematopoietic stem cell	PML	No treatment	NA	Human_NB4-cells_PML_No-treatment_Stunnenberg.bed	3912
1	1903	sheffield_dnase	0.448606	1.19554	8	1536	1551	1178	1551	1420	3628	5313	2880606	Skin	NA	NA	NA	NA	NA	1913.bed	3634
1	1683	sheffield_dnase	0.448176	2.27772	1	1537	887	1766	1766	1400	238	5320	2883996	Fibroblast;Brain	NA	NA	NA	NA	NA	1645.bed	240
1	282	codex	0.448074	1.0531	65	1538	1665	549	1665	1250	33478	5256	2850756	N/A	Endometrial Stromal Cell	NA	NR2F2	NA	GSE52008	GSM1257396_NR2F2.bed	19929
1	132	cistrome_cistrome	0.445322	1.40933	3	1539	1402	1464	1539	1470	1154	5318	2883080	NA	VCaP	prostate	ERG+AR	regular medium	NA	Human_VCaP_ERG+AR_regular-medium_Chinnaiyan.bed	2430
1	786	encode_tfbs	0.444254	1.58745	2	1540	1276	1576	1576	1460	683	5319	2883551	NA	HeLa-S3	NA	BDP1	None	NA	wgEncodeAwgTfbsSydhHelas3Bdp1UniPk.narrowPeak	508
1	2192	sheffield_dnase	0.443871	2.24938	1	1541	897	1766	1766	1400	241	5320	2883993	Hematopoietic	NA	NA	NA	NA	NA	23.bed	243
1	2706	sheffield_dnase	0.443871	2.24938	1	1541	897	1766	1766	1400	241	5320	2883993	Fibroblast;Muscle;Endothelial;Primitive	NA	NA	NA	NA	NA	691.bed	243
1	2351	sheffield_dnase	0.441536	1.31668	4	1543	1465	1376	1543	1460	1647	5317	2882587	Epithelial;Fibroblast;Brain;Hematopoietic;Primitive;Skin;Stem;Endothelial;Muscle	NA	NA	NA	NA	NA	251.bed	1652
1	1943	sheffield_dnase	0.441037	2.23087	1	1544	902	1766	1766	1400	243	5320	2883991	Epithelial;Brain;Colon;Cervix;Endothelial;Primitive	NA	NA	NA	NA	NA	1975.bed	245
1	929	encode_tfbs	0.440306	1.09362	23	1545	1635	908	1635	1360	11404	5298	2872830	NA	K562	NA	NF-YB	None	NA	wgEncodeAwgTfbsSydhK562NfybUniPk.narrowPeak	10096
1	1720	sheffield_dnase	0.436385	1.56453	2	1546	1288	1576	1576	1470	693	5319	2883541	Complex tissue specific	NA	NA	NA	NA	NA	1685.bed	696
1	482	encode_tfbs	0.435727	1.08266	27	1547	1647	860	1647	1350	13523	5294	2870711	NA	A549	NA	USF-1	EtOH_0.02pct	NA	wgEncodeAwgTfbsHaibA549Usf1V0422111Etoh02UniPk.narrowPeak	8004
1	1687	sheffield_dnase	0.435165	1.22429	6	1548	1534	1268	1548	1450	2657	5315	2881577	Skin;Fibroblast	NA	NA	NA	NA	NA	1649.bed	2665
1	1078	encode_tfbs	0.433648	1.04094	89	1549	1675	440	1675	1220	46376	5232	2837858	NA	HeLa-S3	NA	CTCF	None	NA	wgEncodeAwgTfbsUwHelas3CtcfUniPk.narrowPeak	38400
1	1410	sheffield_dnase	0.431342	2.16854	1	1550	921	1766	1766	1410	250	5320	2883984	Brain;Mammary	NA	NA	NA	NA	NA	1353.bed	251
1	1998	sheffield_dnase	0.428634	2.15128	1	1551	931	1766	1766	1420	252	5320	2883982	Fibroblast;Brain;Endothelial;Epithelial;Muscle;Bone	NA	NA	NA	NA	NA	2054.bed	254
1	2130	sheffield_dnase	0.426411	1.53571	2	1552	1309	1576	1576	1480	706	5319	2883528	Liver;Epithelial	NA	NA	NA	NA	NA	2225.bed	709
1	2551	sheffield_dnase	0.425953	2.1343	1	1553	937	1766	1766	1420	254	5320	2883980	Epithelial;Fibroblast;Muscle;Brain;Hematopoietic;Skin;Stem;Endothelial;Colon;Cer	NA	NA	NA	NA	NA	492.bed	256
1	1607	sheffield_dnase	0.424622	2.12592	1	1554	940	1766	1766	1420	255	5320	2883979	Epithelial;Muscle;Skin;Brain;Fibroblast;Colon;Cervix;Liver;Endothelial;Mammary	NA	NA	NA	NA	NA	1559.bed	257
1	1639	sheffield_dnase	0.423297	2.11761	1	1555	943	1766	1766	1420	256	5320	2883978	Fibroblast;Muscle;Skin;Brain	NA	NA	NA	NA	NA	1595.bed	258
1	1935	sheffield_dnase	0.423297	2.11761	1	1555	943	1766	1766	1420	256	5320	2883978	Muscle;Fibroblast;Skin	NA	NA	NA	NA	NA	1964.bed	258
1	1970	sheffield_dnase	0.421979	2.10936	1	1557	949	1766	1766	1420	257	5320	2883977	Endothelial;Primitive;Hematopoietic	NA	NA	NA	NA	NA	2011.bed	259
1	2880	sheffield_dnase	0.420668	2.10118	1	1558	953	1766	1766	1430	258	5320	2883976	Epithelial;Fibroblast;Muscle;Skin;Stem;Endothelial;Cervix;Liver;Hematopoietic;Ma	NA	NA	NA	NA	NA	913.bed	260
1	1823	sheffield_dnase	0.419363	2.09306	1	1559	958	1766	1766	1430	259	5320	2883975	Muscle;Brain;Epithelial;Endothelial;Fibroblast	NA	NA	NA	NA	NA	1809.bed	261
1	1300	sheffield_dnase	0.418064	2.08501	1	1560	963	1766	1766	1430	260	5320	2883974	Hematopoietic	NA	NA	NA	NA	NA	123.bed	262
1	2837	sheffield_dnase	0.416771	2.07702	1	1561	966	1766	1766	1430	261	5320	2883973	Hematopoietic;Stem;Liver;Epithelial;Prostate;Brain	NA	NA	NA	NA	NA	863.bed	263
1	1787	sheffield_dnase	0.415485	2.06909	1	1562	968	1766	1766	1430	262	5320	2883972	Skin;Brain	NA	NA	NA	NA	NA	1762.bed	264
1	2774	sheffield_dnase	0.415485	2.06909	1	1562	968	1766	1766	1430	262	5320	2883972	Hematopoietic;Endothelial;Primitive	NA	NA	NA	NA	NA	775.bed	264
1	727	encode_tfbs	0.415176	1.16219	8	1564	1582	1178	1582	1440	3732	5313	2880502	NA	GM12878	NA	STAT1	None	NA	wgEncodeAwgTfbsSydhGm12878Stat1UniPk.narrowPeak	1769
1	2812	sheffield_dnase	0.414205	2.06122	1	1565	973	1766	1766	1430	263	5320	2883971	Hematopoietic;Liver;Endothelial;Prostate;Bone	NA	NA	NA	NA	NA	824.bed	265
1	2118	sheffield_dnase	0.41418	1.10974	14	1566	1622	1030	1622	1410	6840	5307	2877394	Hematopoietic	NA	NA	NA	NA	NA	2211.bed	6853
1	343	codex	0.41285	1.06444	32	1567	1655	806	1655	1340	16301	5289	2867933	Acute promyelocytic leukaemia (APL) M3-subtype cell line from the bone marrow of	Leukaemia cell	NA	EP300	NA	GSE30254	GSM749524_EP300.bed	8952
1	1255	sheffield_dnase	0.411662	2.04566	1	1568	977	1766	1766	1440	265	5320	2883969	Primitive	NA	NA	NA	NA	NA	1173.bed	267
1	406	codex	0.411648	1.06515	31	1569	1654	820	1654	1350	15781	5290	2868453	Proerythroblasts derived from CD34+ foetal liver cells (2-trimester stage).	Erythroblast	NA	GATA1	NA	GSE36985	GSM970257_GATA1.bed	10094
1	1711	sheffield_dnase	0.407894	2.02282	1	1570	988	1766	1766	1440	268	5320	2883966	Epithelial;Cervix;Liver	NA	NA	NA	NA	NA	1674.bed	270
1	1302	sheffield_dnase	0.407296	1.2615	4	1571	1502	1376	1571	1480	1719	5317	2882515	Brain;Fibroblast	NA	NA	NA	NA	NA	1232.bed	1724
1	2164	sheffield_dnase	0.40665	2.01517	1	1572	991	1766	1766	1440	269	5320	2883965	Hematopoietic	NA	NA	NA	NA	NA	2266.bed	271
1	1466	sheffield_dnase	0.405411	2.00776	1	1573	996	1766	1766	1440	270	5320	2883964	Epithelial;Fibroblast;Muscle;Brain;Hematopoietic;Primitive;Skin;Stem;Endothelial	NA	NA	NA	NA	NA	141.bed	272
1	313	codex	0.405284	1.08462	19	1574	1645	951	1645	1390	9498	5302	2874736	Adult chronic myeloid leukaemia (at blast crisis) cell line carrying t(9;22) tra	Leukaemia cell	NA	RUNX1	NA	GSE24779	GSM610332_RUNX1.bed	5430
1	470	encode_tfbs	0.402244	1.06337	29	1575	1657	844	1657	1360	14787	5292	2869447	NA	A549	NA	GR	DEX_5nM	NA	wgEncodeAwgTfbsHaibA549GrPcr1xDex5nmUniPk.narrowPeak	10279
1	276	codex	0.400761	1.0916	16	1576	1638	995	1638	1400	7947	5305	2876287	T cell Lymphoblastic Lymphoma cell line carrying t(7;9) translocation (TCRB-NOTC	Lymphoma cell	NA	RBPJ	NA	GSE51800	GSM1252934_RBPJ.bed	4115
1	1886	sheffield_dnase	0.400609	1.18242	6	1577	1564	1268	1577	1470	2751	5315	2881483	HCPEpiC	NA	NA	NA	NA	NA	1890.bed	2758
1	1686	sheffield_dnase	0.400515	1.97846	1	1578	1020	1766	1766	1450	274	5320	2883960	Fibroblast;Skin	NA	NA	NA	NA	NA	1648.bed	276
1	1257	sheffield_dnase	0.396902	1.95703	1	1579	1026	1766	1766	1460	277	5320	2883957	Primitive;Brain;Stem;Fibroblast;Colon;Liver;Epithelial;Endothelial;Muscle;Prosta	NA	NA	NA	NA	NA	1175.bed	279
1	66	cistrome_cistrome	0.396479	1.03033	94	1580	1683	417	1683	1230	49479	5227	2834755	NA	MCF-7	breast	FoxA1	No treatment	NA	Human_MCF-7_FoxA1_No-treatment_White.bed	14374
1	447	encode_tfbs	0.395167	1.04656	44	1581	1670	690	1670	1310	22798	5277	2861436	NA	K562	NA	SAP30_(39731)	None	NA	wgEncodeAwgTfbsBroadK562Sap3039731UniPk.narrowPeak	9753
1	950	encode_tfbs	0.394278	1.1556	7	1582	1588	1217	1588	1460	3284	5314	2880950	NA	K562	NA	STAT1	IFNg30	NA	wgEncodeAwgTfbsSydhK562Stat1Ifng30UniPk.narrowPeak	2203
1	1739	sheffield_dnase	0.39099	1.92233	1	1583	1042	1766	1766	1460	282	5320	2883952	Epithelial;Brain;Colon;Cervix;Skin;Liver	NA	NA	NA	NA	NA	1709.bed	284
1	1831	sheffield_dnase	0.388662	1.9088	1	1584	1052	1766	1766	1470	284	5320	2883950	Cervix;Epithelial	NA	NA	NA	NA	NA	1817.bed	286
1	1289	sheffield_dnase	0.386355	1.89545	1	1585	1060	1766	1766	1470	286	5320	2883948	Epithelial;Fibroblast;Brain;Hematopoietic;Primitive;Stem;Endothelial;Muscle;Colo	NA	NA	NA	NA	NA	1216.bed	288
1	1708	sheffield_dnase	0.38521	1.88885	1	1586	1064	1766	1766	1470	287	5320	2883947	Brain;Muscle;Fibroblast	NA	NA	NA	NA	NA	1669.bed	289
1	987	encode_tfbs	0.383422	1.0293	81	1587	1684	472	1684	1250	42675	5240	2841559	NA	NB4	NA	c-Myc	None	NA	wgEncodeAwgTfbsSydhNb4CmycUniPk.narrowPeak	26252
1	2799	sheffield_dnase	0.382934	1.87578	1	1588	1077	1766	1766	1480	289	5320	2883945	Epithelial;Fibroblast;Muscle;Brain;Skin;Stem;Colon;Cervix;Mammary	NA	NA	NA	NA	NA	810.bed	291
1	2834	sheffield_dnase	0.382934	1.87578	1	1588	1077	1766	1766	1480	289	5320	2883945	Stem plus others	NA	NA	NA	NA	NA	86.bed	291
1	788	encode_tfbs	0.381804	1.86932	1	1590	1083	1766	1766	1480	290	5320	2883944	NA	HeLa-S3	NA	BRF1	None	NA	wgEncodeAwgTfbsSydhHelas3Brf1UniPk.narrowPeak	193
1	2332	sheffield_dnase	0.378442	1.85019	1	1591	1098	1766	1766	1480	293	5320	2883941	Epithelial;Fibroblast;Muscle;Brain;Hematopoietic;Primitive;Skin;Stem;Endothelial	NA	NA	NA	NA	NA	248.bed	295
1	1808	sheffield_dnase	0.377332	1.84391	1	1592	1099	1766	1766	1490	294	5320	2883940	Fibroblast	NA	NA	NA	NA	NA	1785.bed	296
1	2648	sheffield_dnase	0.376226	1.83766	1	1593	1105	1766	1766	1490	295	5320	2883939	Hematopoietic	NA	NA	NA	NA	NA	613.bed	297
1	2466	sheffield_dnase	0.375125	1.83146	1	1594	1109	1766	1766	1490	296	5320	2883938	Epithelial;Fibroblast;Muscle;Brain;Hematopoietic;Skin;Stem;Endothelial;Colon;Cer	NA	NA	NA	NA	NA	393.bed	298
1	1836	sheffield_dnase	0.372688	1.38465	2	1595	1418	1576	1595	1530	783	5319	2883451	Endothelial;Epithelial;Fibroblast	NA	NA	NA	NA	NA	1821.bed	786
1	2612	sheffield_dnase	0.372146	1.06425	19	1596	1656	951	1656	1400	9679	5302	2874555	Weak tissue specific	NA	NA	NA	NA	NA	569.bed	9677
1	1658	sheffield_dnase	0.371852	1.81311	1	1597	1117	1766	1766	1490	299	5320	2883935	Epithelial;Muscle	NA	NA	NA	NA	NA	1616.bed	301
1	1293	sheffield_dnase	0.37077	1.80688	1	1598	1121	1766	1766	1500	300	5320	2883934	Complex tissue specific	NA	NA	NA	NA	NA	1220.bed	302
1	2223	sheffield_dnase	0.37077	1.80688	1	1598	1121	1766	1766	1500	300	5320	2883934	Epithelial;Prostate;Mammary;Skin	NA	NA	NA	NA	NA	2334.bed	302
1	112	cistrome_cistrome	0.370249	1.03678	44	1600	1677	690	1677	1320	23011	5277	2861223	NA	RWPE	prostate	ERG	ERG overexpression	NA	Human_RWPE_ERG_ERG-overexpression_Chinnaiyan.bed	13239
1	1577	sheffield_dnase	0.370126	1.37764	2	1601	1425	1576	1601	1530	787	5319	2883447	Fibroblast	NA	NA	NA	NA	NA	1526.bed	790
1	706	encode_tfbs	0.366714	1.05877	20	1602	1661	939	1661	1400	10241	5301	2873993	NA	GM12878	NA	ELK1_(1277-1)	None	NA	wgEncodeAwgTfbsSydhGm12878Elk112771IggmusUniPk.narrowPeak	5584
1	67	cistrome_cistrome	0.366613	1.03533	44	1603	1678	690	1678	1320	23043	5277	2861191	NA	MCF-7	breast	GATA3	No treatment	NA	Human_MCF-7_GATA3_No-treatment_White.bed	8885
1	2170	sheffield_dnase	0.366489	1.78316	1	1604	1139	1766	1766	1500	304	5320	2883930	Fibroblast;Skin;Ewing sarcoma	NA	NA	NA	NA	NA	2271.bed	306
1	2661	sheffield_dnase	0.365783	1.25006	3	1605	1512	1464	1605	1530	1301	5318	2882933	Hematopoietic	NA	NA	NA	NA	NA	629.bed	1304
1	1464	sheffield_dnase	0.36543	1.77733	1	1606	1142	1766	1766	1500	305	5320	2883929	Hematopoietic	NA	NA	NA	NA	NA	1408.bed	307
1	1932	sheffield_dnase	0.36543	1.77733	1	1606	1142	1766	1766	1500	305	5320	2883929	Epithelial;Fibroblast;Muscle;Brain;Hematopoietic;Primitive;Skin;Stem;Endothelial	NA	NA	NA	NA	NA	196.bed	307
1	2669	sheffield_dnase	0.362565	1.35695	2	1608	1443	1576	1608	1540	799	5319	2883435	Hematopoietic	NA	NA	NA	NA	NA	64.bed	802
1	2224	sheffield_dnase	0.360204	1.74868	1	1609	1156	1766	1766	1510	310	5320	2883924	Prostate;Mammary	NA	NA	NA	NA	NA	2336.bed	312
1	2641	sheffield_dnase	0.359172	1.74305	1	1610	1162	1766	1766	1510	311	5320	2883923	Weak ubiquitous	NA	NA	NA	NA	NA	604.bed	313
1	912	encode_tfbs	0.358337	1.06884	14	1611	1651	1030	1651	1430	7101	5307	2877133	NA	K562	NA	GTF2F1_(AB28179)	None	NA	wgEncodeAwgTfbsSydhK562Gtf2f1ab28179IggrabUniPk.narrowPeak	3621
1	1645	sheffield_dnase	0.358144	1.73747	1	1612	1166	1766	1766	1510	312	5320	2883922	Hematopoietic;Endothelial	NA	NA	NA	NA	NA	1602.bed	314
1	293	codex	0.357628	1.23392	3	1613	1527	1464	1613	1530	1318	5318	2882916	Kasumi-1 (AML FAB M2) with t(8;21) translocation and RUNX1/ETO siRNA derived fro	Acute Myeloid Leukemia	NA	EP300	NA	GSE60131	GSM1466007_EP300.bed	839
1	2236	sheffield_dnase	0.35712	1.73191	1	1614	1172	1766	1766	1520	313	5320	2883921	Fibroblast	NA	NA	NA	NA	NA	2354.bed	315
1	2148	sheffield_dnase	0.356101	1.7264	1	1615	1174	1766	1766	1520	314	5320	2883920	Epithelial;Cervix;Skin	NA	NA	NA	NA	NA	2243.bed	316
1	1000	encode_tfbs	0.354457	1.0248	61	1616	1689	578	1689	1290	32274	5260	2851960	NA	U2OS	NA	KAP1	None	NA	wgEncodeAwgTfbsSydhU2osKap1UcdUniPk.narrowPeak	14647
1	2120	sheffield_dnase	0.353069	1.71006	1	1617	1185	1766	1766	1520	317	5320	2883917	Hematopoietic	NA	NA	NA	NA	NA	2215.bed	319
1	2586	sheffield_dnase	0.351524	1.22187	3	1618	1536	1464	1618	1540	1331	5318	2882903	Stem	NA	NA	NA	NA	NA	54.bed	1335
1	1008	encode_tfbs	0.351284	1.02588	53	1619	1687	614	1687	1310	28011	5268	2856223	NA	A549	NA	Pol2	None	NA	wgEncodeAwgTfbsUtaA549Pol2UniPk.narrowPeak	17011
1	1858	sheffield_dnase	0.35081	1.06668	13	1620	1652	1047	1652	1440	6607	5308	2877627	Colon;Mammary	NA	NA	NA	NA	NA	1855.bed	6620
1	967	encode_tfbs	0.346783	1.1025	7	1621	1631	1217	1631	1490	3442	5314	2880792	NA	K562	NA	ZNF274_(M01)	None	NA	wgEncodeAwgTfbsSydhK562Znf274m01UcdUniPk.narrowPeak	1997
1	2359	sheffield_dnase	0.346139	1.6731	1	1622	1209	1766	1766	1530	324	5320	2883910	Hematopoietic	NA	NA	NA	NA	NA	264.bed	326
1	1487	sheffield_dnase	0.345165	1.66795	1	1623	1213	1766	1766	1530	325	5320	2883909	Fibroblast;Muscle	NA	NA	NA	NA	NA	1430.bed	327
1	2686	sheffield_dnase	0.345165	1.66795	1	1623	1213	1766	1766	1530	325	5320	2883909	Epithelial;Hematopoietic;Brain;Colon;Cervix;Primitive	NA	NA	NA	NA	NA	661.bed	327
1	2873	sheffield_dnase	0.345165	1.66795	1	1623	1213	1766	1766	1530	325	5320	2883909	Epithelial;Brain;Hematopoietic;Stem;Colon;Liver;Mammary	NA	NA	NA	NA	NA	904.bed	327
1	223	cistrome_epigenome	0.343385	1.0444	20	1626	1673	939	1673	1410	10382	5301	2873852	NA	metastatic prostate cancer tissue	prostate	H3K9me3	No treatment	NA	Human_metastatic-prostate-cancer-tissue_H3K9me3_No-treatment_Chinnaiyan.bed	11237
1	1937	sheffield_dnase	0.340607	1.09549	7	1627	1633	1217	1633	1490	3464	5314	2880770	Epithelial	NA	NA	NA	NA	NA	1967.bed	3469
1	476	encode_tfbs	0.340289	1.03188	30	1628	1680	832	1680	1380	15762	5291	2868472	NA	A549	NA	Sin3Ak-20	EtOH_0.02pct	NA	wgEncodeAwgTfbsHaibA549Sin3ak20V0422111Etoh02UniPk.narrowPeak	6024
1	1723	sheffield_dnase	0.338458	1.63278	1	1629	1232	1766	1766	1540	332	5320	2883902	Fibroblast	NA	NA	NA	NA	NA	1688.bed	333
1	2817	sheffield_dnase	0.338458	1.63278	1	1629	1232	1766	1766	1540	332	5320	2883902	Muscle;Endothelial;Primitive;Fibroblast	NA	NA	NA	NA	NA	831.bed	334
1	1570	sheffield_dnase	0.337516	1.62787	1	1631	1237	1766	1766	1540	333	5320	2883901	Epithelial;Brain;Hematopoietic;Stem;Colon;Cervix;Liver;Endothelial;Mammary;Muscl	NA	NA	NA	NA	NA	152.bed	335
1	1175	sheffield_dnase	0.337052	1.05931	12	1632	1658	1071	1658	1450	6141	5309	2878093	NA	NA	NA	NA	NA	NA	1079.bed	6153
1	1811	sheffield_dnase	0.336577	1.623	1	1633	1243	1766	1766	1550	334	5320	2883900	Muscle;Epithelial;Fibroblast	NA	NA	NA	NA	NA	1790.bed	336
1	1867	sheffield_dnase	0.336577	1.623	1	1633	1243	1766	1766	1550	334	5320	2883900	Endothelial;Epithelial;Primitive	NA	NA	NA	NA	NA	1866.bed	336
1	2360	sheffield_dnase	0.336195	1.12051	5	1635	1612	1310	1635	1520	2419	5316	2881815	Hematopoietic	NA	NA	NA	NA	NA	265.bed	2425
1	1286	sheffield_dnase	0.335641	1.61815	1	1636	1249	1766	1766	1550	335	5320	2883899	Hematopoietic;Primitive;Brain;Colon;Cervix;Liver;Epithelial;Endothelial;Stem;Pro	NA	NA	NA	NA	NA	1213.bed	337
1	2319	sheffield_dnase	0.33471	1.61333	1	1637	1253	1766	1766	1550	336	5320	2883898	Epithelial	NA	NA	NA	NA	NA	2460.bed	338
1	2409	sheffield_dnase	0.33471	1.61333	1	1637	1253	1766	1766	1550	336	5320	2883898	Hematopoietic	NA	NA	NA	NA	NA	329.bed	338
1	2075	sheffield_dnase	0.332549	1.18447	3	1639	1562	1464	1639	1560	1373	5318	2882861	Epithelial;Fibroblast	NA	NA	NA	NA	NA	2153.bed	1377
1	1367	sheffield_dnase	0.331937	1.59905	1	1640	1262	1766	1766	1560	339	5320	2883895	Hematopoietic	NA	NA	NA	NA	NA	1308.bed	341
1	2495	sheffield_dnase	0.331937	1.59905	1	1640	1262	1766	1766	1560	339	5320	2883895	Hematopoietic	NA	NA	NA	NA	NA	426.bed	341
1	458	encode_tfbs	0.33148	1.03037	26	1642	1682	874	1682	1400	13680	5295	2870554	NA	A549	NA	ATF3	EtOH_0.02pct	NA	wgEncodeAwgTfbsHaibA549Atf3V0422111Etoh02UniPk.narrowPeak	6580
1	1382	sheffield_dnase	0.33102	1.59435	1	1643	1269	1766	1766	1560	340	5320	2883894	Brain;Hematopoietic;Primitive;Fibroblast;Stem;Colon;Cervix;Liver;Epithelial;Endo	NA	NA	NA	NA	NA	1323.bed	342
1	1536	sheffield_dnase	0.330107	1.58967	1	1644	1272	1766	1766	1560	341	5320	2883893	Fibroblast;Skin	NA	NA	NA	NA	NA	1483.bed	343
1	717	encode_tfbs	0.330086	1.01723	56	1645	1692	601	1692	1310	29846	5265	2854388	NA	GM12878	NA	p300	None	NA	wgEncodeAwgTfbsSydhGm12878P300IggmusUniPk.narrowPeak	17461
1	1644	sheffield_dnase	0.329198	1.58502	1	1646	1279	1766	1766	1560	342	5320	2883892	Fibroblast;Muscle	NA	NA	NA	NA	NA	1601.bed	344
1	2126	sheffield_dnase	0.327389	1.5758	1	1647	1284	1766	1766	1570	344	5320	2883890	Hematopoietic;Muscle	NA	NA	NA	NA	NA	2221.bed	346
1	2937	sheffield_dnase	0.325444	1.10541	5	1648	1628	1310	1648	1530	2452	5316	2881782	HA-sp specific	NA	NA	NA	NA	NA	977.bed	2458
1	286	codex	0.325298	1.01583	54	1649	1694	609	1694	1320	28819	5267	2855415	Untreated Jurkat T-ALL cell line.	Leukemia cell	NA	CDK7	NA	GSE50625	GSM1296385_CDK7.bed	14641
1	746	encode_tfbs	0.321807	1.05006	11	1650	1668	1093	1668	1470	5679	5310	2878555	NA	GM18526	NA	NFKB	TNFa	NA	wgEncodeAwgTfbsSydhGm18526NfkbTnfaIggrabUniPk.narrowPeak	3070
1	2197	sheffield_dnase	0.316828	1.52266	1	1651	1317	1766	1766	1580	356	5320	2883878	Complex tissue specific	NA	NA	NA	NA	NA	2305.bed	358
1	2804	sheffield_dnase	0.311727	1.49742	1	1652	1336	1766	1766	1580	362	5320	2883872	Brain;Hematopoietic	NA	NA	NA	NA	NA	815.bed	364
1	2723	sheffield_dnase	0.310888	1.49329	1	1653	1341	1766	1766	1590	363	5320	2883871	Hematopoietic;Brain;Cervix;Liver;Endothelial;Epithelial;Primitive;Prostate;Mamma	NA	NA	NA	NA	NA	710.bed	365
1	2040	sheffield_dnase	0.310809	1.10573	4	1654	1627	1376	1654	1550	1961	5317	2882273	Muscle;Endothelial;Fibroblast;Epithelial;Primitive;Brain	NA	NA	NA	NA	NA	2105.bed	1966
1	1556	sheffield_dnase	0.309194	1.21407	2	1655	1541	1576	1655	1590	893	5319	2883341	Brain;Skin	NA	NA	NA	NA	NA	1501.bed	896
1	2113	sheffield_dnase	0.308735	1.10236	4	1656	1632	1376	1656	1550	1967	5317	2882267	Skin;Epithelial	NA	NA	NA	NA	NA	2204.bed	1972
1	693	encode_tfbs	0.308449	1.00915	55	1657	1696	606	1696	1320	29545	5266	2854689	NA	A549	NA	Rad21	None	NA	wgEncodeAwgTfbsSydhA549Rad21IggrabUniPk.narrowPeak	24465
1	820	encode_tfbs	0.308156	1.05814	7	1658	1662	1217	1662	1510	3586	5314	2880648	NA	HeLa-S3	NA	RPC155	None	NA	wgEncodeAwgTfbsSydhHelas3Rpc155UniPk.narrowPeak	2668
1	92	cistrome_cistrome	0.307331	1.03165	13	1659	1681	1047	1681	1460	6831	5308	2877403	NA	MCF-7	breast	TRIM24	EtOH(6hr)	NA	Human_MCF-7_TRIM24_EtOH-6hr_Barton.bed	8261
1	2576	sheffield_dnase	0.307133	1.20865	2	1660	1545	1576	1660	1590	897	5319	2883337	Hematopoietic	NA	NA	NA	NA	NA	527.bed	900
1	2901	sheffield_dnase	0.305103	1.46504	1	1661	1360	1766	1766	1600	370	5320	2883864	Muscle;Fibroblast;Endothelial;Primitive	NA	NA	NA	NA	NA	938.bed	373
1	1260	sheffield_dnase	0.303709	1.02088	18	1662	1691	960	1691	1440	9558	5303	2874676	NA	NA	NA	NA	NA	NA	1180.bed	9570
1	948	encode_tfbs	0.302231	1.07256	5	1663	1650	1310	1663	1540	2527	5316	2881707	NA	K562	NA	STAT1	IFNa30	NA	wgEncodeAwgTfbsSydhK562Stat1Ifna30UniPk.narrowPeak	1503
1	172	cistrome_epigenome	0.300606	1.04299	8	1664	1674	1178	1674	1510	4158	5313	2880076	NA	LnCaP	prostate	H3K9me3	R1881(16hr)	NA	Human_LnCaP_H3K9me3_R1881-16hr_Chinnaiyan.bed	4675
1	292	codex	0.300541	1.19138	2	1665	1555	1576	1665	1600	910	5319	2883324	Kasumi-1 (AML FAB M2) with t(8;21) translocation and mismatch siRNA derived from	Acute Myeloid Leukemia	NA	EP300	NA	GSE60131	GSM1466006_EP300.bed	581
1	1183	sheffield_dnase	0.297059	1.18229	2	1666	1565	1576	1666	1600	917	5319	2883317	Skin;Stem	NA	NA	NA	NA	NA	109.bed	920
1	2364	sheffield_dnase	0.296311	1.42274	1	1667	1389	1766	1766	1610	381	5320	2883853	Hematopoietic;Liver;Epithelial;Endothelial;Prostate;Brain	NA	NA	NA	NA	NA	271.bed	383
1	1226	sheffield_dnase	0.295529	1.41901	1	1668	1391	1766	1766	1610	382	5320	2883852	Epithelial;Fibroblast;Muscle;Brain;Primitive;Hematopoietic;Skin;Stem;Endothelial	NA	NA	NA	NA	NA	1143.bed	384
1	891	encode_tfbs	0.294948	1.01109	23	1669	1695	908	1695	1420	12331	5298	2871903	NA	K562	NA	CHD2_(AB68301)	None	NA	wgEncodeAwgTfbsSydhK562Chd2ab68301IggrabUniPk.narrowPeak	7797
1	2600	sheffield_dnase	0.29243	1.40431	1	1670	1406	1766	1766	1610	386	5320	2883848	Epithelial;Muscle;Brain;Hematopoietic;Skin;Fibroblast;Stem;Colon;Cervix;Endothel	NA	NA	NA	NA	NA	555.bed	388
1	1941	sheffield_dnase	0.291662	1.40068	1	1671	1409	1766	1766	1620	387	5320	2883847	Complex tissue specific	NA	NA	NA	NA	NA	1973.bed	389
1	1993	sheffield_dnase	0.291109	1.04583	6	1672	1671	1268	1672	1540	3110	5315	2881124	Skin	NA	NA	NA	NA	NA	2043.bed	3116
1	443	encode_tfbs	0.289628	1.00027	90	1673	1703	436	1703	1270	48770	5231	2835464	NA	K562	NA	PHF8_(A301-772A)	None	NA	wgEncodeAwgTfbsBroadK562Phf8a301772aUniPk.narrowPeak	22302
1	816	encode_tfbs	0.288367	1.00172	48	1674	1701	655	1701	1340	25974	5273	2858260	NA	HeLa-S3	NA	Pol2(phosphoS2)	None	NA	wgEncodeAwgTfbsSydhHelas3Pol2s2IggrabUniPk.narrowPeak	12797
1	906	encode_tfbs	0.286164	1.00478	25	1675	1699	881	1699	1420	13487	5296	2870747	NA	K562	NA	E2F4	None	NA	wgEncodeAwgTfbsSydhK562E2f4UcdUniPk.narrowPeak	8181
1	583	encode_tfbs	0.284578	1.02544	8	1676	1688	1178	1688	1510	4229	5313	2880005	NA	HepG2	NA	ATF3	None	NA	wgEncodeAwgTfbsHaibHepg2Atf3V0416101UniPk.narrowPeak	3291
1	902	encode_tfbs	0.28359	1.00825	16	1677	1698	995	1698	1460	8602	5305	2875632	NA	K562	NA	c-Myc	None	NA	wgEncodeAwgTfbsSydhK562CmycUniPk.narrowPeak	5023
1	2938	sheffield_dnase	0.281927	1.35518	1	1678	1445	1766	1766	1630	400	5320	2883834	Epithelial;Brain;Cervix;Liver;Endothelial;Primitive;Hematopoietic	NA	NA	NA	NA	NA	978.bed	402
1	2820	sheffield_dnase	0.278301	1.33845	1	1679	1454	1766	1766	1630	405	5320	2883829	Fibroblast;Endothelial;Primitive;Muscle	NA	NA	NA	NA	NA	837.bed	407
1	728	encode_tfbs	0.277899	1.00068	22	1680	1702	919	1702	1430	11917	5299	2872317	NA	GM12878	NA	STAT3	None	NA	wgEncodeAwgTfbsSydhGm12878Stat3IggmusUniPk.narrowPeak	6487
1	637	encode_tfbs	0.275149	1.00452	13	1681	1700	1047	1700	1480	7015	5308	2877219	NA	K562	NA	MEF2A	None	NA	wgEncodeAwgTfbsHaibK562Mef2aV0416101UniPk.narrowPeak	5631
1	2814	sheffield_dnase	0.274375	1.12346	2	1682	1610	1576	1682	1620	965	5319	2883269	Cervix	NA	NA	NA	NA	NA	827.bed	968
1	1303	sheffield_dnase	0.266432	1.28452	1	1683	1486	1766	1766	1640	422	5320	2883812	Fibroblast;Muscle;Epithelial;Brain	NA	NA	NA	NA	NA	1233.bed	424
1	1859	sheffield_dnase	0.26508	1.27846	1	1684	1491	1766	1766	1650	424	5320	2883810	Epithelial	NA	NA	NA	NA	NA	1857.bed	426
1	2860	sheffield_dnase	0.264706	1.05122	3	1685	1666	1464	1685	1600	1547	5318	2882687	Endothelial;Primitive	NA	NA	NA	NA	NA	890.bed	1551
1	928	encode_tfbs	0.26425	0.997082	11	1686	1704	1093	1704	1490	5980	5310	2878254	NA	K562	NA	NF-YA	None	NA	wgEncodeAwgTfbsSydhK562NfyaUniPk.narrowPeak	4286
1	2793	sheffield_dnase	0.263071	1.26948	1	1687	1498	1766	1766	1650	427	5320	2883807	Stem;Brain	NA	NA	NA	NA	NA	804.bed	429
1	2573	sheffield_dnase	0.262454	1.00847	6	1688	1697	1268	1697	1550	3225	5315	2881009	Hematopoietic	NA	NA	NA	NA	NA	521.bed	3230
1	621	encode_tfbs	0.262225	0.989848	37	1689	1707	764	1707	1390	20260	5284	2863974	NA	K562	NA	ATF3	None	NA	wgEncodeAwgTfbsHaibK562Atf3V0416101UniPk.narrowPeak	16011
1	638	encode_tfbs	0.261126	0.989691	50	1690	1708	641	1708	1350	27382	5271	2856852	NA	K562	NA	NR2F2_(SC-271940)	None	NA	wgEncodeAwgTfbsHaibK562Nr2f2sc271940V0422111UniPk.narrowPeak	16678
1	1413	sheffield_dnase	0.258459	1.249	1	1691	1513	1766	1766	1660	434	5320	2883800	Hematopoietic;Primitive;Colon;Liver;Epithelial;Endothelial;Stem;Prostate;Bone;Fi	NA	NA	NA	NA	NA	1356.bed	436
1	2029	sheffield_dnase	0.257161	1.24327	1	1692	1519	1766	1766	1660	436	5320	2883798	Mammary;Epithelial	NA	NA	NA	NA	NA	2090.bed	438
1	2683	sheffield_dnase	0.255872	1.23759	1	1693	1524	1766	1766	1660	438	5320	2883796	Complex tissue specific	NA	NA	NA	NA	NA	657.bed	440
1	12	cistrome_cistrome	0.255416	0.991104	161	1694	1706	260	1706	1220	88029	5160	2796205	NA	Caco-2(differentiated)	intestine	CDX2	No treatment	NA	Human_Caco-2-differentiated_CDX2_No-treatment_Shivdasani.bed	39243
1	422	encode_tfbs	0.251691	0.989613	140	1695	1709	299	1709	1230	76662	5181	2807572	NA	HeLa-S3	NA	CTCF	None	NA	wgEncodeAwgTfbsBroadHelas3CtcfUniPk.narrowPeak	52783
1	502	encode_tfbs	0.24687	0.980868	10	1696	1710	1124	1710	1510	5526	5311	2878708	NA	GM12878	NA	ETS1	None	NA	wgEncodeAwgTfbsHaibGm12878Ets1Pcr1xUniPk.narrowPeak	4120
1	2903	sheffield_dnase	0.246469	1.19661	1	1697	1550	1766	1766	1670	453	5320	2883781	Epithelial;Fibroblast;Muscle;Brain;Hematopoietic;Primitive;Skin;Stem;Endothelial	NA	NA	NA	NA	NA	94.bed	455
1	209	cistrome_epigenome	0.243822	0.97705	12	1698	1712	1071	1712	1490	6657	5309	2877577	NA	VCaP	prostate	H3K27me3	R1881(16hr)	NA	Human_VCaP_H3K27me3_R1881-16hr_Chinnaiyan.bed	4510
1	777	encode_tfbs	0.236947	0.977698	5	1699	1711	1310	1711	1570	2772	5316	2881462	NA	HEK293	NA	ELK4	None	NA	wgEncodeAwgTfbsSydhHek293Elk4UcdUniPk.narrowPeak	1375
1	2109	sheffield_dnase	0.23688	1.0276	2	1700	1686	1576	1700	1650	1055	5319	2883179	Hematopoietic	NA	NA	NA	NA	NA	220.bed	1058
1	737	encode_tfbs	0.23497	1.02275	2	1701	1690	1576	1701	1660	1060	5319	2883174	NA	GM12878	NA	ZZZ3	None	NA	wgEncodeAwgTfbsSydhGm12878Zzz3UniPk.narrowPeak	713
1	2645	sheffield_dnase	0.234624	1.146	1	1702	1592	1766	1766	1690	473	5320	2883761	Endothelial	NA	NA	NA	NA	NA	608.bed	475
1	393	codex	0.23348	1.14118	1	1703	1598	1766	1766	1690	475	5320	2883759	Proerythroblasts were derived from CD34+ adult bone marrow cells isolated from h	Erythroblast	NA	POLR2A	NA	GSE36985	GSM908069_PolII.bed	235
1	289	codex	0.231691	0.970531	26	1704	1715	874	1715	1430	14519	5295	2869715	MM1-S cell line cell line treated with DMSO for 6 hours.	Multiple myeloma cell	NA	CDK9	NA	GSE50625	GSM1313924_CDK9.bed	7705
1	314	codex	0.230619	0.975919	52	1705	1713	621	1713	1350	28875	5269	2855359	Adult chronic myeloid leukaemia (at blast crisis) cell line carrying t(9;22) tra	Leukaemia cell	NA	RUNX1	NA	GSE24779	GSM610334_RUNX1.bed	15982
1	2090	sheffield_dnase	0.228452	0.962414	12	1706	1725	1071	1725	1500	6758	5309	2877476	Epithelial	NA	NA	NA	NA	NA	2175.bed	6767
1	1156	sheffield_dnase	0.227318	1.11534	1	1707	1616	1766	1766	1700	486	5320	2883748	SK-N-SH_RA and HepG2	NA	NA	NA	NA	NA	1058.bed	488
1	2496	sheffield_dnase	0.227318	1.11534	1	1707	1616	1766	1766	1700	486	5320	2883748	Hematopoietic	NA	NA	NA	NA	NA	427.bed	488
1	1928	sheffield_dnase	0.226141	0.963826	19	1709	1724	951	1724	1460	10684	5302	2873550	Fibroblast	NA	NA	NA	NA	NA	1953.bed	10700
1	617	encode_tfbs	0.226067	0.958837	7	1710	1726	1217	1726	1550	3957	5314	2880277	NA	HepG2	NA	ZBTB33	None	NA	wgEncodeAwgTfbsHaibHepg2Zbtb33Pcr1xUniPk.narrowPeak	2879
1	2486	sheffield_dnase	0.217675	0.968547	47	1711	1717	668	1717	1370	26296	5274	2857938	Weak PANC-1 specific	NA	NA	NA	NA	NA	416.bed	26318
1	941	encode_tfbs	0.217368	0.965464	37	1712	1722	764	1722	1400	20768	5284	2863466	NA	K562	NA	Rad21	None	NA	wgEncodeAwgTfbsSydhK562Rad21UniPk.narrowPeak	17627
1	1061	encode_tfbs	0.214205	0.943174	6	1713	1731	1268	1731	1570	3448	5315	2880786	NA	GM12801	NA	CTCF	None	NA	wgEncodeAwgTfbsUwGm12801CtcfUniPk.narrowPeak	2883
1	1551	sheffield_dnase	0.212545	1.05454	1	1714	1664	1766	1766	1710	514	5320	2883720	Fibroblast;Muscle	NA	NA	NA	NA	NA	1498.bed	516
1	1906	sheffield_dnase	0.211537	1.05052	1	1715	1667	1766	1766	1720	516	5320	2883718	Skin;Epithelial	NA	NA	NA	NA	NA	1916.bed	518
1	1973	sheffield_dnase	0.209615	0.942722	11	1716	1732	1093	1732	1510	6324	5310	2877910	Weak Th2	NA	NA	NA	NA	NA	2017.bed	6326
1	38	cistrome_cistrome	0.209387	0.965131	50	1717	1723	641	1723	1360	28072	5271	2856162	NA	LnCaP	prostate	PolII	R1881(16hr)	NA	Human_LnCaP_PolII_R1881-16hr_Chinnaiyan.bed	14666
1	1959	sheffield_dnase	0.209044	1.04043	1	1718	1676	1766	1766	1720	521	5320	2883713	Brain;Fibroblast;Epithelial	NA	NA	NA	NA	NA	1992.bed	523
1	931	encode_tfbs	0.2088	0.968919	68	1719	1716	535	1719	1320	38026	5253	2846208	NA	K562	NA	p300	None	NA	wgEncodeAwgTfbsSydhK562P300IggrabUniPk.narrowPeak	25881
1	463	encode_tfbs	0.207632	0.956043	29	1720	1727	844	1727	1430	16438	5292	2867796	NA	A549	NA	ELF1_(SC-631)	EtOH_0.02pct	NA	wgEncodeAwgTfbsHaibA549Elf1V0422111Etoh02UniPk.narrowPeak	8611
1	1034	encode_tfbs	0.207392	0.967084	62	1721	1719	570	1721	1340	34737	5259	2849497	NA	K562	NA	Pol2	None	NA	wgEncodeAwgTfbsUtaK562Pol2UniPk.narrowPeak	19255
1	1488	sheffield_dnase	0.207075	1.03249	1	1722	1679	1766	1766	1720	525	5320	2883709	Fibroblast	NA	NA	NA	NA	NA	1431.bed	527
1	31	cistrome_cistrome	0.2061	1.02857	1	1723	1685	1766	1766	1720	527	5320	2883707	NA	LnCaP	prostate	AR	1nmR1881(16hr)	NA	Human_LnCaP_AR_1nmR1881-16hr_Chinnaiyan.bed	4936
1	2740	sheffield_dnase	0.203208	1.01698	1	1724	1693	1766	1766	1730	533	5320	2883701	Hematopoietic;Epithelial	NA	NA	NA	NA	NA	730.bed	535
1	1616	sheffield_dnase	0.202337	0.940216	2	1725	1734	1576	1734	1680	1153	5319	2883081	Fibroblast;Muscle	NA	NA	NA	NA	NA	1568.bed	1156
1	2813	sheffield_dnase	0.202221	0.928069	7	1726	1738	1217	1738	1560	4088	5314	2880146	Hepatocyte specific	NA	NA	NA	NA	NA	825.bed	4091
1	1027	encode_tfbs	0.198297	0.966252	78	1727	1720	485	1727	1310	43734	5243	2840500	NA	HepG2	NA	CTCF	None	NA	wgEncodeAwgTfbsUtaHepg2CtcfUniPk.narrowPeak	40800
1	1641	sheffield_dnase	0.197576	0.994592	1	1728	1705	1766	1766	1730	545	5320	2883689	Fibroblast	NA	NA	NA	NA	NA	1598.bed	547
1	9	cistrome_cistrome	0.196771	0.916089	3	1729	1747	1464	1747	1650	1775	5318	2882459	NA	APL164 cells	hematopoietic stem cell	RXR	No treatment	NA	Human_APL164-cells_RXR_No-treatment_Stunnenberg.bed	6490
1	2087	sheffield_dnase	0.196377	0.915851	5	1730	1748	1310	1748	1600	2959	5316	2881275	Hematopoietic	NA	NA	NA	NA	NA	2171.bed	2965
1	2050	sheffield_dnase	0.192582	0.974889	1	1731	1714	1766	1766	1740	556	5320	2883678	Hematopoietic	NA	NA	NA	NA	NA	2119.bed	558
1	1891	sheffield_dnase	0.190364	0.96621	1	1732	1721	1766	1766	1740	561	5320	2883673	Fibroblast	NA	NA	NA	NA	NA	1896.bed	563
1	2387	sheffield_dnase	0.188936	0.906399	2	1733	1753	1576	1753	1690	1196	5319	2883038	Stem	NA	NA	NA	NA	NA	3.bed	1199
1	651	encode_tfbs	0.18817	0.95204	45	1734	1729	682	1734	1380	25610	5276	2858624	NA	K562	NA	TAF1	None	NA	wgEncodeAwgTfbsHaibK562Taf1V0416101UniPk.narrowPeak	15246
1	481	encode_tfbs	0.185656	0.940332	28	1735	1733	855	1735	1440	16135	5293	2868099	NA	A549	NA	USF-1	EtOH_0.02pct	NA	wgEncodeAwgTfbsHaibA549Usf1Pcr1xEtoh02UniPk.narrowPeak	11932
1	1092	encode_tfbs	0.185493	0.968329	128	1736	1718	319	1736	1260	71595	5193	2812639	NA	MCF-7	NA	CTCF	None	NA	wgEncodeAwgTfbsUwMcf7CtcfUniPk.narrowPeak	58994
1	96	cistrome_cistrome	0.184087	0.925264	16	1737	1740	995	1740	1490	9371	5305	2874863	NA	MCF-7	breast	c-Jun	E2(45min-3hr)	NA	Human_MCF-7_c-Jun_E2-45min-3hr_Liu.bed	2984
1	1926	sheffield_dnase	0.183452	0.889026	3	1738	1765	1464	1765	1660	1829	5318	2882405	Fibroblast	NA	NA	NA	NA	NA	1951.bed	1833
1	252	codex	0.182006	0.92925	20	1739	1737	939	1739	1470	11663	5301	2872571	Acute myelomonocytic leukaemia cell line carrying inv(16) translocation (CBFbeta	Leukaemia cell	NA	SPI1	NA	GSE46044	GSM1122315_SPI1.bed	5553
1	2602	sheffield_dnase	0.178916	0.921835	1	1740	1743	1766	1766	1750	588	5320	2883646	Stem;Colon;Mammary	NA	NA	NA	NA	NA	557.bed	590
1	641	encode_tfbs	0.174506	0.95187	64	1741	1730	558	1741	1340	36423	5257	2847811	NA	K562	NA	Pol2-4H8	None	NA	wgEncodeAwgTfbsHaibK562Pol24h8V0416101UniPk.narrowPeak	23352
1	2606	sheffield_dnase	0.174494	0.904903	1	1742	1756	1766	1766	1750	599	5320	2883635	Weak HeLa specific	NA	NA	NA	NA	NA	560.bed	601
1	949	encode_tfbs	0.172481	0.872064	4	1743	1770	1376	1770	1630	2486	5317	2881748	NA	K562	NA	STAT1	IFNa6h	NA	wgEncodeAwgTfbsSydhK562Stat1Ifna6hUniPk.narrowPeak	1476
1	1968	sheffield_dnase	0.172012	0.891546	8	1744	1762	1178	1762	1560	4863	5313	2879371	Skin	NA	NA	NA	NA	NA	2008.bed	4872
1	1322	sheffield_dnase	0.171314	0.869962	4	1745	1771	1376	1771	1630	2492	5317	2881742	Brain	NA	NA	NA	NA	NA	1251.bed	2497
1	507	encode_tfbs	0.169658	0.92295	23	1746	1741	908	1746	1460	13503	5298	2870731	NA	GM12878	NA	MEF2C_(SC-13268)	None	NA	wgEncodeAwgTfbsHaibGm12878Mef2csc13268V0416101UniPk.narrowPeak	9216
1	2841	sheffield_dnase	0.169386	0.866482	4	1747	1775	1376	1775	1630	2502	5317	2881732	Hematopoietic	NA	NA	NA	NA	NA	867.bed	2507
1	752	encode_tfbs	0.167779	0.907692	15	1748	1752	1015	1752	1500	8955	5306	2875279	NA	GM19193	NA	NFKB	TNFa	NA	wgEncodeAwgTfbsSydhGm19193NfkbTnfaIggrabUniPk.narrowPeak	5280
1	840	encode_tfbs	0.167412	0.904994	14	1749	1755	1030	1755	1510	8383	5307	2875851	NA	HepG2	NA	CHD2_(AB68301)	None	NA	wgEncodeAwgTfbsSydhHepg2Chd2ab68301IggrabUniPk.narrowPeak	5169
1	2698	sheffield_dnase	0.162826	0.840324	2	1750	1788	1576	1788	1700	1290	5319	2882944	Hematopoietic	NA	NA	NA	NA	NA	68.bed	1293
1	85	cistrome_cistrome	0.16145	0.953422	93	1751	1728	423	1751	1300	52828	5228	2831406	NA	MCF-7	breast	SRC-3	E2(1hr)	NA	Human_MCF-7_SRC-3_E2-1hr_OMalley.bed	33800
1	493	encode_tfbs	0.160704	0.842035	3	1752	1787	1464	1787	1670	1931	5318	2882303	NA	GM12878	NA	ATF3	None	NA	wgEncodeAwgTfbsHaibGm12878Atf3Pcr1xUniPk.narrowPeak	1677
1	1543	sheffield_dnase	0.160202	0.85091	1	1753	1783	1766	1783	1770	637	5320	2883597	DNase Ubiquitous CGI Promoters	NA	NA	NA	NA	NA	149.bed	639
1	879	encode_tfbs	0.16013	0.91647	24	1754	1746	890	1754	1460	14189	5297	2870045	NA	K562	NA	ARID3A_(sc-8821)	None	NA	wgEncodeAwgTfbsSydhK562Arid3asc8821IggrabUniPk.narrowPeak	9026
1	295	codex	0.156234	0.908534	21	1755	1750	925	1755	1480	12524	5300	2871710	Kasumi-1 (AML FAB M2) with t(8;21) translocation and RUNX1/ETO siRNA derived fro	Acute Myeloid Leukemia	NA	CEBPA	NA	GSE60131	GSM1501163_CEBPA.bed	7279
1	985	encode_tfbs	0.156152	0.922709	32	1756	1742	806	1756	1430	18789	5289	2865445	NA	MCF-7	NA	TCF7L2	None	NA	wgEncodeAwgTfbsSydhMcf7Tcf7l2UcdUniPk.narrowPeak	10293
1	1860	sheffield_dnase	0.155983	0.835173	1	1757	1791	1766	1791	1770	649	5320	2883585	Brain;Endothelial;Primitive;Epithelial	NA	NA	NA	NA	NA	1858.bed	651
1	424	encode_tfbs	0.155904	0.890018	13	1758	1764	1047	1764	1520	7915	5308	2876319	NA	HeLa-S3	NA	Pol2(b)	None	NA	wgEncodeAwgTfbsBroadHelas3Pol2bUniPk.narrowPeak	3149
1	1299	sheffield_dnase	0.155638	0.833888	1	1759	1793	1766	1793	1770	650	5320	2883584	Hematopoietic	NA	NA	NA	NA	NA	1227.bed	652
1	2239	sheffield_dnase	0.151228	0.817533	1	1760	1797	1766	1797	1770	663	5320	2883571	Epithelial;Skin	NA	NA	NA	NA	NA	2357.bed	665
1	171	cistrome_epigenome	0.15087	0.832512	4	1761	1795	1376	1795	1640	2604	5317	2881630	NA	LnCaP	prostate	H3K9me3	EtOH(16hr)	NA	Human_LnCaP_H3K9me3_EtOH-16hr_Chinnaiyan.bed	2696
1	934	encode_tfbs	0.147467	0.92999	49	1762	1736	648	1762	1380	28540	5272	2855694	NA	K562	NA	Pol2	IFNg30	NA	wgEncodeAwgTfbsSydhK562Pol2Ifng30UniPk.narrowPeak	16558
1	477	encode_tfbs	0.144846	0.884023	15	1763	1768	1015	1768	1520	9194	5306	2875040	NA	A549	NA	SIX5	EtOH_0.02pct	NA	wgEncodeAwgTfbsHaibA549Six5V0422111Etoh02UniPk.narrowPeak	4909
1	288	codex	0.142576	0.926241	48	1764	1739	655	1764	1390	28070	5273	2856164	MM1-S cell line cell line treated with DMSO for 6 hours.	Multiple myeloma cell	NA	POLR2A	NA	GSE50625	GSM1313923_POLR2A.bed	13717
1	273	codex	0.141657	0.886187	17	1765	1767	981	1767	1500	10394	5304	2873840	T cell Lymphoblastic Lymphoma cell line carrying t(7;9) translocation (TCRB-NOTC	Lymphoma cell	NA	GABPA	NA	GSE51800	GSM1252930_GABPA.bed	14021
1	467	encode_tfbs	0.140083	0.920992	43	1766	1745	704	1766	1400	25290	5278	2858944	NA	A549	NA	GABP	EtOH_0.02pct	NA	wgEncodeAwgTfbsHaibA549GabpV0422111Etoh02UniPk.narrowPeak	12348
1	963	encode_tfbs	0.136189	0.863628	12	1767	1776	1071	1776	1540	7529	5309	2876705	NA	K562	NA	YY1	None	NA	wgEncodeAwgTfbsSydhK562Yy1UcdUniPk.narrowPeak	4948
1	110	cistrome_cistrome	0.12976	0.805476	5	1768	1801	1310	1801	1630	3364	5316	2880870	NA	NB4 cells	hematopoietic stem cell	RXR	No treatment(Antibody RXR _sc774)	NA	Human_NB4-cells_RXR_No-treatment-Antibody-RXR-_sc774_Stunnenberg.bed	5248
1	1598	sheffield_dnase	0.129303	0.73743	1	1769	1831	1766	1831	1790	735	5320	2883499	Fibroblast;Skin	NA	NA	NA	NA	NA	1548.bed	737
1	444	encode_tfbs	0.126622	0.921615	57	1770	1744	597	1770	1370	33494	5264	2850740	NA	K562	NA	PLU1	None	NA	wgEncodeAwgTfbsBroadK562Plu1UniPk.narrowPeak	15520
1	523	encode_tfbs	0.124714	0.764751	3	1771	1818	1464	1818	1680	2126	5318	2882108	NA	GM12878	NA	RXRA	None	NA	wgEncodeAwgTfbsHaibGm12878RxraPcr1xUniPk.narrowPeak	1704
1	466	encode_tfbs	0.123177	0.863324	16	1772	1777	995	1777	1510	10041	5305	2874193	NA	A549	NA	FOXA1_(SC-101058)	DEX_100nM	NA	wgEncodeAwgTfbsHaibA549Foxa1V0416102Dex100nmUniPk.narrowPeak	7695
1	2041	sheffield_dnase	0.12119	0.756912	3	1773	1820	1464	1820	1690	2148	5318	2882086	Muscle	NA	NA	NA	NA	NA	2107.bed	2152
1	2658	sheffield_dnase	0.117973	0.696662	1	1774	1845	1766	1845	1800	778	5320	2883456	Muscle;Hematopoietic	NA	NA	NA	NA	NA	625.bed	780
1	696	encode_tfbs	0.117224	0.8917	32	1775	1761	806	1775	1450	19438	5289	2864796	NA	GM10847	NA	Pol2	None	NA	wgEncodeAwgTfbsSydhGm10847Pol2IggmusUniPk.narrowPeak	9683
1	654	encode_tfbs	0.116599	0.813299	8	1776	1800	1178	1800	1580	5330	5313	2878904	NA	K562	NA	THAP1_(SC-98174)	None	NA	wgEncodeAwgTfbsHaibK562Thap1sc98174V0416101UniPk.narrowPeak	3506
1	831	encode_tfbs	0.116497	0.833458	11	1777	1794	1093	1794	1550	7151	5310	2877083	NA	HeLa-S3	NA	ZKSCAN1_(HPA006672)	None	NA	wgEncodeAwgTfbsSydhHelas3Zkscan1hpa006672IggrabUniPk.narrowPeak	4131
1	1915	sheffield_dnase	0.116485	0.691329	1	1778	1846	1766	1846	1800	784	5320	2883450	Complex tissue specific no SFM	NA	NA	NA	NA	NA	193.bed	786
1	219	cistrome_epigenome	0.11546	0.802604	7	1779	1804	1217	1804	1600	4726	5314	2879508	NA	VCaP	prostate	H3K9me3	regular medium	NA	Human_VCaP_H3K9me3_regular-medium_Chinnaiyan.bed	5404
1	367	codex	0.115296	0.897717	38	1780	1758	753	1780	1430	22926	5283	2861308	K562 erythrocytic leukaemia cells (ATCC CCL-243) were grown according to standar	Erythrocytic leukaemia cells	NA	SAP30	NA	GSE32509	GSM831018_SAP30.bed	10433
1	1046	encode_tfbs	0.11486	0.905418	46	1781	1754	674	1781	1400	27514	5275	2856720	NA	MCF-7	NA	Pol2	None	NA	wgEncodeAwgTfbsUtaMcf7Pol2UniPk.narrowPeak	16136
1	1392	sheffield_dnase	0.114007	0.714052	2	1782	1840	1576	1840	1730	1518	5319	2882716	Fibroblast;Brain;Epithelial;Endothelial;Muscle	NA	NA	NA	NA	NA	1335.bed	1521
1	698	encode_tfbs	0.113571	0.680904	1	1783	1848	1766	1848	1800	796	5320	2883438	NA	GM12878	NA	BRCA1_(A300-000A)	None	NA	wgEncodeAwgTfbsSydhGm12878Brca1a300IggmusUniPk.narrowPeak	551
1	1045	encode_tfbs	0.112681	0.907965	51	1784	1751	632	1784	1390	30417	5270	2853817	NA	MCF-7	NA	Pol2	serum_starved_media	NA	wgEncodeAwgTfbsUtaMcf7Pol2SerumstvdUniPk.narrowPeak	19412
1	2443	sheffield_dnase	0.111083	0.771273	5	1785	1815	1310	1815	1640	3513	5316	2880721	Hematopoietic	NA	NA	NA	NA	NA	369.bed	3518
1	121	cistrome_cistrome	0.110136	0.895755	40	1786	1759	738	1786	1430	24184	5281	2860050	NA	U2OS cells	osteosarcoma	ESR2	No treatment	NA	Human_U2OS-cells_ESR2_No-treatment_Leitman.bed	17418
1	689	encode_tfbs	0.109358	0.792525	7	1787	1807	1217	1807	1600	4786	5314	2879448	NA	A549	NA	BHLHE40	None	NA	wgEncodeAwgTfbsSydhA549Bhlhe40IggrabUniPk.narrowPeak	3123
1	65	cistrome_cistrome	0.109016	0.891285	37	1788	1763	764	1788	1440	22483	5284	2861751	NA	MCF-7	breast	FoxA1	E2(45min)	NA	Human_MCF-7_FoxA1_No-treatment_Brown_2.bed	13465
1	835	encode_tfbs	0.108565	0.901518	47	1789	1757	668	1789	1400	28232	5274	2856002	NA	HepG2	NA	ARID3A_(NB100-279)	None	NA	wgEncodeAwgTfbsSydhHepg2Arid3anb100279IggrabUniPk.narrowPeak	17622
1	1528	sheffield_dnase	0.107538	0.659361	1	1790	1859	1766	1859	1800	822	5320	2883412	Epithelial;Endothelial;Primitive;Skin	NA	NA	NA	NA	NA	1475.bed	824
1	933	encode_tfbs	0.103481	0.893539	43	1791	1760	704	1791	1420	26060	5278	2858174	NA	K562	NA	Pol2	IFNa6h	NA	wgEncodeAwgTfbsSydhK562Pol2Ifna6hUniPk.narrowPeak	13582
1	436	encode_tfbs	0.103155	0.883487	35	1792	1769	779	1792	1450	21455	5286	2862779	NA	K562	NA	CHD1_(A301-218A)	None	NA	wgEncodeAwgTfbsBroadK562Chd1a301218aUniPk.narrowPeak	9350
1	1035	encode_tfbs	0.101227	0.853874	21	1793	1779	925	1793	1500	13322	5300	2870912	NA	MCF-7	NA	c-Myc	estrogen	NA	wgEncodeAwgTfbsUtaMcf7CmycEstroUniPk.narrowPeak	10072
1	192	cistrome_epigenome	0.100999	0.853617	21	1794	1781	925	1794	1500	13326	5300	2870908	NA	MCF-7	breast	H3R17me2	No treatment	NA	Human_MCF-7_H3R17me2_No-treatment_Brown.bed	4242
1	2043	sheffield_dnase	0.0985394	0.6273	1	1795	1875	1766	1875	1810	864	5320	2883370	Epithelial;Brain;Skin;Stem;Colon;Cervix;Fibroblast;Endothelial;Liver;Hematopoiet	NA	NA	NA	NA	NA	211.bed	866
1	707	encode_tfbs	0.0964971	0.869136	30	1796	1774	832	1796	1470	18694	5291	2865540	NA	GM12878	NA	IKZF1_(IkN)_(UCLA)	None	NA	wgEncodeAwgTfbsSydhGm12878Ikzf1iknuclaUniPk.narrowPeak	9047
1	953	encode_tfbs	0.0954516	0.722039	4	1797	1837	1376	1837	1670	3002	5317	2881232	NA	K562	NA	STAT2	IFNa6h	NA	wgEncodeAwgTfbsSydhK562Stat2Ifna6hUniPk.narrowPeak	1923
1	468	encode_tfbs	0.0953839	0.663741	2	1798	1856	1576	1856	1740	1633	5319	2882601	NA	A549	NA	GR	DEX_500pM	NA	wgEncodeAwgTfbsHaibA549GrPcr1xDex500pmUniPk.narrowPeak	1009
1	2497	sheffield_dnase	0.0943587	0.61241	1	1799	1883	1766	1883	1820	885	5320	2883349	Hematopoietic	NA	NA	NA	NA	NA	429.bed	887
1	275	codex	0.0918639	0.790686	10	1800	1809	1124	1809	1580	6852	5311	2877382	T cell Lymphoblastic Lymphoma cell line carrying t(7;9) translocation (TCRB-NOTC	Lymphoma cell	NA	NOTCH1	NA	GSE51800	GSM1252933_NOTCH1.bed	3633
1	837	encode_tfbs	0.0908865	0.686539	3	1801	1847	1464	1847	1700	2368	5318	2881866	NA	HepG2	NA	BRCA1_(A300-000A)	None	NA	wgEncodeAwgTfbsSydhHepg2Brca1a300IggrabUniPk.narrowPeak	1497
1	2651	sheffield_dnase	0.0901893	0.597551	1	1802	1887	1766	1887	1820	907	5320	2883327	K562 specific	NA	NA	NA	NA	NA	617.bed	909
1	779	encode_tfbs	0.0901325	0.869638	34	1803	1773	790	1803	1460	21172	5287	2863062	NA	HEK293	NA	Pol2	None	NA	wgEncodeAwgTfbsSydhHek293Pol2UniPk.narrowPeak	11490
1	2408	sheffield_dnase	0.0896367	0.595581	1	1804	1889	1766	1889	1820	910	5320	2883324	Hematopoietic	NA	NA	NA	NA	NA	327.bed	912
1	702	encode_tfbs	0.08869	0.707183	4	1805	1842	1376	1842	1670	3065	5317	2881169	NA	GM12878	NA	COREST_(sc-30189)	None	NA	wgEncodeAwgTfbsSydhGm12878Corestsc30189IggmusUniPk.narrowPeak	1397
1	2542	sheffield_dnase	0.086223	0.583396	1	1806	1893	1766	1893	1820	929	5320	2883305	Hematopoietic	NA	NA	NA	NA	NA	477.bed	930
1	649	encode_tfbs	0.0858773	0.762553	8	1807	1819	1178	1819	1600	5684	5313	2878550	NA	K562	NA	SRF	None	NA	wgEncodeAwgTfbsHaibK562SrfV0416101UniPk.narrowPeak	4717
1	2119	sheffield_dnase	0.0853287	0.635696	2	1808	1871	1576	1871	1750	1705	5319	2882529	Stem	NA	NA	NA	NA	NA	2212.bed	1708
1	350	codex	0.08499	0.84333	24	1809	1786	890	1809	1500	15413	5297	2868821	K562 erythrocytic leukaemia cells (ATCC CCL-243) were grown according to standar	Erythrocytic leukaemia cells	NA	CHD1	NA	GSE32509	GSM830988_CHD1.bed	6998
1	1697	sheffield_dnase	0.0838898	0.631618	2	1810	1872	1576	1872	1750	1716	5319	2882518	Colon;Epithelial;Skin	NA	NA	NA	NA	NA	1659.bed	1719
1	510	encode_tfbs	0.0834263	0.909136	88	1811	1749	441	1811	1330	52381	5233	2831853	NA	GM12878	NA	NFIC_(SC-81335)	None	NA	wgEncodeAwgTfbsHaibGm12878Nficsc81335V0422111UniPk.narrowPeak	29060
1	14	cistrome_cistrome	0.0828124	0.931409	167	1812	1735	245	1812	1260	96964	5154	2787270	NA	Caco-2(differentiated)	intestine	HNF4A	No treatment	NA	Human_Caco-2-differentiated_HNF4A_No-treatment_Shivdasani.bed	65557
1	881	encode_tfbs	0.079965	0.620404	2	1813	1878	1576	1878	1760	1747	5319	2882487	NA	K562	NA	ATF3	None	NA	wgEncodeAwgTfbsSydhK562Atf3UniPk.narrowPeak	1233
1	2851	sheffield_dnase	0.0793336	0.558729	1	1814	1901	1766	1901	1830	970	5320	2883264	Muscle	NA	NA	NA	NA	NA	878.bed	972
1	880	encode_tfbs	0.078377	0.851802	31	1815	1782	820	1815	1470	19707	5290	2864527	NA	K562	NA	ATF1_(06-325)	None	NA	wgEncodeAwgTfbsSydhK562Atf106325UniPk.narrowPeak	14864
1	97	cistrome_cistrome	0.0734266	0.739479	8	1816	1828	1178	1828	1610	5861	5313	2878373	NA	MCF-7	breast	c_MYC	E2(2hr)	NA	Human_MCF-7_c_MYC_E2-2hr_White.bed	2202
1	646	encode_tfbs	0.0723073	0.724716	7	1817	1836	1217	1836	1620	5233	5314	2879001	NA	K562	NA	SIX5	None	NA	wgEncodeAwgTfbsHaibK562Six5Pcr1xUniPk.narrowPeak	4194
1	37	cistrome_cistrome	0.0702342	0.887995	69	1818	1766	531	1818	1370	42050	5252	2842184	NA	LnCaP	prostate	PolII	EtOH(16hr)	NA	Human_LnCaP_PolII_EtOH-16hr_Chinnaiyan.bed	20085
1	220	cistrome_epigenome	0.0689863	0.836314	29	1819	1790	844	1819	1480	18776	5292	2865458	NA	VCaP	prostate	Pan-H3	regular medium	NA	Human_VCaP_Pan-H3_regular-medium_Chinnaiyan.bed	8924
1	2730	sheffield_dnase	0.0670534	0.582377	2	1820	1894	1576	1894	1760	1861	5319	2882373	Hematopoietic	NA	NA	NA	NA	NA	719.bed	1864
1	1967	sheffield_dnase	0.0662244	0.511274	1	1821	1920	1766	1920	1840	1060	5320	2883174	Fibroblast	NA	NA	NA	NA	NA	2007.bed	1061
1	585	encode_tfbs	0.0651832	0.838191	32	1822	1789	806	1822	1470	20670	5289	2863564	NA	HepG2	NA	CEBPB_(SC-150)	None	NA	wgEncodeAwgTfbsHaibHepg2Cebpbsc150V0416101UniPk.narrowPeak	18125
1	1994	sheffield_dnase	0.0644334	0.649674	4	1823	1862	1376	1862	1690	3336	5317	2880898	Fibroblast;Epithelial;Muscle;Skin	NA	NA	NA	NA	NA	2049.bed	3341
1	731	encode_tfbs	0.0641165	0.573435	2	1824	1898	1576	1898	1770	1890	5319	2882344	NA	GM12878	NA	TR4	None	NA	wgEncodeAwgTfbsSydhGm12878Tr4UniPk.narrowPeak	1263
1	828	encode_tfbs	0.0640512	0.6487	4	1825	1864	1376	1864	1690	3341	5317	2880893	NA	HeLa-S3	NA	TFIIIC-110	None	NA	wgEncodeAwgTfbsSydhHelas3Tf3c110UniPk.narrowPeak	2616
1	285	codex	0.062104	0.667892	5	1826	1854	1310	1854	1660	4056	5316	2880178	Proerythroblasts derived from CD34+ bone marrow cells isolated from heathly dono	Erythroblast	NA	GFI1B	NA	GSE52924	GSM1278242_GFI1B.bed	3000
1	2571	sheffield_dnase	0.0594858	0.636868	4	1827	1870	1376	1870	1690	3403	5317	2880831	Weak lymphoblast specific	NA	NA	NA	NA	NA	518.bed	3403
1	382	codex	0.058912	0.484307	1	1828	1925	1766	1925	1840	1119	5320	2883115	Blast cells from human patient B with t(8;21) AML.	Acute Myeloid Leukemia	NA	RUNX1T1	NA	GSE29225	GSM850826_RUNX1T1.bed	1125
1	267	codex	0.0588602	0.77541	16	1829	1814	995	1829	1550	11175	5305	2873059	Adult B cell Non-Hodgkin Lymphoma (large diffuse cell lymphoma) carrying t(8;14)	Lymphoma cell	NA	MAFK	NA	GSE47784	GSM1159670_MAFK.bed	6721
1	2565	sheffield_dnase	0.0580817	0.554641	2	1830	1903	1576	1903	1770	1954	5319	2882280	Weak stem and HCT-116	NA	NA	NA	NA	NA	507.bed	1957
1	997	encode_tfbs	0.0580531	0.869875	61	1831	1772	578	1831	1390	37946	5260	2846288	NA	Raji	NA	Pol2	None	NA	wgEncodeAwgTfbsSydhRajiPol2UcdUniPk.narrowPeak	19732
1	1780	sheffield_dnase	0.0580413	0.788675	19	1832	1810	951	1832	1530	13046	5302	2871188	NA	NA	NA	NA	NA	NA	1755.bed	13057
1	95	cistrome_cistrome	0.0570458	0.630377	4	1833	1873	1376	1873	1690	3438	5317	2880796	NA	MCF-7	breast	c-Jun	DMSO(45min-3hr)	NA	Human_MCF-7_c-Jun_DMSO-45min-3hr_Liu.bed	1204
1	1819	sheffield_dnase	0.0562987	0.628364	4	1834	1874	1376	1874	1690	3449	5317	2880785	Weak HFF	NA	NA	NA	NA	NA	1799.bed	3452
1	866	encode_tfbs	0.0513198	0.661189	6	1835	1857	1268	1857	1650	4916	5315	2879318	NA	HepG2	NA	TR4	None	NA	wgEncodeAwgTfbsSydhHepg2Tr4UcdUniPk.narrowPeak	2953
1	832	encode_tfbs	0.0513088	0.749357	14	1836	1824	1030	1836	1560	10118	5307	2874116	NA	HeLa-S3	NA	Znf143_(16618-1-AP)	None	NA	wgEncodeAwgTfbsSydhHelas3Znf143IggrabUniPk.narrowPeak	7048
1	1690	sheffield_dnase	0.0510378	0.454636	1	1837	1934	1766	1934	1850	1192	5320	2883042	Brain;Fibroblast	NA	NA	NA	NA	NA	1651.bed	1194
1	640	encode_tfbs	0.049451	0.845278	48	1838	1785	655	1838	1430	30730	5273	2853504	NA	K562	NA	PML_(SC-71910)	None	NA	wgEncodeAwgTfbsHaibK562Pmlsc71910V0422111UniPk.narrowPeak	15895
1	894	encode_tfbs	0.0488641	0.767955	18	1839	1816	960	1839	1540	12692	5303	2871542	NA	K562	NA	c-Jun	IFNg30	NA	wgEncodeAwgTfbsSydhK562CjunIfng30UniPk.narrowPeak	8587
1	2070	sheffield_dnase	0.0471431	0.518773	2	1840	1915	1576	1915	1780	2089	5319	2882145	Epithelial;Skin	NA	NA	NA	NA	NA	2146.bed	2092
1	652	encode_tfbs	0.047021	0.667579	7	1841	1855	1217	1855	1640	5680	5314	2878554	NA	K562	NA	TAF7_(SC-101167)	None	NA	wgEncodeAwgTfbsHaibK562Taf7sc101167V0416101UniPk.narrowPeak	3422
1	718	encode_tfbs	0.0455641	0.73765	14	1842	1830	1030	1842	1570	10278	5307	2873956	NA	GM12878	NA	p300_(SC-584)	None	NA	wgEncodeAwgTfbsSydhGm12878P300bUniPk.narrowPeak	6189
1	2657	sheffield_dnase	0.0454906	0.433185	1	1843	1942	1766	1942	1850	1251	5320	2882983	Hematopoietic	NA	NA	NA	NA	NA	624.bed	1253
1	2143	sheffield_dnase	0.0443832	0.594371	4	1844	1890	1376	1890	1700	3646	5317	2880588	Mammary	NA	NA	NA	NA	NA	2239.bed	3647
1	331	codex	0.0439078	0.747214	16	1845	1825	995	1845	1560	11595	5305	2872639	CD36+ erythroid progenitor cells were derived from mobilised CD34+ cells isolate	Erythroid Progenitor	NA	SMARCA4	NA	GSE26501	GSM651553_BRG1.bed	7687
1	549	encode_tfbs	0.0418479	0.550795	3	1846	1905	1464	1905	1740	2951	5318	2881283	NA	H1-hESC	NA	BCL11A	None	NA	wgEncodeAwgTfbsHaibH1hescBcl11aPcr1xUniPk.narrowPeak	2518
1	2402	sheffield_dnase	0.0404963	0.413351	1	1847	1956	1766	1956	1860	1311	5320	2882923	Hematopoietic	NA	NA	NA	NA	NA	320.bed	1313
1	1812	sheffield_dnase	0.0403832	0.649922	7	1848	1861	1217	1861	1640	5834	5314	2878400	Epithelial	NA	NA	NA	NA	NA	1791.bed	5842
1	790	encode_tfbs	0.039625	0.579569	4	1849	1895	1376	1895	1710	3739	5317	2880495	NA	HeLa-S3	NA	Brg1	None	NA	wgEncodeAwgTfbsSydhHelas3Brg1IggmusUniPk.narrowPeak	1357
1	345	codex	0.0382921	0.850198	65	1850	1784	549	1850	1390	41352	5256	2842882	Macrophages were derived from peripheral blood monocytes by incubation with huma	Macrophage	NA	SPI1	NA	GSE31621	GSM785501_PU1.bed	26490
1	849	encode_tfbs	0.0378698	0.817274	41	1851	1798	728	1851	1460	27146	5280	2857088	NA	HepG2	NA	MafF_(M8194)	None	NA	wgEncodeAwgTfbsSydhHepg2Maffm8194IggrabUniPk.narrowPeak	37637
1	19	cistrome_cistrome	0.0372847	0.711218	13	1852	1841	1047	1852	1580	9898	5308	2874336	NA	ECC-1	uterus	ESR1	EtOH(45min)	NA	Human_ECC-1_ESR1_EtOH-45min_Liu.bed	8848
1	851	encode_tfbs	0.0368496	0.815576	41	1853	1799	728	1853	1460	27202	5280	2857032	NA	HepG2	NA	MafK_(SC-477)	None	NA	wgEncodeAwgTfbsSydhHepg2Mafksc477IggrabUniPk.narrowPeak	37628
1	61	cistrome_cistrome	0.0361315	0.801832	35	1854	1805	779	1854	1480	23622	5286	2860612	NA	MCF-7	breast	FoxA1	DMSO(45min-3hr)	NA	Human_MCF-7_FoxA1_DMSO-45min-3hr_Liu.bed	8739
1	459	encode_tfbs	0.0351443	0.767221	24	1855	1817	890	1855	1520	16933	5297	2867301	NA	A549	NA	BCL3	EtOH_0.02pct	NA	wgEncodeAwgTfbsHaibA549Bcl3V0422111Etoh02UniPk.narrowPeak	7740
1	249	codex	0.0316629	0.677896	11	1856	1851	1093	1856	1600	8787	5310	2875447	Acute myelomonocytic leukaemia cell line carrying inv(16) translocation (CBFbeta	Leukaemia cell	NA	FLI1	NA	GSE46044	GSM1122312_FLI1.bed	4027
1	485	encode_tfbs	0.0300725	0.80335	41	1857	1803	728	1857	1460	27612	5280	2856622	NA	ECC-1	NA	CTCF_(SC-5916)	DMSO_0.02pct	NA	wgEncodeAwgTfbsHaibEcc1CtcfcV0416102Dm002p1hUniPk.narrowPeak	23192
1	268	codex	0.0298045	0.794338	37	1858	1806	764	1858	1480	25203	5284	2859031	Jurkat T-ALL cell line treated with DMSO/vehicle for 6 hours (equivalent DMSO co	Leukemia cell	NA	POLR2A	NA	GSE50625	GSM1224784_POLR2A.bed	12283
1	2299	sheffield_dnase	0.0297548	0.507574	3	1859	1921	1464	1921	1750	3202	5318	2881032	Epithelial;Prostate;Mammary	NA	NA	NA	NA	NA	2437.bed	3206
1	916	encode_tfbs	0.0295998	0.720139	17	1860	1838	981	1860	1560	12780	5304	2871454	NA	K562	NA	IRF1	IFNa6h	NA	wgEncodeAwgTfbsSydhK562Irf1Ifna6hUniPk.narrowPeak	8352
1	2128	sheffield_dnase	0.0291662	0.365635	1	1861	1980	1766	1980	1870	1482	5320	2882752	Fibroblast;Muscle	NA	NA	NA	NA	NA	2223.bed	1484
1	2407	sheffield_dnase	0.0291106	0.365389	1	1862	1981	1766	1981	1870	1483	5320	2882751	Hematopoietic	NA	NA	NA	NA	NA	326.bed	1485
1	398	codex	0.027342	0.640869	9	1863	1867	1146	1867	1630	7605	5312	2876629	ChIP-seq_ZNF143_HeLa. ChIP assays were performed essentially as previously descr	Cervical cancer cells	NA	ZNF143	NA	GSE39263	GSM959045_ZNF143.bed	4407
1	1024	encode_tfbs	0.0254412	0.859141	101	1864	1778	390	1864	1340	63525	5220	2820709	NA	HeLa-S3	NA	CTCF	None	NA	wgEncodeAwgTfbsUtaHelas3CtcfUniPk.narrowPeak	58806
1	805	encode_tfbs	0.0253338	0.435343	2	1865	1939	1576	1939	1790	2489	5319	2881745	NA	HeLa-S3	NA	IRF3	None	NA	wgEncodeAwgTfbsSydhHelas3Irf3IggrabUniPk.narrowPeak	1587
1	8	cistrome_cistrome	0.0238876	0.341431	1	1866	1991	1766	1991	1870	1587	5320	2882647	NA	APL164 cells	hematopoietic stem cell	PML	No treatment	NA	Human_APL164-cells_PML_No-treatment_Stunnenberg.bed	4000
1	124	cistrome_cistrome	0.0234391	0.339292	1	1867	1993	1766	1993	1880	1597	5320	2882637	NA	UPR9 cells	hematopoietic stem cell	RARA	No treatment	NA	Human_UPR9-cells_RARA_No-treatment_Stunnenberg.bed	1818
1	944	encode_tfbs	0.0228178	0.423922	2	1868	1948	1576	1948	1800	2556	5319	2881678	NA	K562	NA	SETDB1	MNaseD	NA	wgEncodeAwgTfbsSydhK562Setdb1MnasedUcdUniPk.narrowPeak	2967
1	2695	sheffield_dnase	0.0214976	0.620101	9	1869	1879	1146	1879	1630	7859	5312	2876375	Weak CD14 specific	NA	NA	NA	NA	NA	675.bed	7869
1	1927	sheffield_dnase	0.0186489	0.315383	1	1870	2002	1766	2002	1880	1718	5320	2882516	Epithelial;Skin;Colon;Cervix;Hematopoietic;Muscle	NA	NA	NA	NA	NA	1952.bed	1720
1	2836	sheffield_dnase	0.0181141	0.785934	46	1871	1811	674	1871	1450	31651	5275	2852583	Liver;Epithelial	NA	NA	NA	NA	NA	862.bed	31689
1	855	encode_tfbs	0.0179848	0.400106	2	1872	1962	1576	1962	1800	2708	5319	2881526	NA	HepG2	NA	Nrf1	None	NA	wgEncodeAwgTfbsSydhHepg2Nrf1IggrabUniPk.narrowPeak	1902
1	2089	sheffield_dnase	0.0178246	0.311035	1	1873	2004	1766	2004	1880	1742	5320	2882492	Endothelial	NA	NA	NA	NA	NA	2174.bed	1744
1	935	encode_tfbs	0.0175716	0.778447	43	1874	1813	704	1874	1460	29873	5278	2854361	NA	K562	NA	Pol2	IFNg6h	NA	wgEncodeAwgTfbsSydhK562Pol2Ifng6hUniPk.narrowPeak	16522
1	811	encode_tfbs	0.0162047	0.623897	11	1875	1876	1093	1876	1610	9545	5310	2874689	NA	HeLa-S3	NA	NF-YA	None	NA	wgEncodeAwgTfbsSydhHelas3NfyaIggrabUniPk.narrowPeak	5978
1	1788	sheffield_dnase	0.0161335	0.301845	1	1876	2010	1766	2010	1880	1795	5320	2882439	Skin	NA	NA	NA	NA	NA	1763.bed	1796
1	784	encode_tfbs	0.015412	0.736968	30	1877	1832	832	1877	1510	22021	5291	2862213	NA	HeLa-S3	NA	BAF155	None	NA	wgEncodeAwgTfbsSydhHelas3Baf155IggmusUniPk.narrowPeak	8650
1	1797	sheffield_dnase	0.0152727	0.385294	2	1878	1970	1576	1970	1810	2812	5319	2881422	Skeletal Muscle	NA	NA	NA	NA	NA	1772.bed	2815
1	804	encode_tfbs	0.0146069	0.734079	30	1879	1833	832	1879	1510	22107	5291	2862127	NA	HeLa-S3	NA	Ini1	None	NA	wgEncodeAwgTfbsSydhHelas3Ini1IggmusUniPk.narrowPeak	7780
1	785	encode_tfbs	0.0144076	0.533774	6	1880	1913	1268	1913	1690	6087	5315	2878147	NA	HeLa-S3	NA	BAF170	None	NA	wgEncodeAwgTfbsSydhHelas3Baf170IggmusUniPk.narrowPeak	2632
1	1578	sheffield_dnase	0.0129065	0.283067	1	1881	2016	1766	2016	1890	1914	5320	2882320	Endothelial;Fibroblast;Muscle;Brain	NA	NA	NA	NA	NA	1527.bed	1916
1	2662	sheffield_dnase	0.0114932	0.274179	1	1882	2017	1766	2017	1890	1976	5320	2882258	NB4 specific	NA	NA	NA	NA	NA	631.bed	1978
1	98	cistrome_cistrome	0.0113252	0.417167	3	1883	1955	1464	1955	1770	3895	5318	2880339	NA	MDA-MB-231 Cells	breast	ESR1, DBDmut	E2(45min)	NA	Human_MDA-MB-231-Cells_ESR1,-DBDmut_E2-45min_Katzenellenbogen.bed	2332
1	822	encode_tfbs	0.0113015	0.272935	1	1884	2019	1766	2019	1890	1985	5320	2882249	NA	HeLa-S3	NA	SPT20	None	NA	wgEncodeAwgTfbsSydhHelas3Spt20UniPk.narrowPeak	4088
1	932	encode_tfbs	0.0111536	0.739272	36	1885	1829	774	1885	1500	26333	5285	2857901	NA	K562	NA	Pol2	IFNa30	NA	wgEncodeAwgTfbsSydhK562Pol2Ifna30UniPk.narrowPeak	13845
1	2001	sheffield_dnase	0.0110667	0.359208	2	1886	1985	1576	1985	1820	3016	5319	2881218	DNase Weak Unspecific	NA	NA	NA	NA	NA	2059.bed	3018
1	2961	ucsc_features	0.0108977	0.853853	147	1887	1780	289	1887	1320	92880	5174	2791354	NA	NA	NA	NA	NA	NA	genomicSuperDups.bed	51599
1	1389	sheffield_dnase	0.0107657	0.269404	1	1888	2020	1766	2020	1890	2011	5320	2882223	Fibroblast	NA	NA	NA	NA	NA	1331.bed	2012
1	479	encode_tfbs	0.0102517	0.78284	59	1889	1812	586	1889	1430	40727	5262	2843507	NA	A549	NA	TCF12	EtOH_0.02pct	NA	wgEncodeAwgTfbsHaibA549Tcf12V0422111Etoh02UniPk.narrowPeak	20896
1	1992	sheffield_dnase	0.0099231	0.480564	5	1890	1927	1310	1927	1710	5634	5316	2878600	NA	NA	NA	NA	NA	NA	2042.bed	5639
1	315	codex	0.00991736	0.6133	13	1891	1881	1047	1891	1610	11472	5308	2872762	Adult chronic myeloid leukaemia (at blast crisis) cell line carrying t(9;22) tra	Leukaemia cell	NA	GATA1	NA	GSE24779	GSM610335_GATA1.bed	7135
1	480	encode_tfbs	0.0098124	0.672937	21	1892	1853	925	1892	1560	16883	5300	2867351	NA	A549	NA	USF-1	DEX_100nM	NA	wgEncodeAwgTfbsHaibA549Usf1Pcr1xDex100nmUniPk.narrowPeak	11980
1	890	encode_tfbs	0.00968479	0.589617	11	1893	1891	1093	1893	1630	10098	5310	2874136	NA	K562	NA	c-Fos	None	NA	wgEncodeAwgTfbsSydhK562CfosUniPk.narrowPeak	7646
1	1388	sheffield_dnase	0.00956407	0.348564	2	1894	1988	1576	1988	1820	3108	5319	2881126	Fibroblast	NA	NA	NA	NA	NA	1330.bed	3110
1	776	encode_tfbs	0.00880805	0.755498	47	1895	1822	668	1895	1460	33625	5274	2850609	NA	HCT-116	NA	TCF7L2	None	NA	wgEncodeAwgTfbsSydhHct116Tcf7l2UcdUniPk.narrowPeak	19463
1	919	encode_tfbs	0.00867877	0.804738	82	1896	1802	468	1896	1390	55027	5239	2829207	NA	K562	NA	JunD	None	NA	wgEncodeAwgTfbsSydhK562JundIggrabUniPk.narrowPeak	40052
1	986	encode_tfbs	0.0082484	0.679877	24	1897	1849	890	1897	1550	19094	5297	2865140	NA	MCF-7	NA	ZNF217	None	NA	wgEncodeAwgTfbsSydhMcf7Znf217UcdUniPk.narrowPeak	9933
1	2063	sheffield_dnase	0.00811287	0.467025	5	1898	1931	1310	1931	1710	5797	5316	2878437	Cervix;Mammary	NA	NA	NA	NA	NA	2136.bed	5803
1	29	cistrome_cistrome	0.00784421	0.513427	7	1899	1917	1217	1917	1680	7381	5314	2876853	NA	Ishikawa	uterus	ESR1	EtOH(45min)	NA	Human_Ishikawa_ESR1_EtOH-45min_Liu.bed	6120
1	579	encode_tfbs	0.00754131	0.561524	10	1900	1900	1124	1900	1640	9639	5311	2874595	NA	HeLa-S3	NA	GABP	None	NA	wgEncodeAwgTfbsHaibHelas3GabpPcr1xUniPk.narrowPeak	6761
1	911	encode_tfbs	0.00724046	0.427391	4	1901	1947	1376	1947	1740	5068	5317	2879166	NA	K562	NA	GTF2B	None	NA	wgEncodeAwgTfbsSydhK562Gtf2bUniPk.narrowPeak	2928
1	927	encode_tfbs	0.00719158	0.329562	2	1902	1995	1576	1995	1820	3287	5319	2880947	NA	K562	NA	NF-E2	None	NA	wgEncodeAwgTfbsSydhK562Nfe2UniPk.narrowPeak	2637
1	473	encode_tfbs	0.00709285	0.746755	47	1903	1826	668	1903	1470	34014	5274	2850220	NA	A549	NA	p300	EtOH_0.02pct	NA	wgEncodeAwgTfbsHaibA549P300V0422111Etoh02UniPk.narrowPeak	18216
1	13	cistrome_cistrome	0.00680161	0.382184	3	1904	1974	1464	1974	1780	4251	5318	2879983	NA	Caco-2(differentiated)	intestine	GATA6	No treatment	NA	Human_Caco-2-differentiated_GATA6_No-treatment_Shivdasani.bed	3334
1	1001	encode_tfbs	0.00669889	0.679398	26	1905	1850	874	1905	1540	20696	5295	2863538	NA	U2OS	NA	SETDB1	None	NA	wgEncodeAwgTfbsSydhU2osSetdb1UcdUniPk.narrowPeak	23538
1	2898	sheffield_dnase	0.0066549	0.72754	40	1906	1835	738	1906	1490	29718	5281	2854516	Weak Endothelial and Htr8	NA	NA	NA	NA	NA	934.bed	29711
1	2036	sheffield_dnase	0.00659605	0.238225	1	1907	2031	1766	2031	1900	2274	5320	2881960	Epithelial	NA	NA	NA	NA	NA	2100.bed	2276
1	2690	sheffield_dnase	0.00651079	0.237493	1	1908	2032	1766	2032	1900	2281	5320	2881953	Hematopoietic	NA	NA	NA	NA	NA	669.bed	2283
1	1921	sheffield_dnase	0.00630906	0.536428	9	1909	1912	1146	1912	1660	9081	5312	2875153	Weak Muscle	NA	NA	NA	NA	NA	1942.bed	9085
1	850	encode_tfbs	0.00589802	0.745904	50	1910	1827	641	1910	1460	36219	5271	2848015	NA	HepG2	NA	MafK_(ab50322)	None	NA	wgEncodeAwgTfbsSydhHepg2Mafkab50322IggrabUniPk.narrowPeak	61944
1	494	encode_tfbs	0.00572537	0.754298	55	1911	1823	606	1911	1450	39391	5266	2844843	NA	GM12878	NA	BATF	None	NA	wgEncodeAwgTfbsHaibGm12878BatfPcr1xUniPk.narrowPeak	32427
1	908	encode_tfbs	0.00450861	0.399585	4	1912	1963	1376	1963	1750	5420	5317	2878814	NA	K562	NA	ELK1_(1277-1)	None	NA	wgEncodeAwgTfbsSydhK562Elk112771IggrabUniPk.narrowPeak	2961
1	2684	sheffield_dnase	0.00440723	0.430965	5	1913	1944	1310	1944	1720	6281	5316	2877953	Hematopoietic	NA	NA	NA	NA	NA	66.bed	6287
1	2326	sheffield_dnase	0.00424661	0.515197	9	1914	1916	1146	1916	1660	9454	5312	2874780	Melanocyte, Colo829, and Ewing sarcoma	NA	NA	NA	NA	NA	2468.bed	9462
1	882	encode_tfbs	0.00408773	0.394337	4	1915	1965	1376	1965	1750	5492	5317	2878742	NA	K562	NA	Bach1_(sc-14700)	None	NA	wgEncodeAwgTfbsSydhK562Bach1sc14700IggrabUniPk.narrowPeak	3806
1	799	encode_tfbs	0.00401881	0.541346	11	1916	1911	1093	1916	1640	10995	5310	2873239	NA	HeLa-S3	NA	E2F6	None	NA	wgEncodeAwgTfbsSydhHelas3E2f6UniPk.narrowPeak	4775
1	2941	sheffield_dnase	0.00387973	0.211589	1	1917	2038	1766	2038	1910	2560	5320	2881674	NA	NA	NA	NA	NA	NA	982.bed	2561
1	1922	sheffield_dnase	0.00381677	0.492627	8	1918	1924	1178	1924	1670	8789	5313	2875445	NA	NA	NA	NA	NA	NA	1943.bed	8786
1	1006	encode_tfbs	0.00379243	0.756755	65	1919	1821	549	1919	1430	46376	5256	2837858	NA	K562	NA	eGFP-JunD	None	NA	wgEncodeAwgTfbsUchicagoK562EjundUniPk.narrowPeak	26674
1	817	encode_tfbs	0.00363028	0.420825	5	1920	1952	1310	1952	1730	6432	5316	2877802	NA	HeLa-S3	NA	PRDM1_(9115)	None	NA	wgEncodeAwgTfbsSydhHelas3Prdm19115IggrabUniPk.narrowPeak	4577
1	1884	sheffield_dnase	0.00348513	0.344958	3	1921	1989	1464	1989	1790	4709	5318	2879525	NA	NA	NA	NA	NA	NA	1889.bed	4710
1	20	cistrome_cistrome	0.00343258	0.833954	169	1922	1792	242	1922	1320	109155	5152	2775079	NA	HepG2 liver cells	liver	CEBPa	No treatment	NA	Human_HepG2-liver-cells_CEBPa_No-treatment_Odom.bed	119109
1	946	encode_tfbs	0.00326963	0.286758	2	1923	2014	1576	2014	1840	3777	5319	2880457	NA	K562	NA	SIRT6	None	NA	wgEncodeAwgTfbsSydhK562Sirt6UniPk.narrowPeak	2305
1	667	encode_tfbs	0.00326479	0.543925	12	1924	1908	1071	1924	1630	11936	5309	2872298	NA	PFSK-1	NA	TAF1	None	NA	wgEncodeAwgTfbsHaibPfsk1Taf1V0416101UniPk.narrowPeak	5844
1	2968	ucsc_features	0.00297825	0.832473	173	1925	1796	237	1925	1320	111913	5148	2772321	NA	NA	NA	NA	NA	NA	simpleRepeat.bed	962714
1	826	encode_tfbs	0.00253292	0.403411	5	1926	1961	1310	1961	1730	6709	5316	2877525	NA	HeLa-S3	NA	TCF7L2	None	NA	wgEncodeAwgTfbsSydhHelas3Tcf7l2UcdUniPk.narrowPeak	3198
1	800	encode_tfbs	0.00242571	0.45131	7	1927	1936	1217	1936	1690	8394	5314	2875840	NA	HeLa-S3	NA	ELK1_(1277-1)	None	NA	wgEncodeAwgTfbsSydhHelas3Elk112771IggrabUniPk.narrowPeak	4809
1	1023	encode_tfbs	0.00241305	0.327672	3	1928	1996	1464	1996	1800	4957	5318	2879277	NA	HeLa-S3	NA	c-Myc	None	NA	wgEncodeAwgTfbsUtaHelas3CmycUniPk.narrowPeak	2835
1	876	encode_tfbs	0.00239764	0.700673	44	1929	1844	690	1929	1490	33919	5277	2850315	NA	IMR90	NA	MafK_(ab50322)	None	NA	wgEncodeAwgTfbsSydhImr90MafkIggrabUniPk.narrowPeak	40788
1	93	cistrome_cistrome	0.00207148	0.186825	1	1930	2044	1766	2044	1910	2899	5320	2881335	NA	MCF-7	breast	c-Fos	DMSO(45min-3hr)	NA	Human_MCF-7_c-Fos_DMSO-45min-3hr_Liu.bed	1021
1	893	encode_tfbs	0.00203381	0.420575	6	1931	1953	1268	1953	1720	7721	5315	2876513	NA	K562	NA	c-Jun	IFNa6h	NA	wgEncodeAwgTfbsSydhK562CjunIfna6hUniPk.narrowPeak	5218
1	2619	sheffield_dnase	0.00161988	0.178621	1	1932	2046	1766	2046	1910	3032	5320	2881202	Hematopoietic	NA	NA	NA	NA	NA	577.bed	3033
1	126	cistrome_cistrome	0.00134185	0.303674	3	1933	2007	1464	2007	1800	5348	5318	2878886	NA	UPR9 cells	hematopoietic stem cell	RXR	No treatment	NA	Human_UPR9-cells_RXR_No-treatment_Stunnenberg.bed	1823
1	2737	sheffield_dnase	0.00129766	0.171814	1	1934	2050	1766	2050	1920	3152	5320	2881082	CD14 specific	NA	NA	NA	NA	NA	726.bed	3153
1	259	codex	0.00120134	0.718471	62	1935	1839	570	1935	1450	46563	5259	2837671	U937 (histiocytic lymphoma) cell line conditionally expressing CBFbeta-MYH11 tra	Leukaemia cell	NA	MYH11	NA	GSE46044	GSM1122323_MYH11.bed	29434
1	809	encode_tfbs	0.00112261	0.648989	35	1936	1863	779	1936	1530	29129	5286	2855105	NA	HeLa-S3	NA	MAZ_(ab85725)	None	NA	wgEncodeAwgTfbsSydhHelas3Mazab85725IggrabUniPk.narrowPeak	13409
1	783	encode_tfbs	0.00109651	0.729145	70	1937	1834	521	1937	1430	51785	5251	2832449	NA	HeLa-S3	NA	AP-2gamma	None	NA	wgEncodeAwgTfbsSydhHelas3Ap2gammaUniPk.narrowPeak	25452
1	829	encode_tfbs	0.000961994	0.163406	1	1938	2054	1766	2054	1920	3314	5320	2880920	NA	HeLa-S3	NA	TR4	None	NA	wgEncodeAwgTfbsSydhHelas3Tr4UniPk.narrowPeak	2115
1	1737	sheffield_dnase	0.000951167	0.363487	5	1939	1983	1310	1983	1740	7444	5316	2876790	Colon	NA	NA	NA	NA	NA	1705.bed	7443
1	999	encode_tfbs	0.00089723	0.586087	23	1940	1892	908	1940	1580	21207	5298	2863027	NA	SH-SY5Y	NA	GATA3_(SC-269)	None	NA	wgEncodeAwgTfbsSydhShsy5yGata3sc269sc269UcdUniPk.narrowPeak	15879
1	917	encode_tfbs	0.000850574	0.54968	18	1941	1906	960	1941	1600	17701	5303	2866533	NA	K562	NA	IRF1	IFNg30	NA	wgEncodeAwgTfbsSydhK562Irf1Ifng30UniPk.narrowPeak	10323
1	896	encode_tfbs	0.000822158	0.475999	11	1942	1928	1093	1942	1650	12498	5310	2871736	NA	K562	NA	c-Jun	None	NA	wgEncodeAwgTfbsSydhK562CjunUniPk.narrowPeak	9848
1	895	encode_tfbs	0.000821963	0.428148	8	1943	1945	1178	1945	1690	10108	5313	2874126	NA	K562	NA	c-Jun	IFNg6h	NA	wgEncodeAwgTfbsSydhK562CjunIfng6hUniPk.narrowPeak	6596
1	823	encode_tfbs	0.000817126	0.643093	36	1944	1866	774	1944	1530	30230	5285	2854004	NA	HeLa-S3	NA	STAT1	IFNg30	NA	wgEncodeAwgTfbsSydhHelas3Stat1Ifng30UniPk.narrowPeak	16158
1	16	cistrome_cistrome	0.00081309	0.619134	30	1945	1880	832	1945	1550	26174	5291	2858060	NA	Caco-2(proliferating)	intestine	GATA6	No treatment	NA	Human_Caco-2-proliferating_GATA6_No-treatment_Shivdasani.bed	24891
1	892	encode_tfbs	0.000805223	0.460976	10	1946	1933	1124	1946	1670	11733	5311	2872501	NA	K562	NA	c-Jun	IFNa30	NA	wgEncodeAwgTfbsSydhK562CjunIfna30UniPk.narrowPeak	8827
1	1800	sheffield_dnase	0.00069572	0.320561	4	1947	2000	1376	2000	1770	6753	5317	2877481	Cervix	NA	NA	NA	NA	NA	1777.bed	6757
1	795	encode_tfbs	0.000685033	0.542616	18	1948	1909	960	1948	1610	17930	5303	2866304	NA	HeLa-S3	NA	c-Myc	None	NA	wgEncodeAwgTfbsSydhHelas3CmycUniPk.narrowPeak	10226
1	577	encode_tfbs	0.00068049	0.542403	18	1949	1910	960	1949	1610	17937	5303	2866297	NA	HCT-116	NA	YY1_(SC-281)	None	NA	wgEncodeAwgTfbsHaibHct116Yy1sc281V0416101UniPk.narrowPeak	12749
1	94	cistrome_cistrome	0.000554991	0.620712	33	1950	1877	801	1950	1540	28709	5288	2855525	NA	MCF-7	breast	c-Fos	E2(45min-3hr)	NA	Human_MCF-7_c-Fos_E2-45min-3hr_Liu.bed	9757
1	1934	sheffield_dnase	0.000456209	0.38852	7	1951	1968	1217	1968	1710	9746	5314	2874488	Skin;Hematopoietic	NA	NA	NA	NA	NA	1963.bed	9752
1	802	encode_tfbs	0.000373882	0.577116	26	1952	1896	874	1952	1570	24333	5295	2859901	NA	HeLa-S3	NA	GTF2F1_(AB28179)	None	NA	wgEncodeAwgTfbsSydhHelas3Gtf2f1ab28179IggrabUniPk.narrowPeak	11730
1	411	codex	0.000373243	0.262587	3	1953	2023	1464	2023	1810	6183	5318	2878051	N/A	Embryonic Stem Cell	NA	TP53	NA	GSE39912	GSM981236_TP53.bed	4067
1	86	cistrome_cistrome	0.000340745	0.703205	71	1954	1843	513	1954	1440	54422	5250	2829812	NA	MCF-7	breast	SRC-3	No treatment	NA	Human_MCF-7_SRC-3_No-treatment_OMalley.bed	30782
1	787	encode_tfbs	0.000316512	0.431086	10	1955	1943	1124	1955	1670	12543	5311	2871691	NA	HeLa-S3	NA	BRCA1_(A300-000A)	None	NA	wgEncodeAwgTfbsSydhHelas3Brca1a300IggrabUniPk.narrowPeak	8114
1	2441	sheffield_dnase	0.000297571	0.352858	6	1956	1986	1268	1986	1740	9198	5315	2875036	Hematopoietic	NA	NA	NA	NA	NA	367.bed	9201
1	2442	sheffield_dnase	0.000280709	0.373965	7	1957	1979	1217	1979	1720	10124	5314	2874110	NA	NA	NA	NA	NA	NA	368.bed	10126
1	625	encode_tfbs	0.000259835	0.60467	34	1958	1886	790	1958	1540	30352	5287	2853882	NA	K562	NA	CEBPB_(SC-150)	None	NA	wgEncodeAwgTfbsHaibK562Cebpbsc150V0422111UniPk.narrowPeak	22240
1	2479	sheffield_dnase	0.000239089	0.407101	9	1959	1958	1146	1959	1690	11954	5312	2872280	NA	NA	NA	NA	NA	NA	406.bed	11953
1	578	encode_tfbs	0.000219692	0.248871	3	1960	2028	1464	2028	1820	6523	5318	2877711	NA	HCT-116	NA	ZBTB33	None	NA	wgEncodeAwgTfbsHaibHct116Zbtb33V0416101UniPk.narrowPeak	4325
1	815	encode_tfbs	0.000189079	0.676633	63	1961	1852	563	1961	1460	50185	5258	2834049	NA	HeLa-S3	NA	Pol2	None	NA	wgEncodeAwgTfbsSydhHelas3Pol2UniPk.narrowPeak	21270
1	920	encode_tfbs	0.000178331	0.195524	2	1962	2041	1576	2041	1860	5536	5319	2878698	NA	K562	NA	KAP1	None	NA	wgEncodeAwgTfbsSydhK562Kap1UcdUniPk.narrowPeak	5489
1	316	codex	0.000168233	0.502286	18	1963	1922	960	1963	1620	19360	5303	2864874	Adult chronic myeloid leukaemia (at blast crisis) cell line carrying t(9;22) tra	Leukaemia cell	NA	FOS	NA	GSE24779	GSM610336_FOS.bed	11110
1	889	encode_tfbs	0.000166459	0.647724	51	1964	1865	632	1964	1490	42458	5270	2841776	NA	K562	NA	CEBPB	None	NA	wgEncodeAwgTfbsSydhK562CebpbIggrabUniPk.narrowPeak	38715
1	334	codex	0.000165742	0.45285	13	1965	1935	1047	1965	1650	15515	5308	2868719	Mobilised CD34+ cells isolated from the healthly peripheral blood were expanded	Hematopoietic Stem and Progenitor Cells	NA	TCF7L2	NA	GSE29194	GSM722400_TCF7L2.bed	9717
1	1975	sheffield_dnase	0.000151506	0.377096	8	1966	1977	1178	1977	1710	11471	5313	2872763	Weak Th2	NA	NA	NA	NA	NA	2020.bed	11467
1	870	encode_tfbs	0.000148841	0.640167	49	1967	1868	648	1967	1490	41276	5272	2842958	NA	HUVEC	NA	c-Jun	None	NA	wgEncodeAwgTfbsSydhHuvecCjunUniPk.narrowPeak	29524
1	257	codex	0.000116272	0.465487	15	1968	1932	1015	1968	1640	17411	5306	2866823	U937 (histiocytic lymphoma) cell line conditionally expressing CBFbeta-MYH11 tra	Leukaemia cell	NA	CBFB	NA	GSE46044	GSM1122321_CBFB.bed	9623
1	798	encode_tfbs	0.000103257	0.184693	2	1969	2045	1576	2045	1860	5860	5319	2878374	NA	HeLa-S3	NA	E2F4	None	NA	wgEncodeAwgTfbsSydhHelas3E2f4UniPk.narrowPeak	2831
1	801	encode_tfbs	0.000100036	0.384334	9	1970	1973	1146	1973	1700	12659	5312	2871575	NA	HeLa-S3	NA	ELK4	None	NA	wgEncodeAwgTfbsSydhHelas3Elk4UcdUniPk.narrowPeak	5916
1	2073	sheffield_dnase	8.17758e-05	0.116429	1	1971	2064	1766	2064	1930	4649	5320	2879585	Epithelial	NA	NA	NA	NA	NA	2150.bed	4651
1	2875	sheffield_dnase	7.60079e-05	0.421294	12	1972	1951	1071	1972	1660	15392	5309	2868842	NA	NA	NA	NA	NA	NA	908.bed	15405
1	974	encode_tfbs	7.48941e-05	0.512616	22	1973	1918	919	1973	1600	23172	5299	2861062	NA	MCF10A-Er-Src	NA	E2F4	4OHTAM_1uM_36hr	NA	wgEncodeAwgTfbsSydhMcf10aesE2f4TamHvdUniPk.narrowPeak	15516
1	203	cistrome_epigenome	7.24106e-05	0.224604	3	1974	2034	1464	2034	1820	7226	5318	2877008	NA	UPR9 cells	hematopoietic stem cell	H3K27me3	No treatment	NA	Human_UPR9-cells_H3K27me3_No-treatment_Stunnenberg.bed	15117
1	841	encode_tfbs	6.88645e-05	0.405774	11	1975	1960	1093	1975	1680	14650	5310	2869584	NA	HepG2	NA	c-Jun	None	NA	wgEncodeAwgTfbsSydhHepg2CjunIggrabUniPk.narrowPeak	12672
1	782	encode_tfbs	6.52494e-05	0.611716	45	1976	1884	682	1976	1510	39662	5276	2844572	NA	HeLa-S3	NA	AP-2alpha	None	NA	wgEncodeAwgTfbsSydhHelas3Ap2alphaUniPk.narrowPeak	18970
1	821	encode_tfbs	6.47981e-05	0.653426	62	1977	1860	570	1977	1470	51116	5259	2833118	NA	HeLa-S3	NA	SMC3_(ab9263)	None	NA	wgEncodeAwgTfbsSydhHelas3Smc3ab9263IggrabUniPk.narrowPeak	39567
1	1005	encode_tfbs	5.32263e-05	0.474805	18	1978	1929	960	1978	1620	20473	5303	2863761	NA	K562	NA	eGFP-JunB	None	NA	wgEncodeAwgTfbsUchicagoK562EjunbUniPk.narrowPeak	12287
1	1999	sheffield_dnase	5.27657e-05	0.659365	67	1979	1858	540	1979	1460	54723	5254	2829511	DNase Weak CD14	NA	NA	NA	NA	NA	2055.bed	54750
1	632	encode_tfbs	5.1854e-05	0.384922	10	1980	1972	1124	1980	1690	14040	5311	2870194	NA	K562	NA	FOSL1_(SC-183)	None	NA	wgEncodeAwgTfbsHaibK562Fosl1sc183V0416101UniPk.narrowPeak	11174
1	1849	sheffield_dnase	4.77307e-05	0.252762	4	1981	2027	1376	2027	1790	8559	5317	2875675	WI-38 and Colo829	NA	NA	NA	NA	NA	1835.bed	8562
1	812	encode_tfbs	4.41766e-05	0.306445	6	1982	2005	1268	2005	1750	10586	5315	2873648	NA	HeLa-S3	NA	NF-YB	None	NA	wgEncodeAwgTfbsSydhHelas3NfybIggrabUniPk.narrowPeak	7156
1	1892	sheffield_dnase	3.81224e-05	0.167843	2	1983	2053	1576	2053	1870	6447	5319	2877787	Epithelial	NA	NA	NA	NA	NA	1897.bed	6450
1	2570	sheffield_dnase	3.75273e-05	0.303111	6	1984	2008	1268	2008	1750	10702	5315	2873532	NA	NA	NA	NA	NA	NA	517.bed	10686
1	576	encode_tfbs	2.75748e-05	0.638055	62	1985	1869	570	1985	1470	52325	5259	2831909	NA	HCT-116	NA	Pol2-4H8	None	NA	wgEncodeAwgTfbsHaibHct116Pol24h8V0416101UniPk.narrowPeak	29178
1	1025	encode_tfbs	2.69323e-05	0.563333	36	1986	1899	774	1986	1550	34459	5285	2849775	NA	HeLa-S3	NA	Pol2	None	NA	wgEncodeAwgTfbsUtaHelas3Pol2UniPk.narrowPeak	15736
1	2131	sheffield_dnase	2.5503e-05	0.317421	7	1987	2001	1217	2001	1740	11920	5314	2872314	Weak A549	NA	NA	NA	NA	NA	2226.bed	11916
1	1902	sheffield_dnase	1.27794e-05	0.19535	3	1988	2042	1464	2042	1830	8305	5318	2875929	Colo829	NA	NA	NA	NA	NA	1911.bed	8302
1	830	encode_tfbs	1.0615e-05	0.392695	13	1989	1967	1047	1989	1670	17877	5308	2866357	NA	HeLa-S3	NA	USF2	None	NA	wgEncodeAwgTfbsSydhHelas3Usf2IggmusUniPk.narrowPeak	12306
1	977	encode_tfbs	8.98955e-06	0.377568	12	1990	1976	1071	1990	1680	17164	5309	2867070	NA	MCF10A-Er-Src	NA	STAT3	EtOH_0.01pct	NA	wgEncodeAwgTfbsSydhMcf10aesStat3Etoh01UniPk.narrowPeak	12334
1	1777	sheffield_dnase	8.05116e-06	0.332785	9	1991	1994	1146	1994	1710	14610	5312	2869624	NA	NA	NA	NA	NA	NA	1750.bed	14612
1	581	encode_tfbs	7.56137e-06	0.607995	58	1992	1885	593	1992	1490	51348	5263	2832886	NA	HeLa-S3	NA	Pol2	None	NA	wgEncodeAwgTfbsHaibHelas3Pol2Pcr1xUniPk.narrowPeak	25332
1	827	encode_tfbs	6.74843e-06	0.554051	40	1993	1904	738	1993	1540	38898	5281	2845336	NA	HeLa-S3	NA	TCF7L2_C9B9_(2565)	None	NA	wgEncodeAwgTfbsSydhHelas3Tcf7l2c9b92565UcdUniPk.narrowPeak	19242
1	2738	sheffield_dnase	6.67662e-06	0.293573	7	1994	2012	1217	2012	1740	12884	5314	2871350	NA	NA	NA	NA	NA	NA	729.bed	12889
1	269	codex	6.27095e-06	0.218977	4	1995	2035	1376	2035	1800	9875	5317	2874359	Jurkat T-ALL cell line treated with THZ-2-102 for 6 hours (Cdk7 covalent inhibit	Leukemia cell	NA	POLR2A	NA	GSE50625	GSM1224785_POLR2A.bed	4956
1	797	encode_tfbs	5.83596e-06	0.217959	4	1996	2036	1376	2036	1800	9921	5317	2874313	NA	HeLa-S3	NA	E2F1	None	NA	wgEncodeAwgTfbsSydhHelas3E2f1UniPk.narrowPeak	5116
1	1895	sheffield_dnase	4.23319e-06	0.241296	5	1997	2030	1310	2030	1780	11199	5316	2873035	NA	NA	NA	NA	NA	NA	1900.bed	11200
1	1107	sheffield_dnase	3.96965e-06	0.512614	32	1998	1919	806	1998	1570	33645	5289	2850589	Brain	NA	NA	NA	NA	NA	1003.bed	33666
[truncated: 972 more rows]

## Sheet: ESCC_Hypo_DMRs_allEnrichments
289,973 hypo-DMRs were mapped to LOLA core database with ENCODE, DNase, CODEX and UCSC genomic annotations. The significant overlapping genomic regions were measured by Fisher’s exact test.
ESCC_Hyper_DMRs_allEnrichments	dbSet	collection	pValueLog	oddsRatio	support	rnkPV	rnkOR	rnkSup	maxRnk	meanRnk	b	c	d	description	cellType	tissue	antibody	treatment	dataSource	filename	size
1	2967	ucsc_features	Inf	3.78542	216172	1	15	2	15	6	1134036	73800	1465547	Repeat Masker	NA	NA	NA	NA	NA	rmsk.bed	5298130
1	2963	ucsc_features	Inf	3.40177	153531	1	17	3	17	7	646154	136441	1953429	NA	NA	NA	NA	NA	NA	laminB1Lads.bed	1302
1	190	cistrome_epigenome	Inf	3.1883	9615	1	21	17	21	13	27667	280357	2571916	NA	MCF-7	breast	H3K9me3	E2(3hr)	NA	Human_MCF-7_H3K9me3_E2-3hr_Liu.bed	47408
1	2965	ucsc_features	Inf	2.14816	100019	1	40	4	40	15	511760	189953	2087823	NA	NA	NA	NA	NA	NA	nestedRepeats.bed	575600
1	177	cistrome_epigenome	Inf	2.14639	15061	1	41	9	41	17	64701	274911	2534882	NA	MCF-7	breast	H3K27me3	E2(3hr)	NA	Human_MCF-7_H3K27me3_E2-3hr_Liu.bed	49075
1	2968	ucsc_features	Inf	1.61644	16801	1	49	8	49	19.3	95285	273171	2504298	NA	NA	NA	NA	NA	NA	simpleRepeat.bed	962714
1	221	cistrome_epigenome	Inf	2.78694	6667	1	25	41	41	22.3	21767	283305	2577816	NA	metastatic prostate cancer tissue	prostate	H3K27me3	No treatment	NA	Human_metastatic-prostate-cancer-tissue_H3K27me3_No-treatment_Chinnaiyan.bed	15510
1	176	cistrome_epigenome	Inf	2.00529	8474	1	44	27	44	24	38448	281498	2561135	NA	MCF-7	breast	H3K27me3	DMSO(3hr)	NA	Human_MCF-7_H3K27me3_DMSO-3hr_Liu.bed	31472
1	210	cistrome_epigenome	Inf	2.88663	5201	1	23	51	51	25	16344	284771	2583239	NA	VCaP	prostate	H3K27me3	regular medium	NA	Human_VCaP_H3K27me3_regular-medium_Chinnaiyan.bed	14547
1	2958	ucsc_features	Inf	1.27065	246426	1	74	1	74	25.3	2122908	43546	476675	NA	NA	NA	NA	NA	NA	coriellDelDup.bed	957
1	189	cistrome_epigenome	Inf	2.61275	6255	1	31	45	45	25.7	21752	283717	2577831	NA	MCF-7	breast	H3K9me3	DMSO(3hr)	NA	Human_MCF-7_H3K9me3_DMSO-3hr_Liu.bed	31814
1	223	cistrome_epigenome	Inf	5.87766	4090	1	6	72	72	26.3	6312	285882	2593271	NA	metastatic prostate cancer tissue	prostate	H3K9me3	No treatment	NA	Human_metastatic-prostate-cancer-tissue_H3K9me3_No-treatment_Chinnaiyan.bed	11237
1	11	cistrome_cistrome	Inf	2.41507	4219	1	35	69	69	35	15795	285753	2583788	NA	APL74 cells	hematopoietic stem cell	RXR	No treatment	NA	Human_APL74-cells_RXR_No-treatment_Stunnenberg.bed	20192
1	172	cistrome_epigenome	Inf	7.60309	1906	1	5	168	168	58	2260	288066	2597323	NA	LnCaP	prostate	H3K9me3	R1881(16hr)	NA	Human_LnCaP_H3K9me3_R1881-16hr_Chinnaiyan.bed	4675
1	107	cistrome_cistrome	Inf	10.7922	1842	1	4	175	175	60	1539	288130	2598044	NA	NB4 cells	hematopoietic stem cell	RARA	ATRA(24hr)	NA	Human_NB4-cells_RARA_ATRA-24hr_Stunnenberg.bed	14342
1	219	cistrome_epigenome	Inf	5.10938	1713	1	9	192	192	67.3	3020	288259	2596563	NA	VCaP	prostate	H3K9me3	regular medium	NA	Human_VCaP_H3K9me3_regular-medium_Chinnaiyan.bed	5404
1	171	cistrome_epigenome	Inf	11.9857	1489	1	3	223	223	75.7	1119	288483	2598464	NA	LnCaP	prostate	H3K9me3	EtOH(16hr)	NA	Human_LnCaP_H3K9me3_EtOH-16hr_Chinnaiyan.bed	2696
1	158	cistrome_epigenome	310.836	2.34914	2950	18	37	107	107	54	11324	287022	2588259	NA	LnCaP	prostate	H3K27me3	EtOH(16hr)	NA	Human_LnCaP_H3K27me3_EtOH-16hr_Chinnaiyan.bed	9193
1	91	cistrome_cistrome	307.948	1.63509	7881	19	48	32	48	33	43671	282091	2555912	NA	MCF-7	breast	TRIM24	E2(6hr)	NA	Human_MCF-7_TRIM24_E2-6hr_Barton.bed	54432
1	204	cistrome_epigenome	296.446	2.53614	2429	20	32	129	129	60.3	8630	287543	2590953	NA	UPR9 cells	hematopoietic stem cell	H3K27me3	Zinc(5hr)	NA	Human_UPR9-cells_H3K27me3_Zinc-5hr_Stunnenberg.bed	6509
1	159	cistrome_epigenome	241.737	1.88892	3841	21	45	82	82	49.3	18343	286131	2581240	NA	LnCaP	prostate	H3K27me3	R1881(16hr)	NA	Human_LnCaP_H3K27me3_R1881-16hr_Chinnaiyan.bed	11283
1	203	cistrome_epigenome	213.441	2.62944	1635	22	29	199	199	83.3	5594	288337	2593989	NA	UPR9 cells	hematopoietic stem cell	H3K27me3	No treatment	NA	Human_UPR9-cells_H3K27me3_No-treatment_Stunnenberg.bed	15117
1	209	cistrome_epigenome	199.779	2.6438	1515	23	28	216	216	89	5154	288457	2594429	NA	VCaP	prostate	H3K27me3	R1881(16hr)	NA	Human_VCaP_H3K27me3_R1881-16hr_Chinnaiyan.bed	4510
1	2961	ucsc_features	196.494	1.36087	12142	24	66	11	66	33.7	80885	277830	2518698	NA	NA	NA	NA	NA	NA	genomicSuperDups.bed	51599
1	208	cistrome_epigenome	194.88	2.30121	1919	25	39	163	163	75.7	7504	288053	2592079	NA	VCaP	prostate	H3K27me3	EtOH(16hr)	NA	Human_VCaP_H3K27me3_EtOH-16hr_Chinnaiyan.bed	5702
1	55	cistrome_cistrome	184.314	1.51312	6428	26	58	43	58	42.3	38373	283544	2561210	NA	MCF-7	breast	ESR1	EtOH(6hr)	NA	Human_MCF-7_ESR1_EtOH-6hr_Barton.bed	45356
1	31	cistrome_cistrome	168.9	13.0643	313	27	2	728	728	252	215	289659	2599368	NA	LnCaP	prostate	AR	1nmR1881(16hr)	NA	Human_LnCaP_AR_1nmR1881-16hr_Chinnaiyan.bed	4936
1	92	cistrome_cistrome	146.609	2.32639	1407	28	38	244	244	103	5437	288565	2594146	NA	MCF-7	breast	TRIM24	EtOH(6hr)	NA	Human_MCF-7_TRIM24_EtOH-6hr_Barton.bed	8261
1	103	cistrome_cistrome	131.851	3.31146	708	29	19	461	461	170	1920	289264	2597663	NA	NB4 cells	hematopoietic stem cell	PML	No treatment	NA	Human_NB4-cells_PML_No-treatment_Stunnenberg.bed	3912
1	1	cistrome_cistrome	128.618	5.19896	424	30	8	618	618	219	732	289548	2598851	NA	22RV1	prostate	AR	No treatment	NA	Human_22RV1_AR_No-treatment_Chinnaiyan.bed	3802
1	173	cistrome_epigenome	123.892	1.40487	6223	31	63	46	63	46.7	39958	283749	2559625	NA	LnCaP	prostate	H3K9me3	regular medium	NA	Human_LnCaP_H3K9me3_regular-medium_Chinnaiyan.bed	25317
1	146	cistrome_cistrome	121.251	1.54613	3806	32	57	84	84	57.7	22171	286166	2577412	NA	metastatic prostate cancer tissue	prostate	PolII	No treatment	NA	Human_metastatic-prostate-cancer-tissue_PolII_No-treatment_Chinnaiyan.bed	13863
1	30	cistrome_cistrome	113.388	4.79141	402	33	10	640	640	228	753	289570	2598830	NA	LnCaP	prostate	AR	10nmR1881(16hr)	NA	Human_LnCaP_AR_10nmR1881-16hr_Chinnaiyan.bed	7635
1	181	cistrome_epigenome	100.507	1.25839	10747	34	75	14	75	41	77150	279225	2522433	NA	MCF-7	breast	H3K4me2	E2(6hr)	NA	Human_MCF-7_H3K4me2_E2-6hr_Barton.bed	54266
1	110	cistrome_cistrome	100.075	2.62463	762	35	30	436	436	167	2607	289210	2596976	NA	NB4 cells	hematopoietic stem cell	RXR	No treatment(Antibody RXR _sc774)	NA	Human_NB4-cells_RXR_No-treatment-Antibody-RXR-_sc774_Stunnenberg.bed	5248
1	423	encode_tfbs	91.3259	2.77103	634	36	26	491	491	184	2054	289338	2597529	NA	HeLa-S3	NA	EZH2_(39875)	None	NA	wgEncodeAwgTfbsBroadHelas3Ezh239875UniPk.narrowPeak	1818
1	10	cistrome_cistrome	84.0965	1.41681	3986	37	61	75	75	57.7	25324	285986	2574259	NA	APL74 cells	hematopoietic stem cell	PML	No treatment	NA	Human_APL74-cells_PML_No-treatment_Stunnenberg.bed	24812
1	102	cistrome_cistrome	82.2668	3.75548	375	38	16	662	662	239	896	289597	2598687	NA	NB4 cells	hematopoietic stem cell	PML	ATRA(24hr)	NA	Human_NB4-cells_PML_ATRA-24hr_Stunnenberg.bed	4179
1	109	cistrome_cistrome	78.0096	4.68613	281	39	11	769	769	273	538	289691	2599045	NA	NB4 cells	hematopoietic stem cell	RXR	ATRA(24hr)	NA	Human_NB4-cells_RXR_ATRA-24hr_Stunnenberg.bed	4498
1	124	cistrome_cistrome	76.7828	3.23075	423	40	20	621	621	227	1175	289549	2598408	NA	UPR9 cells	hematopoietic stem cell	RARA	No treatment	NA	Human_UPR9-cells_RARA_No-treatment_Stunnenberg.bed	1818
1	195	cistrome_epigenome	76.1465	1.24339	8935	41	77	20	77	46	64813	281037	2534770	NA	NB4 cells	hematopoietic stem cell	H3K27me3	ATRA(24hr)	NA	Human_NB4-cells_H3K27me3_ATRA-24hr_Stunnenberg.bed	43206
1	2962	ucsc_features	75.9672	1.0816	91174	42	88	5	88	45	774067	198798	1825516	NA	NA	NA	NA	NA	NA	laminB1.bed	2859884
1	9	cistrome_cistrome	62.8886	2.80997	424	43	24	618	618	228	1354	289548	2598229	NA	APL164 cells	hematopoietic stem cell	RXR	No treatment	NA	Human_APL164-cells_RXR_No-treatment_Stunnenberg.bed	6490
1	273	codex	59.1071	1.60244	1576	44	50	209	209	101	8835	288396	2590748	T cell Lymphoblastic Lymphoma cell line carrying t(7;9) translocation (TCRB-NOTC	Lymphoma cell	NA	GABPA	NA	GSE51800	GSM1252930_GABPA.bed	14021
1	122	cistrome_cistrome	46.8845	3.36556	242	45	18	823	823	295	645	289730	2598938	NA	UPR9 cells	hematopoietic stem cell	PML	No treatment	NA	Human_UPR9-cells_PML_No-treatment_Stunnenberg.bed	395
1	152	cistrome_epigenome	44.8192	1.41118	2129	46	62	149	149	85.7	13554	287843	2586029	NA	APL164 cells	hematopoietic stem cell	H3K9K14ac	No treatment	NA	Human_APL164-cells_H3K9K14ac_No-treatment_Stunnenberg.bed	7517
1	129	cistrome_cistrome	43.2054	2.53379	344	47	33	693	693	258	1218	289628	2598365	NA	VCaP	prostate	AR	No treatment	NA	Human_VCaP_AR_No-treatment_Chinnaiyan.bed	2976
1	8	cistrome_cistrome	41.6111	2.48081	344	48	34	693	693	258	1244	289628	2598339	NA	APL164 cells	hematopoietic stem cell	PML	No treatment	NA	Human_APL164-cells_PML_No-treatment_Stunnenberg.bed	4000
1	128	cistrome_cistrome	34.4157	2.08736	406	49	42	634	634	242	1745	289566	2597838	NA	VCaP	prostate	AR	EtOH(16hr)	NA	Human_VCaP_AR_EtOH-16hr_Chinnaiyan.bed	3613
1	2966	ucsc_features	32.8557	4.68598	116	50	12	1023	1023	362	222	289856	2599361	NA	NA	NA	NA	NA	NA	numtSAssembled.bed	78
1	217	cistrome_epigenome	31.4739	1.48985	1121	51	60	306	306	139	6754	288851	2592829	NA	VCaP	prostate	H3K9me3	EtOH(16hr)	NA	Human_VCaP_H3K9me3_EtOH-16hr_Chinnaiyan.bed	4293
1	196	cistrome_epigenome	16.3661	1.34044	1003	52	67	340	340	153	6714	288969	2592869	NA	NB4 cells	hematopoietic stem cell	H3K27me3	No treatment	NA	Human_NB4-cells_H3K27me3_No-treatment_Stunnenberg.bed	2918
1	131	cistrome_cistrome	16.1927	1.57485	437	53	56	611	611	240	2489	289535	2597094	NA	VCaP	prostate	AR	siERG	NA	Human_VCaP_AR_siERG_Chinnaiyan.bed	5586
1	2506	sheffield_dnase	12.9277	17.9311	20	54	1	1400	1400	485	10	289952	2599573	Epithelial;Fibroblast;Muscle;Hematopoietic;Stem;Brain;Colon;Cervix;Liver;Endothe	NA	NA	NA	NA	NA	437.bed	31
1	2639	sheffield_dnase	11.6535	5.68982	33	55	7	1305	1305	456	52	289939	2599531	Epithelial;Fibroblast;Brain;Hematopoietic;Primitive;Stem;Colon;Cervix;Liver;Endo	NA	NA	NA	NA	NA	602.bed	86
1	1216	sheffield_dnase	11.0915	2.71596	73	56	27	1141	1141	408	241	289899	2599342	Hematopoietic;Cervix;Endothelial;Epithelial	NA	NA	NA	NA	NA	1126.bed	315
1	2479	sheffield_dnase	10.1053	1.2046	1416	57	79	241	241	126	10547	288556	2589036	NA	NA	NA	NA	NA	NA	406.bed	11953
1	113	cistrome_cistrome	9.01635	1.39863	405	58	64	636	636	253	2597	289567	2596986	NA	RWPE	prostate	ERG	GUS overexpression	NA	Human_RWPE_ERG_GUS-overexpression_Chinnaiyan.bed	5201
1	220	cistrome_epigenome	8.53843	1.14682	2131	59	82	148	148	96.3	16674	287841	2582909	NA	VCaP	prostate	Pan-H3	regular medium	NA	Human_VCaP_Pan-H3_regular-medium_Chinnaiyan.bed	8924
1	1292	sheffield_dnase	8.50046	2.94763	48	60	22	1232	1232	438	146	289924	2599437	Primitive;Hematopoietic;Stem;Liver;Endothelial;Prostate;Brain;Muscle;Bone	NA	NA	NA	NA	NA	1219.bed	195
1	116	cistrome_cistrome	8.05157	1.08961	5036	61	87	54	87	67.3	41495	284936	2558088	NA	T47D	breast	ESR1	full media	NA	Human_T47D_ESR1_full-media_Hurtado.bed	17642
1	1209	sheffield_dnase	7.70372	4.48299	26	62	14	1340	1340	472	52	289946	2599531	Epithelial;Fibroblast;Muscle;Brain;Hematopoietic;Primitive;Skin;Stem;Endothelial	NA	NA	NA	NA	NA	1118.bed	79
1	35	cistrome_cistrome	6.40564	1.29562	448	63	72	604	604	246	3101	289524	2596482	NA	LnCaP	prostate	ERG	No treatment	NA	Human_LnCaP_ERG_No-treatment_Chinnaiyan.bed	5016
1	1514	sheffield_dnase	6.21564	4.59781	20	64	13	1400	1400	492	39	289952	2599544	Epithelial;Fibroblast;Muscle;Hematopoietic;Stem;Colon;Cervix;Endothelial;Primiti	NA	NA	NA	NA	NA	1460.bed	60
1	1217	sheffield_dnase	5.26846	1.64432	106	65	47	1050	1050	387	578	289866	2599005	Hematopoietic;Endothelial	NA	NA	NA	NA	NA	1127.bed	685
1	1467	sheffield_dnase	3.54393	2.38434	25	66	36	1352	1352	485	94	289947	2599489	Epithelial;Fibroblast;Hematopoietic;Primitive;Skin;Stem;Brain;Colon;Cervix;Liver	NA	NA	NA	NA	NA	1410.bed	120
1	374	codex	3.4322	1.20609	391	67	78	647	647	264	2907	289581	2596676	K562 erythrocytic leukaemia cells (ATCC CCL-243) were grown according to standar	Embryonic Stem Cell	NA	EP300	NA	GSE32509	GSM831036_EP300.bed	2276
1	182	cistrome_epigenome	2.34341	1.03219	7868	68	92	33	92	64.3	68395	282104	2531188	NA	MCF-7	breast	H3K4me2	EtOH(6hr)	NA	Human_MCF-7_H3K4me2_EtOH-6hr_Barton.bed	36821
1	134	cistrome_cistrome	2.01525	1.15527	314	69	81	726	726	292	2437	289658	2597146	NA	VCaP	prostate	ERG	siERG	NA	Human_VCaP_ERG_siERG_Chinnaiyan.bed	4635
1	2579	sheffield_dnase	1.95172	1.5768	35	70	55	1293	1293	473	199	289937	2599384	Brain;Hematopoietic;Epithelial	NA	NA	NA	NA	NA	532.bed	235
1	992	encode_tfbs	1.88707	1.29895	92	71	71	1090	1090	411	635	289880	2598948	NA	NT2-D1	NA	ZNF274	None	NA	wgEncodeAwgTfbsSydhNt2d1Znf274UcdUniPk.narrowPeak	745
1	2753	sheffield_dnase	1.54878	1.5938	24	72	53	1362	1362	496	135	289948	2599448	Complex tissue specific	NA	NA	NA	NA	NA	750.bed	160
1	137	cistrome_cistrome	1.36692	1.04303	1908	73	91	166	166	110	16404	288064	2583179	NA	VCaP	prostate	Polll	R1881(16hr)	NA	Human_VCaP_Polll_R1881-16hr_Chinnaiyan.bed	8533
1	1243	sheffield_dnase	1.27856	1.86063	11	74	46	1603	1603	574	53	289961	2599530	Epithelial;Fibroblast;Hematopoietic;Cervix;Liver;Endothelial;Mammary;Skin;Brain	NA	NA	NA	NA	NA	1160.bed	65
1	2369	sheffield_dnase	1.26292	1.58207	18	75	54	1428	1428	519	102	289954	2599481	Epithelial;Fibroblast;Muscle;Hematopoietic;Cervix;Liver;Brain	NA	NA	NA	NA	NA	279.bed	121
1	1306	sheffield_dnase	1.19456	1.50674	20	76	59	1400	1400	512	119	289952	2599464	Brain;Endothelial;Epithelial;Fibroblast	NA	NA	NA	NA	NA	1237.bed	140
1	1427	sheffield_dnase	1.06257	1.3014	36	77	70	1289	1289	479	248	289936	2599335	Muscle;Epithelial	NA	NA	NA	NA	NA	1370.bed	285
1	224	codex	0.950639	1.37421	21	78	65	1388	1388	510	137	289951	2599446	No drug (DMSO)	Erythroid Leukaemia	NA	STAT5	NA	E-MTAB-1096	BG22_STAT5_HEL_DMSO.bed	127
1	1496	sheffield_dnase	0.913769	1.60089	10	79	51	1652	1652	594	56	289962	2599527	Epithelial;Fibroblast;Muscle;Primitive;Brain;Endothelial;Colon;Cervix;Liver;Hema	NA	NA	NA	NA	NA	1439.bed	67
1	2883	sheffield_dnase	0.913769	1.60089	10	79	51	1652	1652	594	56	289962	2599527	Epithelial;Fibroblast;Muscle;Hematopoietic;Primitive;Skin;Brain;Endothelial;Colo	NA	NA	NA	NA	NA	916.bed	67
1	2926	sheffield_dnase	0.89293	2.03752	5	81	43	2057	2057	727	22	289967	2599561	Epithelial;Brain;Hematopoietic;Skin;Stem;Colon;Cervix;Liver;Fibroblast;Prostate;	NA	NA	NA	NA	NA	967.bed	28
1	1194	sheffield_dnase	0.818888	1.33075	19	82	68	1414	1414	521	128	289953	2599455	Epithelial;Fibroblast;Muscle;Hematopoietic;Primitive;Skin;Brain;Endothelial;Cerv	NA	NA	NA	NA	NA	1100.bed	148
1	2500	sheffield_dnase	0.746406	1.31384	17	83	69	1443	1443	532	116	289955	2599467	Fibroblast;Muscle;Hematopoietic;Brain;Epithelial;Endothelial;Bone	NA	NA	NA	NA	NA	431.bed	134
1	1391	sheffield_dnase	0.708458	1.28072	18	84	73	1428	1428	528	126	289954	2599457	Fibroblast;Brain;Epithelial;Endothelial;Muscle;Skin;Bone	NA	NA	NA	NA	NA	1334.bed	145
1	2918	sheffield_dnase	0.612404	1.02102	1289	85	93	270	270	149	11319	288683	2588264	NA	NA	NA	NA	NA	NA	955.bed	12606
1	1629	sheffield_dnase	0.599896	1.24514	15	86	76	1484	1484	549	108	289957	2599475	Fibroblast;Muscle;Primitive;Brain;Epithelial;Endothelial;Bone	NA	NA	NA	NA	NA	1585.bed	124
1	2888	sheffield_dnase	0.518938	1.19005	15	87	80	1484	1484	550	113	289957	2599470	Muscle;Hematopoietic;Epithelial;Fibroblast;Cervix;Liver;Mammary;Brain	NA	NA	NA	NA	NA	920.bed	129
1	2615	sheffield_dnase	0.503379	1.14005	22	88	83	1373	1373	515	173	289950	2599410	Fibroblast;Muscle;Hematopoietic;Skin	NA	NA	NA	NA	NA	571.bed	196
1	2656	sheffield_dnase	0.460798	1.13734	17	89	84	1443	1443	539	134	289955	2599449	Fibroblast;Muscle;Hematopoietic;Skin;Epithelial;Endothelial;Cervix;Brain	NA	NA	NA	NA	NA	623.bed	152
1	2494	sheffield_dnase	0.428633	1.12061	16	90	85	1459	1459	545	128	289956	2599455	Hematopoietic;Epithelial;Cervix;Mammary;Skin	NA	NA	NA	NA	NA	424.bed	145
1	2450	sheffield_dnase	0.392735	1.10993	13	91	86	1524	1524	567	105	289959	2599478	Fibroblast;Muscle;Hematopoietic;Skin;Brain;Epithelial;Endothelial;Bone	NA	NA	NA	NA	NA	375.bed	119
1	29	cistrome_cistrome	0.33207	1.00391	744	92	97	445	445	211	6644	289228	2592939	NA	Ishikawa	uterus	ESR1	EtOH(45min)	NA	Human_Ishikawa_ESR1_EtOH-45min_Liu.bed	6120
1	1762	sheffield_dnase	0.327928	1.04702	16	93	90	1459	1459	547	137	289956	2599446	Epithelial;Fibroblast;Muscle;Brain;Endothelial;Skin	NA	NA	NA	NA	NA	1734.bed	154
1	2574	sheffield_dnase	0.316929	1.01665	44	94	95	1254	1254	481	388	289928	2599195	Muscle;Hematopoietic;Fibroblast;Epithelial	NA	NA	NA	NA	NA	522.bed	433
1	868	encode_tfbs	0.315846	1.02092	32	95	94	1313	1313	501	281	289940	2599302	NA	HepG2	NA	ZNF274	None	NA	wgEncodeAwgTfbsSydhHepg2Znf274UcdUniPk.narrowPeak	245
1	2791	sheffield_dnase	0.313225	1.05472	10	96	89	1652	1652	612	85	289962	2599498	Epithelial;Fibroblast;Muscle;Hematopoietic;Primitive;Skin;Brain;Stem;Endothelial	NA	NA	NA	NA	NA	800.bed	96
1	1537	sheffield_dnase	0.280463	1.01217	14	97	96	1502	1502	565	124	289958	2599459	Fibroblast;Muscle;Skin;Brain;Epithelial;Endothelial	NA	NA	NA	NA	NA	1484.bed	139
1	694	encode_tfbs	0.253629	0.987256	62	98	98	1181	1181	459	563	289910	2599020	NA	GM08714	NA	ZNF274	None	NA	wgEncodeAwgTfbsSydhGm08714Znf274UcdUniPk.narrowPeak	667
1	966	encode_tfbs	0.25008	0.983955	36	99	100	1289	1289	496	328	289936	2599255	NA	K562	NA	ZNF274	None	NA	wgEncodeAwgTfbsSydhK562Znf274UcdUniPk.narrowPeak	305
1	2453	sheffield_dnase	0.240362	0.976378	22	100	101	1373	1373	525	202	289950	2599381	Hematopoietic;Liver	NA	NA	NA	NA	NA	380.bed	225
1	1614	sheffield_dnase	0.236868	0.972938	14	101	103	1502	1502	569	129	289958	2599454	Fibroblast;Brain;Epithelial;Endothelial;Muscle;Bone	NA	NA	NA	NA	NA	1566.bed	144
1	2068	sheffield_dnase	0.228336	0.984814	194	102	99	899	899	367	1766	289778	2597817	Epithelial	NA	NA	NA	NA	NA	2142.bed	1961
1	1635	sheffield_dnase	0.205995	0.938187	9	103	109	1709	1709	640	86	289963	2599497	Fibroblast;Muscle;Hematopoietic;Skin;Brain;Epithelial;Endothelial;Bone	NA	NA	NA	NA	NA	1591.bed	96
1	1520	sheffield_dnase	0.192128	0.935893	19	104	111	1414	1414	543	182	289953	2599401	Epithelial;Muscle;Brain	NA	NA	NA	NA	NA	1467.bed	202
1	2616	sheffield_dnase	0.186349	0.930778	19	105	113	1414	1414	544	183	289953	2599400	Hematopoietic;Epithelial	NA	NA	NA	NA	NA	572.bed	203
1	1446	sheffield_dnase	0.185351	0.914781	10	106	116	1652	1652	625	98	289962	2599485	Fibroblast;Muscle;Primitive;Brain;Epithelial;Endothelial;Skin;Bone	NA	NA	NA	NA	NA	1390.bed	109
1	2252	sheffield_dnase	0.184961	0.925405	16	107	115	1459	1459	560	155	289956	2599428	Ewing sarcoma;Hematopoietic;Epithelial;Fibroblast;Brain	NA	NA	NA	NA	NA	2374.bed	172
1	1959	sheffield_dnase	0.182525	0.949665	50	108	107	1222	1222	479	472	289922	2599111	Brain;Fibroblast;Epithelial	NA	NA	NA	NA	NA	1992.bed	523
1	1991	sheffield_dnase	0.176579	0.925946	22	109	114	1373	1373	532	213	289950	2599370	Brain;Endothelial;Epithelial;Fibroblast	NA	NA	NA	NA	NA	2041.bed	236
1	1395	sheffield_dnase	0.175986	0.91478	15	110	117	1484	1484	570	147	289957	2599436	Fibroblast;Muscle;Brain;Epithelial;Endothelial;Skin;Bone	NA	NA	NA	NA	NA	1338.bed	163
1	1840	sheffield_dnase	0.156255	0.89648	16	111	122	1459	1459	564	160	289956	2599423	Epithelial;Fibroblast;Brain;Endothelial;Colon;Cervix;Hematopoietic;Muscle;Skin;L	NA	NA	NA	NA	NA	1826.bed	177
1	1401	sheffield_dnase	0.151913	0.896479	18	112	123	1428	1428	554	180	289954	2599403	Epithelial;Fibroblast;Muscle;Hematopoietic;Primitive;Skin;Brain;Endothelial;Cerv	NA	NA	NA	NA	NA	1343.bed	199
1	2451	sheffield_dnase	0.145128	0.891784	19	113	125	1414	1414	551	191	289953	2599392	Hematopoietic;Cervix;Liver	NA	NA	NA	NA	NA	376.bed	211
1	2384	sheffield_dnase	0.144632	0.858326	9	114	131	1709	1709	651	94	289963	2599489	Epithelial;Fibroblast;Muscle;Brain;Hematopoietic;Primitive;Skin;Stem;Endothelial	NA	NA	NA	NA	NA	296.bed	104
1	144	cistrome_cistrome	0.142249	0.973594	496	115	102	581	581	266	4567	289476	2595016	NA	metastatic prostate cancer tissue	prostate	AR	No treatment	NA	Human_metastatic-prostate-cancer-tissue_AR_No-treatment_Chinnaiyan.bed	7723
1	2497	sheffield_dnase	0.14008	0.938951	84	116	108	1111	1111	445	802	289888	2598781	Hematopoietic	NA	NA	NA	NA	NA	429.bed	887
1	2539	sheffield_dnase	0.137615	0.911254	37	117	119	1287	1287	508	364	289935	2599219	Epithelial;Fibroblast;Muscle;Hematopoietic;Primitive;Brain;Endothelial;Cervix;Li	NA	NA	NA	NA	NA	474.bed	402
1	1146	sheffield_dnase	0.13068	0.853782	12	118	133	1566	1566	606	126	289960	2599457	Epithelial;Fibroblast;Muscle;Skin;Brain;Endothelial;Cervix;Bone	NA	NA	NA	NA	NA	1045.bed	139
1	2912	sheffield_dnase	0.126227	0.83782	10	119	137	1652	1652	636	107	289962	2599476	Epithelial;Fibroblast;Muscle;Primitive;Skin;Brain;Endothelial;Colon;Cervix;Bone;	NA	NA	NA	NA	NA	948.bed	118
1	1878	sheffield_dnase	0.124926	0.850664	13	120	134	1524	1524	593	137	289959	2599446	Epithelial;Brain;Stem;Colon;Cervix;Muscle;Skin;Fibroblast;Liver	NA	NA	NA	NA	NA	1880.bed	151
1	1190	sheffield_dnase	0.111078	0.832431	13	121	138	1524	1524	594	140	289959	2599443	Fibroblast;Muscle;Skin;Brain;Epithelial;Endothelial;Bone;Liver	NA	NA	NA	NA	NA	1096.bed	154
1	2147	sheffield_dnase	0.102603	0.820703	13	122	142	1524	1524	596	142	289959	2599441	Brain;Stem;Colon;Epithelial;Skin;Liver	NA	NA	NA	NA	NA	2242.bed	156
1	1547	sheffield_dnase	0.101904	0.808282	11	123	151	1603	1603	626	122	289961	2599461	Fibroblast;Muscle;Hematopoietic;Primitive;Skin;Brain;Epithelial;Endothelial;Cerv	NA	NA	NA	NA	NA	1494.bed	134
1	2407	sheffield_dnase	0.101746	0.933813	140	124	112	984	984	407	1344	289832	2598239	Hematopoietic	NA	NA	NA	NA	NA	326.bed	1485
1	1761	sheffield_dnase	0.100085	0.848007	21	125	135	1388	1388	549	222	289951	2599361	Fibroblast;Brain;Epithelial;Endothelial;Muscle	NA	NA	NA	NA	NA	1733.bed	244
1	1406	sheffield_dnase	0.100039	0.790989	9	126	157	1709	1709	664	102	289963	2599481	Fibroblast;Muscle;Skin;Brain;Epithelial;Endothelial;Bone	NA	NA	NA	NA	NA	1348.bed	112
1	93	cistrome_cistrome	0.0981426	0.950467	278	127	105	772	772	335	2622	289694	2596961	NA	MCF-7	breast	c-Fos	DMSO(45min-3hr)	NA	Human_MCF-7_c-Fos_DMSO-45min-3hr_Liu.bed	1021
1	1587	sheffield_dnase	0.0976044	0.801708	11	128	153	1603	1603	628	123	289961	2599460	Fibroblast;Muscle;Brain;Epithelial;Endothelial;Skin;Bone	NA	NA	NA	NA	NA	1536.bed	135
1	1268	sheffield_dnase	0.0912867	0.756098	7	129	169	1852	1852	717	83	289965	2599500	Epithelial;Fibroblast;Hematopoietic;Primitive;Skin;Brain;Endothelial;Colon;Cervi	NA	NA	NA	NA	NA	1192.bed	91
1	1888	sheffield_dnase	0.0884248	0.819343	17	130	144	1443	1443	572	186	289955	2599397	Muscle;Epithelial;Fibroblast	NA	NA	NA	NA	NA	1893.bed	204
1	1230	sheffield_dnase	0.088318	0.779582	10	131	161	1652	1652	648	115	289962	2599468	Fibroblast;Muscle;Primitive;Skin;Brain;Epithelial;Endothelial;Bone;Liver	NA	NA	NA	NA	NA	1147.bed	126
1	2146	sheffield_dnase	0.0873207	0.798212	13	132	155	1524	1524	604	146	289959	2599437	Skin;Brain;Endothelial;Primitive;Epithelial	NA	NA	NA	NA	NA	2241.bed	160
1	1317	sheffield_dnase	0.0819553	0.776511	11	133	164	1603	1603	633	127	289961	2599456	Fibroblast;Muscle;Skin;Brain;Epithelial;Endothelial;Cervix;Bone	NA	NA	NA	NA	NA	1247.bed	139
1	1354	sheffield_dnase	0.0804521	0.787422	13	134	159	1524	1524	606	148	289959	2599435	Epithelial;Fibroblast;Muscle;Hematopoietic;Primitive;Skin;Brain;Endothelial;Colo	NA	NA	NA	NA	NA	1293.bed	162
1	1246	sheffield_dnase	0.0798914	0.61827	2	135	253	2483	2483	957	29	289970	2599554	Epithelial;Fibroblast;Muscle;Hematopoietic;Brain;Stem;Colon;Cervix;Liver;Endothe	NA	NA	NA	NA	NA	1163.bed	32
1	2751	sheffield_dnase	0.0741932	0.707767	6	136	191	1945	1945	757	76	289966	2599507	Epithelial;Fibroblast;Muscle;Hematopoietic;Primitive;Skin;Brain;Endothelial;Colo	NA	NA	NA	NA	NA	748.bed	83
1	2578	sheffield_dnase	0.0739459	0.802792	18	137	152	1428	1428	572	201	289954	2599382	Fibroblast;Muscle;Hematopoietic;Epithelial;Brain	NA	NA	NA	NA	NA	531.bed	220
1	1492	sheffield_dnase	0.0727653	0.731844	8	138	175	1776	1776	696	98	289964	2599485	Fibroblast;Muscle;Brain;Epithelial;Endothelial;Bone	NA	NA	NA	NA	NA	1435.bed	107
1	833	encode_tfbs	0.0681159	0.766755	13	139	166	1524	1524	610	152	289959	2599431	NA	HeLa-S3	NA	ZNF274	None	NA	wgEncodeAwgTfbsSydhHelas3Znf274UcdUniPk.narrowPeak	101
1	1580	sheffield_dnase	0.0592234	0.819923	30	140	143	1321	1321	535	328	289942	2599255	Brain;Endothelial;Epithelial	NA	NA	NA	NA	NA	1529.bed	359
1	1526	sheffield_dnase	0.0549257	0.755484	15	141	170	1484	1484	598	178	289957	2599405	Fibroblast;Brain;Epithelial;Endothelial;Muscle;Bone	NA	NA	NA	NA	NA	1473.bed	194
1	2052	sheffield_dnase	0.0549257	0.755484	15	141	170	1484	1484	598	178	289957	2599405	Epithelial;Brain;Skin;Colon;Hematopoietic	NA	NA	NA	NA	NA	2121.bed	194
1	789	encode_tfbs	0.054086	0.779574	20	143	162	1400	1400	568	230	289952	2599353	NA	HeLa-S3	NA	BRF2	None	NA	wgEncodeAwgTfbsSydhHelas3Brf2UniPk.narrowPeak	303
1	2826	sheffield_dnase	0.0532727	0.689613	8	144	199	1776	1776	706	104	289964	2599479	Epithelial;Fibroblast;Muscle;Primitive;Skin;Brain;Stem;Endothelial;Colon;Cervix;	NA	NA	NA	NA	NA	847.bed	113
1	1716	sheffield_dnase	0.0505057	0.695558	9	145	196	1709	1709	683	116	289963	2599467	Fibroblast;Muscle;Skin;Brain;Epithelial;Endothelial;Bone	NA	NA	NA	NA	NA	1681.bed	126
1	1468	sheffield_dnase	0.0501678	0.6676	7	146	220	1852	1852	739	94	289965	2599489	Epithelial;Skin;Fibroblast;Brain;Colon;Cervix;Endothelial;Muscle;Mammary;Bone;Li	NA	NA	NA	NA	NA	1411.bed	102
1	1530	sheffield_dnase	0.0501678	0.6676	7	146	220	1852	1852	739	94	289965	2599489	Fibroblast;Muscle;Epithelial;Brain;Skin	NA	NA	NA	NA	NA	1478.bed	102
1	1759	sheffield_dnase	0.049711	0.714601	11	148	185	1603	1603	645	138	289961	2599445	Epithelial;Fibroblast;Muscle;Primitive;Skin;Brain;Endothelial;Colon;Cervix;Hemat	NA	NA	NA	NA	NA	1730.bed	150
1	1408	sheffield_dnase	0.0495487	0.738297	14	149	174	1502	1502	608	170	289958	2599413	Fibroblast;Muscle;Skin;Bone	NA	NA	NA	NA	NA	1350.bed	185
1	1104	sheffield_dnase	0.0480069	0.689612	9	150	200	1709	1709	686	117	289963	2599466	Epithelial;Fibroblast;Muscle;Brain;Primitive;Skin;Endothelial;Colon;Cervix;Liver	NA	NA	NA	NA	NA	1000.bed	127
1	1494	sheffield_dnase	0.047911	0.676598	8	151	216	1776	1776	714	106	289964	2599477	Fibroblast;Muscle;Skin;Brain;Epithelial;Endothelial;Colon;Bone	NA	NA	NA	NA	NA	1437.bed	115
1	2241	sheffield_dnase	0.0474344	0.709459	11	152	190	1603	1603	648	139	289961	2599444	Complex tissue specific	NA	NA	NA	NA	NA	2363.bed	151
1	1296	sheffield_dnase	0.0452511	0.70439	11	153	194	1603	1603	650	140	289961	2599443	Primitive;Epithelial;Skin	NA	NA	NA	NA	NA	1223.bed	152
1	1646	sheffield_dnase	0.0417523	0.721321	14	154	179	1502	1502	612	174	289958	2599409	Epithelial;Endothelial;Fibroblast;Skin;Brain	NA	NA	NA	NA	NA	1603.bed	189
1	2602	sheffield_dnase	0.0415806	0.831578	50	155	139	1222	1222	505	539	289922	2599044	Stem;Colon;Mammary	NA	NA	NA	NA	NA	557.bed	590
1	1129	sheffield_dnase	0.0413676	0.799526	33	156	154	1305	1305	538	370	289939	2599213	Primitive;Hematopoietic;Liver;Muscle;Bone	NA	NA	NA	NA	NA	1026.bed	404
1	2348	sheffield_dnase	0.0407809	0.657972	8	157	225	1776	1776	719	109	289964	2599474	Epithelial;Fibroblast;Muscle;Skin;Brain;Endothelial;Colon;Cervix;Mammary;Bone;Li	NA	NA	NA	NA	NA	2498.bed	118
1	1163	sheffield_dnase	0.0402582	0.537892	3	158	323	2313	2313	931	50	289969	2599533	Epithelial;Fibroblast;Brain;Hematopoietic;Primitive;Stem;Endothelial;Muscle;Colo	NA	NA	NA	NA	NA	1067.bed	54
1	1579	sheffield_dnase	0.0394139	0.722982	15	159	178	1484	1484	607	186	289957	2599397	Fibroblast;Muscle;Bone;Brain	NA	NA	NA	NA	NA	1528.bed	202
1	1474	sheffield_dnase	0.0392652	0.67916	10	160	213	1652	1652	675	132	289962	2599451	Epithelial;Muscle;Skin;Brain	NA	NA	NA	NA	NA	1418.bed	143
1	1434	sheffield_dnase	0.0381668	0.743821	19	161	173	1414	1414	583	229	289953	2599354	Epithelial;Endothelial;Fibroblast;Brain	NA	NA	NA	NA	NA	1379.bed	249
1	1877	sheffield_dnase	0.0356863	0.627537	7	162	246	1852	1852	753	100	289965	2599483	Epithelial;Fibroblast;Muscle;Brain;Hematopoietic;Primitive;Skin;Endothelial;Colo	NA	NA	NA	NA	NA	188.bed	108
1	1988	sheffield_dnase	0.0350721	0.897928	179	163	121	920	920	401	1787	289793	2597796	NA	NA	NA	NA	NA	NA	2034.bed	1965
1	1615	sheffield_dnase	0.0350617	0.705107	14	164	192	1502	1502	619	178	289958	2599405	Fibroblast;Brain;Epithelial;Muscle	NA	NA	NA	NA	NA	1567.bed	193
1	1188	sheffield_dnase	0.0327731	0.634677	8	165	240	1776	1776	727	113	289964	2599470	Complex tissue specific	NA	NA	NA	NA	NA	1094.bed	122
1	1119	sheffield_dnase	0.0322692	0.597655	6	166	266	1945	1945	792	90	289966	2599493	Epithelial;Fibroblast;Muscle;Hematopoietic;Primitive;Skin;Brain;Endothelial;Cerv	NA	NA	NA	NA	NA	1017.bed	97
1	2829	sheffield_dnase	0.0308291	0.68555	13	167	205	1524	1524	632	170	289959	2599413	Epithelial;Fibroblast;Muscle;Primitive;Skin;Brain;Endothelial;Bone	NA	NA	NA	NA	NA	850.bed	184
1	1987	sheffield_dnase	0.0303414	0.591087	6	168	273	1945	1945	795	91	289966	2599492	Muscle;Hematopoietic;Fibroblast;Stem;Cervix;Liver;Epithelial;Skin	NA	NA	NA	NA	NA	2033.bed	98
1	1541	sheffield_dnase	0.0293324	0.623638	8	169	248	1776	1776	731	115	289964	2599468	Fibroblast;Muscle;Skin;Brain;Epithelial;Endothelial;Primitive;Bone	NA	NA	NA	NA	NA	1488.bed	124
1	1386	sheffield_dnase	0.0287334	0.777574	34	170	163	1301	1301	545	392	289938	2599191	Brain;Endothelial;Epithelial;Muscle;Fibroblast	NA	NA	NA	NA	NA	1329.bed	427
1	2955	sheffield_dnase	0.027244	0.488992	3	171	389	2313	2313	958	55	289969	2599528	Fibroblast;Muscle;Hematopoietic;Skin;Brain;Epithelial;Endothelial;Colon;Bone;Liv	NA	NA	NA	NA	NA	997.bed	59
1	1667	sheffield_dnase	0.0268245	0.673659	13	172	218	1524	1524	638	173	289959	2599410	Fibroblast;Muscle;Skin;Brain;Endothelial;Epithelial	NA	NA	NA	NA	NA	1628.bed	187
1	1795	sheffield_dnase	0.026535	0.696301	16	173	195	1459	1459	609	206	289956	2599377	Hematopoietic	NA	NA	NA	NA	NA	177.bed	223
1	1842	sheffield_dnase	0.0265244	0.653066	11	174	227	1603	1603	668	151	289961	2599432	Epithelial;Colon;Cervix;Mammary;Skin	NA	NA	NA	NA	NA	1829.bed	163
1	1911	sheffield_dnase	0.0255907	0.62545	9	175	247	1709	1709	710	129	289963	2599454	Epithelial;Fibroblast;Muscle;Skin;Brain;Endothelial;Colon;Bone	NA	NA	NA	NA	NA	1924.bed	139
1	1394	sheffield_dnase	0.0248312	0.6358	10	176	239	1652	1652	689	141	289962	2599442	Fibroblast;Muscle;Skin;Brain;Epithelial;Endothelial	NA	NA	NA	NA	NA	1337.bed	152
1	2674	sheffield_dnase	0.024787	0.607782	8	177	258	1776	1776	737	118	289964	2599465	Epithelial;Fibroblast;Muscle;Primitive;Skin;Brain;Endothelial;Colon;Cervix;Mamma	NA	NA	NA	NA	NA	647.bed	127
1	1020	encode_tfbs	0.0244748	0.875707	148	178	129	972	972	426	1515	289824	2598068	NA	H1-hESC	NA	c-Myc	None	NA	wgEncodeAwgTfbsUtaH1hescCmycUniPk.narrowPeak	1217
1	1519	sheffield_dnase	0.0235693	0.631322	10	179	241	1652	1652	691	142	289962	2599441	Fibroblast;Muscle;Brain;Epithelial;Endothelial;Bone	NA	NA	NA	NA	NA	1466.bed	153
1	2457	sheffield_dnase	0.0235693	0.631322	10	179	241	1652	1652	691	142	289962	2599441	Epithelial;Brain;Hematopoietic;Stem;Colon;Cervix;Liver;Mammary	NA	NA	NA	NA	NA	384.bed	153
1	1675	sheffield_dnase	0.0228135	0.640341	11	181	235	1603	1603	673	154	289961	2599429	Fibroblast;Muscle;Brain;Epithelial;Endothelial;Bone	NA	NA	NA	NA	NA	1636.bed	166
1	1211	sheffield_dnase	0.0219478	0.71719	22	182	182	1373	1373	579	275	289950	2599308	Fibroblast;Brain;Hematopoietic;Primitive;Stem;Epithelial;Muscle;Colon;Liver;Endo	NA	NA	NA	NA	NA	1120.bed	298
1	2593	sheffield_dnase	0.0217398	0.611234	9	183	256	1709	1709	716	132	289963	2599451	Epithelial;Fibroblast;Muscle;Primitive;Skin;Brain;Endothelial;Colon;Cervix;Bone;	NA	NA	NA	NA	NA	548.bed	142
1	2867	sheffield_dnase	0.020579	0.606638	9	184	260	1709	1709	718	133	289963	2599450	Epithelial;Fibroblast;Muscle;Primitive;Skin;Brain;Endothelial;Colon;Cervix;Liver	NA	NA	NA	NA	NA	897.bed	143
1	1679	sheffield_dnase	0.0203627	0.683417	17	185	207	1443	1443	612	223	289955	2599360	Fibroblast;Muscle;Epithelial;Brain	NA	NA	NA	NA	NA	1641.bed	241
1	2117	sheffield_dnase	0.0202504	0.527342	5	186	332	2057	2057	858	85	289967	2599498	Hematopoietic;Muscle;Brain	NA	NA	NA	NA	NA	221.bed	91
1	1725	sheffield_dnase	0.0201868	0.651073	13	187	228	1524	1524	646	179	289959	2599404	Muscle;Epithelial;Fibroblast;Brain	NA	NA	NA	NA	NA	1690.bed	193
1	1126	sheffield_dnase	0.0197496	0.7051	21	188	193	1388	1388	590	267	289951	2599316	Primitive;Hematopoietic;Stem;Liver;Endothelial;Prostate;Skin;Muscle;Bone;Fibrobl	NA	NA	NA	NA	NA	1023.bed	289
1	2160	sheffield_dnase	0.0197292	0.587854	8	189	280	1776	1776	748	122	289964	2599461	Skin;Brain;Epithelial;Endothelial;Fibroblast;Muscle	NA	NA	NA	NA	NA	2262.bed	131
1	2548	sheffield_dnase	0.0185874	0.309134	1	190	864	2615	2615	1220	29	289971	2599554	Epithelial;Fibroblast;Hematopoietic;Skin;Stem;Brain;Endothelial;Prostate;Mammary	NA	NA	NA	NA	NA	488.bed	31
1	1704	sheffield_dnase	0.0183253	0.448241	3	191	454	2313	2313	986	60	289969	2599523	Complex tissue specific	NA	NA	NA	NA	NA	1665.bed	64
1	1767	sheffield_dnase	0.0177549	0.686819	19	192	204	1414	1414	603	248	289953	2599335	Fibroblast;Muscle;Epithelial;Endothelial;Brain	NA	NA	NA	NA	NA	1739.bed	268
1	736	encode_tfbs	0.0176237	0.712437	24	193	188	1362	1362	581	302	289948	2599281	NA	GM12878	NA	ZNF274	None	NA	wgEncodeAwgTfbsSydhGm12878Znf274UniPk.narrowPeak	233
1	2404	sheffield_dnase	0.0175827	0.389776	2	194	573	2483	2483	1080	46	289970	2599537	Epithelial;Fibroblast;Muscle;Hematopoietic;Primitive;Skin;Brain;Endothelial;Cerv	NA	NA	NA	NA	NA	323.bed	49
1	2268	sheffield_dnase	0.0175264	0.560299	7	195	297	1852	1852	781	112	289965	2599471	Epithelial;Fibroblast;Muscle;Primitive;Skin;Brain;Endothelial;Cervix;Mammary;Bon	NA	NA	NA	NA	NA	2397.bed	120
1	2951	sheffield_dnase	0.0175264	0.560299	7	195	297	1852	1852	781	112	289965	2599471	Epithelial;Fibroblast;Muscle;Skin;Brain;Endothelial;Colon;Primitive;Bone;Liver	NA	NA	NA	NA	NA	992.bed	120
1	1841	sheffield_dnase	0.0165124	0.509364	5	197	356	2057	2057	870	88	289967	2599495	Epithelial;Brain;Hematopoietic;Skin;Stem;Colon;Cervix;Liver;Fibroblast;Prostate;	NA	NA	NA	NA	NA	1828.bed	94
1	1586	sheffield_dnase	0.0164817	0.588925	9	198	278	1709	1709	728	137	289963	2599446	Epithelial;Fibroblast;Muscle;Skin;Brain;Endothelial;Bone	NA	NA	NA	NA	NA	1535.bed	147
1	1621	sheffield_dnase	0.0164817	0.588925	9	198	278	1709	1709	728	137	289963	2599446	Epithelial;Muscle;Endothelial;Cervix;Fibroblast;Hematopoietic	NA	NA	NA	NA	NA	1576.bed	147
1	1670	sheffield_dnase	0.0155177	0.62183	12	200	249	1566	1566	672	173	289960	2599410	Fibroblast;Muscle;Skin;Brain;Epithelial;Endothelial;Bone	NA	NA	NA	NA	NA	1631.bed	186
1	2389	sheffield_dnase	0.0143922	0.498044	5	201	375	2057	2057	878	90	289967	2599493	Epithelial;Fibroblast;Muscle;Hematopoietic;Primitive;Skin;Brain;Endothelial;Colo	NA	NA	NA	NA	NA	300.bed	96
1	2071	sheffield_dnase	0.0139005	0.560297	8	202	299	1776	1776	759	128	289964	2599455	Epithelial;Liver;Prostate;Mammary;Skin	NA	NA	NA	NA	NA	2147.bed	137
1	2272	sheffield_dnase	0.013803	0.589785	10	203	276	1652	1652	710	152	289962	2599431	Fibroblast;Muscle;Brain;Epithelial;Endothelial;Bone	NA	NA	NA	NA	NA	2401.bed	163
1	19	cistrome_cistrome	0.0129575	0.938057	939	204	110	361	361	225	8972	289033	2590611	NA	ECC-1	uterus	ESR1	EtOH(45min)	NA	Human_ECC-1_ESR1_EtOH-45min_Liu.bed	8848
1	1495	sheffield_dnase	0.0124172	0.568188	9	205	293	1709	1709	736	142	289963	2599441	Epithelial;Fibroblast;Muscle;Skin;Brain;Endothelial;Colon;Cervix;Primitive;Bone	NA	NA	NA	NA	NA	1438.bed	152
1	2168	sheffield_dnase	0.012231	0.453914	4	206	444	2191	2191	947	79	289968	2599504	Epithelial;Fibroblast;Muscle;Hematopoietic;Primitive;Skin;Brain;Endothelial;Colo	NA	NA	NA	NA	NA	227.bed	84
1	1542	sheffield_dnase	0.012222	0.594047	11	207	270	1603	1603	693	166	289961	2599417	Fibroblast;Muscle;Hematopoietic;Primitive;Skin;Brain;Epithelial;Endothelial;Live	NA	NA	NA	NA	NA	1489.bed	178
1	1440	sheffield_dnase	0.0117008	0.578369	10	208	282	1652	1652	714	155	289962	2599428	Fibroblast;Muscle;Brain	NA	NA	NA	NA	NA	1384.bed	166
1	1452	sheffield_dnase	0.0116872	0.481978	5	209	401	2057	2057	889	93	289967	2599490	Fibroblast;Muscle;Epithelial;Endothelial;Skin;Brain	NA	NA	NA	NA	NA	1397.bed	99
1	2629	sheffield_dnase	0.0116462	0.50744	6	210	363	1945	1945	839	106	289966	2599477	Epithelial;Fibroblast;Muscle;Skin;Brain;Endothelial;Colon;Cervix;Prostate;Bone	NA	NA	NA	NA	NA	593.bed	113
1	2035	sheffield_dnase	0.0115851	0.59049	11	211	274	1603	1603	696	167	289961	2599416	Fibroblast;Muscle;Brain;Epithelial;Endothelial;Skin	NA	NA	NA	NA	NA	2097.bed	179
1	1998	sheffield_dnase	0.0114135	0.645761	17	212	232	1443	1443	629	236	289955	2599347	Fibroblast;Brain;Endothelial;Epithelial;Muscle;Bone	NA	NA	NA	NA	NA	2054.bed	254
1	1229	sheffield_dnase	0.0113699	0.527339	7	213	333	1852	1852	799	119	289965	2599464	Fibroblast;Muscle;Primitive;Brain;Epithelial;Endothelial;Skin;Bone	NA	NA	NA	NA	NA	1146.bed	127
1	1307	sheffield_dnase	0.0113699	0.527339	7	213	333	1852	1852	799	119	289965	2599464	Muscle;Skin;Brain;Epithelial;Endothelial;Fibroblast;Cervix	NA	NA	NA	NA	NA	1238.bed	127
1	2892	sheffield_dnase	0.0111643	0.610162	13	215	257	1524	1524	665	191	289959	2599392	Fibroblast;Muscle;Brain;Epithelial;Endothelial	NA	NA	NA	NA	NA	926.bed	205
1	2693	sheffield_dnase	0.0110531	0.68049	23	216	211	1365	1365	597	303	289949	2599280	Hematopoietic;Epithelial	NA	NA	NA	NA	NA	673.bed	327
1	2873	sheffield_dnase	0.0110531	0.68049	23	216	211	1365	1365	597	303	289949	2599280	Epithelial;Brain;Hematopoietic;Stem;Colon;Liver;Mammary	NA	NA	NA	NA	NA	904.bed	327
1	1525	sheffield_dnase	0.0109788	0.586975	11	218	281	1603	1603	701	168	289961	2599415	Brain;Epithelial;Muscle;Bone;Liver	NA	NA	NA	NA	NA	1472.bed	180
1	2839	sheffield_dnase	0.0108208	0.597647	12	219	267	1566	1566	684	180	289960	2599403	Epithelial;Brain;Hematopoietic;Skin;Stem;Colon;Cervix;Fibroblast;Liver;Mammary;M	NA	NA	NA	NA	NA	865.bed	193
1	2055	sheffield_dnase	0.0106117	0.606984	13	220	259	1524	1524	668	192	289959	2599391	Colon;Cervix;Epithelial;Mammary	NA	NA	NA	NA	NA	2125.bed	206
1	2584	sheffield_dnase	0.010159	0.47183	5	221	415	2057	2057	898	95	289967	2599488	Brain;Hematopoietic;Stem;Fibroblast;Muscle;Endothelial;Primitive;Liver	NA	NA	NA	NA	NA	537.bed	101
1	136	cistrome_cistrome	0.00953663	0.950414	1715	222	106	190	222	173	16172	288257	2583411	NA	VCaP	prostate	Polll	EtOH(16hr)	NA	Human_VCaP_Polll_EtOH-16hr_Chinnaiyan.bed	8719
1	115	cistrome_cistrome	0.00918966	0.904492	433	223	120	614	614	319	4291	289539	2595292	NA	T47D	breast	ESR1	EtOH(45min)	NA	Human_T47D_ESR1_EtOH-45min_Liu.bed	3060
1	2187	sheffield_dnase	0.00915382	0.616834	15	224	255	1484	1484	654	218	289957	2599365	Fibroblast;Brain;Endothelial;Epithelial;Muscle	NA	NA	NA	NA	NA	2293.bed	234
1	1989	sheffield_dnase	0.00910095	0.597645	13	225	268	1524	1524	672	195	289959	2599388	Epithelial;Fibroblast;Muscle;Brain;Endothelial;Cervix;Skin	NA	NA	NA	NA	NA	2036.bed	209
1	2370	sheffield_dnase	0.00905739	0.432038	4	226	483	2191	2191	967	83	289968	2599500	Epithelial;Fibroblast;Muscle;Hematopoietic;Primitive;Skin;Brain;Stem;Endothelial	NA	NA	NA	NA	NA	28.bed	88
1	2423	sheffield_dnase	0.00883959	0.389774	3	227	574	2313	2313	1040	69	289969	2599514	Epithelial;Fibroblast;Muscle;Brain;Primitive;Skin;Stem;Endothelial;Colon;Cervix;	NA	NA	NA	NA	NA	341.bed	73
1	1656	sheffield_dnase	0.00882826	0.510189	7	228	354	1852	1852	811	123	289965	2599460	Fibroblast;Muscle;Skin;Brain;Epithelial;Endothelial	NA	NA	NA	NA	NA	1614.bed	131
1	2149	sheffield_dnase	0.00882826	0.510189	7	228	354	1852	1852	811	123	289965	2599460	Epithelial;Fibroblast;Muscle;Skin;Endothelial;Cervix;Mammary;Brain	NA	NA	NA	NA	NA	2244.bed	131
1	132	cistrome_cistrome	0.00862784	0.811067	96	230	148	1079	1079	486	1061	289876	2598522	NA	VCaP	prostate	ERG+AR	regular medium	NA	Human_VCaP_ERG+AR_regular-medium_Chinnaiyan.bed	2430
1	1847	sheffield_dnase	0.00836294	0.570009	11	231	289	1603	1603	708	173	289961	2599410	Fibroblast;Brain;Endothelial;Epithelial;Muscle;Skin;Bone	NA	NA	NA	NA	NA	1833.bed	185
1	1472	sheffield_dnase	0.00835018	0.484581	6	232	395	1945	1945	857	111	289966	2599472	Fibroblast;Muscle;Epithelial;Skin;Bone;Brain	NA	NA	NA	NA	NA	1416.bed	118
1	1632	sheffield_dnase	0.00814218	0.384206	3	233	588	2313	2313	1040	70	289969	2599513	Complex tissue specific	NA	NA	NA	NA	NA	1589.bed	74
1	2091	sheffield_dnase	0.00809322	0.640331	19	234	236	1414	1414	628	266	289953	2599317	Epithelial;Colon;Cervix	NA	NA	NA	NA	NA	2178.bed	286
1	1592	sheffield_dnase	0.00779351	0.537883	9	235	324	1709	1709	756	150	289963	2599433	Fibroblast;Muscle;Brain;Epithelial;Endothelial	NA	NA	NA	NA	NA	1541.bed	160
1	1721	sheffield_dnase	0.00776734	0.502025	7	236	371	1852	1852	820	125	289965	2599458	Fibroblast;Muscle;Brain;Epithelial;Endothelial;Skin;Bone	NA	NA	NA	NA	NA	1686.bed	133
1	1475	sheffield_dnase	0.00766761	0.597644	14	237	269	1502	1502	669	210	289958	2599373	Fibroblast;Muscle;Brain	NA	NA	NA	NA	NA	1419.bed	225
1	1696	sheffield_dnase	0.00753345	0.649163	21	238	231	1388	1388	619	290	289951	2599293	Epithelial;Brain;Stem;Colon;Cervix;Liver;Mammary	NA	NA	NA	NA	NA	1658.bed	312
1	1441	sheffield_dnase	0.00745369	0.549981	10	239	311	1652	1652	734	163	289962	2599420	Fibroblast;Muscle;Skin;Brain;Epithelial;Endothelial;Bone	NA	NA	NA	NA	NA	1385.bed	174
1	1664	sheffield_dnase	0.00728297	0.498041	7	240	376	1852	1852	823	126	289965	2599457	Epithelial;Fibroblast;Muscle;Skin;Brain;Endothelial;Cervix;Mammary;Bone	NA	NA	NA	NA	NA	1625.bed	134
1	2323	sheffield_dnase	0.00712382	0.448238	5	241	455	2057	2057	918	100	289967	2599483	Epithelial;Fibroblast;Brain;Endothelial;Colon;Muscle;Skin	NA	NA	NA	NA	NA	2464.bed	106
1	2267	sheffield_dnase	0.00709291	0.320172	2	242	810	2483	2483	1180	56	289970	2599527	Epithelial;Fibroblast;Muscle;Brain;Skin;Stem;Endothelial;Colon;Cervix;Liver;Pros	NA	NA	NA	NA	NA	2395.bed	59
1	1471	sheffield_dnase	0.00703785	0.546628	10	243	314	1652	1652	736	164	289962	2599419	Epithelial;Fibroblast;Brain;Colon;Cervix;Muscle	NA	NA	NA	NA	NA	1415.bed	175
1	2189	sheffield_dnase	0.00692029	0.530805	9	244	330	1709	1709	761	152	289963	2599431	Epithelial;Brain;Colon;Cervix;Hematopoietic;Mammary;Skin;Liver	NA	NA	NA	NA	NA	2296.bed	162
1	1314	sheffield_dnase	0.00690337	0.373533	3	245	614	2313	2313	1060	72	289969	2599511	Epithelial;Fibroblast;Muscle;Primitive;Skin;Brain;Endothelial;Colon;Cervix;Mamma	NA	NA	NA	NA	NA	1244.bed	76
1	2107	sheffield_dnase	0.00681805	0.471828	6	246	416	1945	1945	869	114	289966	2599469	Epithelial;Fibroblast;Muscle;Skin;Brain;Endothelial;Colon;Cervix;Liver;Mammary	NA	NA	NA	NA	NA	2198.bed	121
1	2666	sheffield_dnase	0.00667996	0.412173	4	247	531	2191	2191	990	87	289968	2599496	Epithelial;Fibroblast;Muscle;Hematopoietic;Skin;Brain;Endothelial;Cervix;Primiti	NA	NA	NA	NA	NA	635.bed	92
1	2707	sheffield_dnase	0.0063349	0.553997	11	248	307	1603	1603	719	178	289961	2599405	Fibroblast;Brain;Endothelial;Epithelial;Primitive;Muscle;Bone	NA	NA	NA	NA	NA	692.bed	190
1	2915	sheffield_dnase	0.0063349	0.553997	11	248	307	1603	1603	719	178	289961	2599405	Epithelial;Fibroblast;Muscle;Primitive;Skin;Brain;Stem;Endothelial;Colon;Cervix;	NA	NA	NA	NA	NA	950.bed	190
1	1482	sheffield_dnase	0.00630887	0.508636	8	250	359	1776	1776	795	141	289964	2599442	Fibroblast;Muscle;Skin;Epithelial;Endothelial;Cervix;Liver;Brain	NA	NA	NA	NA	NA	1425.bed	150
1	2677	sheffield_dnase	0.00630887	0.508636	8	250	359	1776	1776	795	141	289964	2599442	Epithelial;Fibroblast;Muscle;Primitive;Skin;Brain;Stem;Endothelial;Colon;Cervix;	NA	NA	NA	NA	NA	650.bed	150
1	1947	sheffield_dnase	0.0059948	0.486458	7	252	394	1852	1852	833	129	289965	2599454	Epithelial;Fibroblast;Muscle;Skin;Cervix;Prostate;Mammary	NA	NA	NA	NA	NA	1979.bed	137
1	2234	sheffield_dnase	0.00598718	0.574091	13	253	286	1524	1524	688	203	289959	2599380	Fibroblast;Muscle;Skin	NA	NA	NA	NA	NA	2351.bed	217
1	1695	sheffield_dnase	0.00596314	0.631309	20	254	243	1400	1400	632	284	289952	2599299	Epithelial;Brain;Skin;Stem;Colon;Liver;Hematopoietic;Mammary;Muscle	NA	NA	NA	NA	NA	1657.bed	305
1	1955	sheffield_dnase	0.00591638	0.536807	10	255	325	1652	1652	744	167	289962	2599416	Fibroblast;Brain;Epithelial;Endothelial;Cervix	NA	NA	NA	NA	NA	1986.bed	178
1	1189	sheffield_dnase	0.00584888	0.592376	15	256	272	1484	1484	671	227	289957	2599356	Fibroblast;Muscle;Skin;Brain;Epithelial;Endothelial;Colon;Bone;Liver	NA	NA	NA	NA	NA	1095.bed	243
1	2009	sheffield_dnase	0.0055651	0.689586	33	257	201	1305	1305	588	429	289939	2599154	Hematopoietic	NA	NA	NA	NA	NA	2066.bed	463
1	1916	sheffield_dnase	0.00538099	0.56849	13	258	292	1524	1524	691	205	289959	2599378	Epithelial;Brain;Colon;Cervix;Skin	NA	NA	NA	NA	NA	1930.bed	219
1	1626	sheffield_dnase	0.005264	0.530454	10	259	331	1652	1652	747	169	289962	2599414	Fibroblast;Muscle;Brain;Epithelial;Endothelial	NA	NA	NA	NA	NA	1582.bed	180
1	1493	sheffield_dnase	0.00512082	0.513899	9	260	347	1709	1709	772	157	289963	2599426	Fibroblast;Muscle;Brain;Epithelial;Endothelial;Bone	NA	NA	NA	NA	NA	1436.bed	167
1	1562	sheffield_dnase	0.00504288	0.629618	21	261	245	1388	1388	631	299	289951	2599284	Brain;Endothelial;Fibroblast;Muscle;Epithelial	NA	NA	NA	NA	NA	1511.bed	321
1	1874	sheffield_dnase	0.00492373	0.475401	7	262	411	1852	1852	842	132	289965	2599451	Epithelial;Brain;Hematopoietic;Skin;Stem;Colon;Cervix;Fibroblast;Endothelial;Liv	NA	NA	NA	NA	NA	1877.bed	140
1	1393	sheffield_dnase	0.00481821	0.510647	9	263	352	1709	1709	775	158	289963	2599425	Brain;Endothelial;Epithelial;Skin;Fibroblast	NA	NA	NA	NA	NA	1336.bed	168
1	1627	sheffield_dnase	0.00481821	0.510647	9	263	352	1709	1709	775	158	289963	2599425	Fibroblast;Muscle;Epithelial;Endothelial;Brain	NA	NA	NA	NA	NA	1583.bed	168
1	1130	sheffield_dnase	0.00467942	0.52425	10	265	336	1652	1652	751	171	289962	2599412	Primitive;Stem;Colon;Liver;Epithelial;Prostate;Mammary;Skin;Brain;Hematopoietic	NA	NA	NA	NA	NA	1027.bed	182
1	1544	sheffield_dnase	0.00460887	0.471826	7	266	417	1852	1852	845	133	289965	2599450	Epithelial;Fibroblast;Muscle;Skin;Endothelial;Cervix;Brain;Bone	NA	NA	NA	NA	NA	1490.bed	141
1	2243	sheffield_dnase	0.00453246	0.507435	9	267	364	1709	1709	780	159	289963	2599424	Fibroblast;Muscle;Skin;Brain;Epithelial;Endothelial;Bone	NA	NA	NA	NA	NA	2365.bed	169
1	2610	sheffield_dnase	0.00451521	0.448236	6	268	456	1945	1945	890	120	289966	2599463	Hematopoietic;Skin	NA	NA	NA	NA	NA	566.bed	127
1	2350	sheffield_dnase	0.00432153	0.487874	8	269	393	1776	1776	813	147	289964	2599436	Epithelial;Fibroblast;Muscle;Hematopoietic;Primitive;Skin;Brain;Stem;Endothelial	NA	NA	NA	NA	NA	250.bed	156
1	1775	sheffield_dnase	0.00431312	0.468305	7	270	426	1852	1852	849	134	289965	2599449	Fibroblast;Muscle;Epithelial;Skin	NA	NA	NA	NA	NA	1746.bed	142
1	1803	sheffield_dnase	0.00420006	0.385581	4	271	585	2191	2191	1020	93	289968	2599490	Muscle;Hematopoietic;Epithelial;Endothelial;Fibroblast	NA	NA	NA	NA	NA	178.bed	98
1	2554	sheffield_dnase	0.00418525	0.344799	3	272	719	2313	2313	1100	78	289969	2599505	Epithelial;Fibroblast;Muscle;Hematopoietic;Primitive;Skin;Brain;Endothelial;Colo	NA	NA	NA	NA	NA	495.bed	82
1	2215	sheffield_dnase	0.00416641	0.889801	423	273	127	621	621	340	4261	289549	2595322	NA	NA	NA	NA	NA	NA	2327.bed	4682
1	1131	sheffield_dnase	0.00415614	0.518189	10	274	343	1652	1652	756	173	289962	2599410	Epithelial;Endothelial;Skin	NA	NA	NA	NA	NA	1028.bed	184
1	2307	sheffield_dnase	0.00407796	0.543311	12	275	317	1566	1566	719	198	289960	2599385	Epithelial;Fibroblast;Muscle;Skin;Brain;Endothelial;Colon;Cervix;Liver;Prostate;	NA	NA	NA	NA	NA	2446.bed	211
1	1377	sheffield_dnase	0.00405417	0.484578	8	276	396	1776	1776	816	148	289964	2599435	Fibroblast;Primitive;Brain;Colon;Epithelial;Muscle;Skin;Bone;Liver	NA	NA	NA	NA	NA	1319.bed	157
1	1665	sheffield_dnase	0.00405417	0.484578	8	276	396	1776	1776	816	148	289964	2599435	Epithelial;Fibroblast;Muscle;Skin;Brain;Endothelial;Cervix	NA	NA	NA	NA	NA	1626.bed	157
1	2590	sheffield_dnase	0.00392809	0.440887	6	278	467	1945	1945	897	122	289966	2599461	Epithelial;Fibroblast;Muscle;Primitive;Skin;Brain;Endothelial;Colon;Cervix;Liver	NA	NA	NA	NA	NA	545.bed	129
1	2204	sheffield_dnase	0.0038843	0.381478	4	279	594	2191	2191	1020	94	289968	2599489	Fibroblast;Muscle;Hematopoietic;Skin;Brain;Epithelial;Endothelial;Bone	NA	NA	NA	NA	NA	2315.bed	99
1	1275	sheffield_dnase	0.0035504	0.593243	18	280	271	1428	1428	660	272	289954	2599311	Fibroblast;Muscle;Hematopoietic;Primitive;Skin;Brain;Epithelial;Endothelial;Cerv	NA	NA	NA	NA	NA	1200.bed	291
1	1583	sheffield_dnase	0.00354131	0.494982	9	281	380	1709	1709	790	163	289963	2599420	Fibroblast;Muscle;Brain;Epithelial;Endothelial	NA	NA	NA	NA	NA	1531.bed	173
1	1185	sheffield_dnase	0.00353006	0.45805	7	282	436	1852	1852	857	137	289965	2599446	Muscle;Skin;Brain;Endothelial;Fibroblast;Epithelial;Primitive	NA	NA	NA	NA	NA	1091.bed	145
1	1411	sheffield_dnase	0.00332762	0.491963	9	283	385	1709	1709	792	164	289963	2599419	Brain;Cervix;Mammary	NA	NA	NA	NA	NA	1354.bed	174
1	1845	sheffield_dnase	0.00331996	0.373531	4	284	615	2191	2191	1030	96	289968	2599487	Hematopoietic;Skin;Brain;Epithelial;Endothelial;Fibroblast;Colon;Muscle	NA	NA	NA	NA	NA	1831.bed	101
1	1321	sheffield_dnase	0.00330051	0.45473	7	285	442	1852	1852	860	138	289965	2599445	Fibroblast;Muscle;Brain;Endothelial;Epithelial;Skin;Bone	NA	NA	NA	NA	NA	1250.bed	146
1	2712	sheffield_dnase	0.00324947	0.332028	3	286	768	2313	2313	1120	81	289969	2599502	Epithelial;Fibroblast;Muscle;Brain;Hematopoietic;Primitive;Skin;Stem;Endothelial	NA	NA	NA	NA	NA	697.bed	85
1	2713	sheffield_dnase	0.00319237	0.403816	5	287	547	2057	2057	964	111	289967	2599472	Epithelial;Fibroblast;Muscle;Primitive;Skin;Brain;Stem;Endothelial;Colon;Cervix;	NA	NA	NA	NA	NA	699.bed	117
1	1657	sheffield_dnase	0.00312616	0.488981	9	288	390	1709	1709	796	165	289963	2599418	Fibroblast;Muscle;Brain;Epithelial;Endothelial	NA	NA	NA	NA	NA	1615.bed	175
1	1652	sheffield_dnase	0.00311785	0.542046	13	289	319	1524	1524	711	215	289959	2599368	Fibroblast;Endothelial;Epithelial;Muscle;Bone	NA	NA	NA	NA	NA	1610.bed	229
1	2345	sheffield_dnase	0.003092	0.275839	2	290	996	2483	2483	1260	65	289970	2599518	Epithelial;Fibroblast;Muscle;Brain;Hematopoietic;Primitive;Skin;Stem;Endothelial	NA	NA	NA	NA	NA	2494.bed	68
1	2275	sheffield_dnase	0.00308519	0.451459	7	291	450	1852	1852	864	139	289965	2599444	Fibroblast;Muscle;Brain;Endothelial;Skin;Bone;Epithelial	NA	NA	NA	NA	NA	2404.bed	147
1	1198	sheffield_dnase	0.00298538	0.327979	3	292	786	2313	2313	1130	82	289969	2599501	Fibroblast;Muscle;Brain;Skin;Epithelial;Endothelial;Bone	NA	NA	NA	NA	NA	1105.bed	86
1	1252	sheffield_dnase	0.00296993	0.569179	16	293	291	1459	1459	681	252	289956	2599331	Epithelial;Fibroblast;Brain;Hematopoietic;Primitive;Stem;Endothelial;Muscle;Colo	NA	NA	NA	NA	NA	1169.bed	269
1	1732	sheffield_dnase	0.00296467	0.42689	6	294	495	1945	1945	911	126	289966	2599457	Brain;Fibroblast;Skin;Epithelial;Muscle	NA	NA	NA	NA	NA	1698.bed	133
1	1591	sheffield_dnase	0.00293604	0.468741	8	295	425	1776	1776	832	153	289964	2599430	Fibroblast;Muscle;Epithelial;Brain	NA	NA	NA	NA	NA	1540.bed	162
1	2057	sheffield_dnase	0.00286978	0.659457	32	296	224	1313	1313	611	435	289940	2599148	Epithelial;Cervix	NA	NA	NA	NA	NA	2128.bed	468
1	2284	sheffield_dnase	0.0028351	0.365907	4	297	650	2191	2191	1050	98	289968	2599485	Fibroblast;Muscle;Skin;Brain;Epithelial;Endothelial;Cervix;Primitive	NA	NA	NA	NA	NA	2414.bed	103
1	2545	sheffield_dnase	0.00275048	0.396669	5	298	558	2057	2057	971	113	289967	2599470	Epithelial;Fibroblast;Muscle;Brain;Hematopoietic;Skin;Endothelial;Colon;Cervix;L	NA	NA	NA	NA	NA	484.bed	119
1	2752	sheffield_dnase	0.00267604	0.564697	16	299	295	1459	1459	684	254	289956	2599329	Epithelial;Fibroblast;Muscle;Brain;Primitive;Skin;Stem;Endothelial;Colon;Cervix;	NA	NA	NA	NA	NA	749.bed	271
1	1442	sheffield_dnase	0.00257208	0.42022	6	300	512	1945	1945	919	128	289966	2599455	Complex tissue specific	NA	NA	NA	NA	NA	1386.bed	135
1	1450	sheffield_dnase	0.00257208	0.42022	6	300	512	1945	1945	919	128	289966	2599455	Fibroblast;Muscle;Brain;Skin;Bone	NA	NA	NA	NA	NA	1395.bed	135
1	2624	sheffield_dnase	0.00256443	0.495284	10	302	379	1652	1652	778	181	289962	2599402	Epithelial;Fibroblast;Muscle;Skin;Brain;Stem;Endothelial;Colon;Cervix;Primitive;	NA	NA	NA	NA	NA	586.bed	192
1	2945	sheffield_dnase	0.00255217	0.393189	5	303	570	2057	2057	977	114	289967	2599469	Epithelial;Fibroblast;Muscle;Skin;Brain;Endothelial;Colon;Cervix;Primitive;Mamma	NA	NA	NA	NA	NA	987.bed	120
1	2865	sheffield_dnase	0.00252446	0.543308	14	304	318	1502	1502	708	231	289958	2599352	Epithelial;Fibroblast;Muscle;Hematopoietic;Primitive;Skin;Brain;Endothelial;Colo	NA	NA	NA	NA	NA	895.bed	246
1	1728	sheffield_dnase	0.00251292	0.508303	11	305	362	1603	1603	757	194	289961	2599389	Fibroblast;Muscle;Epithelial;Brain	NA	NA	NA	NA	NA	1693.bed	206
1	2315	sheffield_dnase	0.00241198	0.492562	10	306	384	1652	1652	781	182	289962	2599401	Brain;Epithelial;Endothelial;Fibroblast;Colon;Muscle;Skin	NA	NA	NA	NA	NA	2456.bed	193
1	2562	sheffield_dnase	0.0023503	0.43883	7	307	472	1852	1852	877	143	289965	2599440	Epithelial;Brain;Hematopoietic;Stem;Colon;Cervix;Endothelial;Liver;Mammary	NA	NA	NA	NA	NA	503.bed	151
1	1342	sheffield_dnase	0.0023383	0.26367	2	308	1060	2483	2483	1280	68	289970	2599515	Epithelial;Fibroblast;Muscle;Hematopoietic;Primitive;Skin;Brain;Stem;Endothelial	NA	NA	NA	NA	NA	127.bed	71
1	1984	sheffield_dnase	0.00222951	0.413755	6	309	526	1945	1945	927	130	289966	2599453	Fibroblast;Hematopoietic;Brain;Stem;Epithelial;Endothelial;Muscle;Colon;Cervix;L	NA	NA	NA	NA	NA	2030.bed	137
1	2866	sheffield_dnase	0.00222951	0.413755	6	309	526	1945	1945	927	130	289966	2599453	Epithelial;Fibroblast;Muscle;Primitive;Skin;Brain;Endothelial;Colon;Cervix;Liver	NA	NA	NA	NA	NA	896.bed	137
1	1312	sheffield_dnase	0.00219456	0.435782	7	311	475	1852	1852	879	144	289965	2599439	Complex tissue specific	NA	NA	NA	NA	NA	1242.bed	152
1	1873	sheffield_dnase	0.00216807	0.555941	16	312	305	1459	1459	692	258	289956	2599325	Colon;Cervix	NA	NA	NA	NA	NA	1876.bed	275
1	2216	sheffield_dnase	0.00213964	0.471823	9	313	418	1709	1709	813	171	289963	2599412	Epithelial;Stem;Colon;Cervix;Liver;Endothelial;Prostate;Mammary;Skin	NA	NA	NA	NA	NA	2328.bed	181
1	1316	sheffield_dnase	0.00207506	0.410596	6	314	533	1945	1945	931	131	289966	2599452	Fibroblast;Muscle;Skin;Brain;Endothelial;Epithelial;Bone	NA	NA	NA	NA	NA	1246.bed	138
1	1708	sheffield_dnase	0.00205517	0.562351	17	315	296	1443	1443	685	271	289955	2599312	Brain;Muscle;Fibroblast	NA	NA	NA	NA	NA	1669.bed	289
1	2163	sheffield_dnase	0.0020487	0.432777	7	316	480	1852	1852	883	145	289965	2599438	Hematopoietic;Prostate;Mammary	NA	NA	NA	NA	NA	2265.bed	153
1	2662	sheffield_dnase	0.00204669	0.816215	165	317	146	940	940	468	1812	289807	2597771	NB4 specific	NA	NA	NA	NA	NA	631.bed	1978
1	1726	sheffield_dnase	0.00202719	0.577376	19	318	283	1414	1414	672	295	289953	2599288	Muscle;Epithelial;Brain;Fibroblast	NA	NA	NA	NA	NA	1691.bed	315
1	2608	sheffield_dnase	0.00202378	0.53406	14	319	327	1502	1502	716	235	289958	2599348	Colon;Cervix;Hematopoietic	NA	NA	NA	NA	NA	564.bed	250
1	1876	sheffield_dnase	0.00200715	0.469079	9	320	424	1709	1709	818	172	289963	2599411	Epithelial;Brain;Colon;Cervix;Fibroblast	NA	NA	NA	NA	NA	1879.bed	182
1	1802	sheffield_dnase	0.00188788	0.37986	5	321	598	2057	2057	992	118	289967	2599465	Epithelial;Fibroblast;Brain;Colon;Cervix;Muscle;Mammary;Skin;Bone;Liver	NA	NA	NA	NA	NA	1779.bed	124
1	1804	sheffield_dnase	0.00188377	0.481969	10	322	402	1652	1652	792	186	289962	2599397	Brain;Endothelial;Epithelial;Skin;Fibroblast	NA	NA	NA	NA	NA	1781.bed	197
1	2265	sheffield_dnase	0.00179637	0.404421	6	323	544	1945	1945	937	133	289966	2599450	Epithelial;Brain;Primitive;Hematopoietic;Stem;Colon;Cervix;Liver;Endothelial;Pro	NA	NA	NA	NA	NA	2393.bed	140
1	1698	sheffield_dnase	0.00178797	0.305616	3	324	878	2313	2313	1170	88	289969	2599495	Epithelial;Fibroblast;Hematopoietic;Skin;Brain;Endothelial;Colon;Cervix;Muscle;B	NA	NA	NA	NA	NA	166.bed	92
1	1448	sheffield_dnase	0.00178429	0.426888	7	325	496	1852	1852	891	147	289965	2599436	Fibroblast;Muscle;Skin;Epithelial;Endothelial;Brain;Bone	NA	NA	NA	NA	NA	1392.bed	155
1	2582	sheffield_dnase	0.00178429	0.426888	7	325	496	1852	1852	891	147	289965	2599436	Epithelial;Hematopoietic;Skin	NA	NA	NA	NA	NA	535.bed	155
1	1444	sheffield_dnase	0.00175169	0.547453	16	327	312	1459	1459	699	262	289956	2599321	Fibroblast;Muscle;Skin;Brain;Epithelial;Endothelial;Bone	NA	NA	NA	NA	NA	1388.bed	279
1	1235	sheffield_dnase	0.00174989	0.376668	5	328	602	2057	2057	996	119	289967	2599464	Fibroblast;Muscle;Brain;Epithelial	NA	NA	NA	NA	NA	1152.bed	125
1	2501	sheffield_dnase	0.00167307	0.515661	13	329	346	1524	1524	733	226	289959	2599357	Stem;Hematopoietic	NA	NA	NA	NA	NA	432.bed	240
1	1120	sheffield_dnase	0.00162164	0.373529	5	330	616	2057	2057	1000	120	289967	2599463	Epithelial;Hematopoietic;Primitive;Brain;Colon;Cervix;Muscle;Mammary;Skin;Liver	NA	NA	NA	NA	NA	1018.bed	126
1	1463	sheffield_dnase	0.0016204	0.442698	8	331	465	1776	1776	857	162	289964	2599421	Hematopoietic	NA	NA	NA	NA	NA	1406.bed	171
1	2489	sheffield_dnase	0.00160799	0.249021	2	332	1149	2483	2483	1320	72	289970	2599511	Fibroblast;Muscle;Hematopoietic;Primitive;Skin;Brain;Epithelial;Endothelial;Cerv	NA	NA	NA	NA	NA	42.bed	75
1	2366	sheffield_dnase	0.00156178	0.474318	10	333	412	1652	1652	799	189	289962	2599394	Hematopoietic	NA	NA	NA	NA	NA	274.bed	200
1	2868	sheffield_dnase	0.00155272	0.421158	7	334	510	1852	1852	899	149	289965	2599434	Epithelial;Fibroblast;Muscle;Skin;Brain;Endothelial;Cervix;Mammary;Bone	NA	NA	NA	NA	NA	898.bed	157
1	1747	sheffield_dnase	0.00155233	0.488171	11	335	392	1603	1603	777	202	289961	2599381	Brain;Epithelial;Fibroblast	NA	NA	NA	NA	NA	1717.bed	214
1	1595	sheffield_dnase	0.00150249	0.370441	5	336	632	2057	2057	1010	121	289967	2599462	Fibroblast;Muscle;Brain;Endothelial;Epithelial;Skin	NA	NA	NA	NA	NA	1544.bed	127
1	2789	sheffield_dnase	0.00150249	0.370441	5	336	632	2057	2057	1010	121	289967	2599462	Epithelial;Fibroblast;Muscle;Primitive;Skin;Brain;Stem;Endothelial;Colon;Cervix;	NA	NA	NA	NA	NA	798.bed	127
1	1334	sheffield_dnase	0.00145368	0.455828	9	338	440	1709	1709	829	177	289963	2599406	Epithelial;Brain;Hematopoietic;Stem;Fibroblast;Colon;Cervix;Liver;Endothelial;Pr	NA	NA	NA	NA	NA	1262.bed	187
1	2862	sheffield_dnase	0.00144464	0.3955	6	339	566	1945	1945	950	136	289966	2599447	Fibroblast;Muscle;Brain;Endothelial;Epithelial;Primitive	NA	NA	NA	NA	NA	892.bed	143
1	2561	sheffield_dnase	0.00139181	0.367405	5	340	644	2057	2057	1010	122	289967	2599461	Epithelial;Brain;Primitive;Hematopoietic;Stem;Colon;Cervix;Liver;Endothelial;Pro	NA	NA	NA	NA	NA	502.bed	128
1	2343	sheffield_dnase	0.00138025	0.29554	3	341	905	2313	2313	1190	91	289969	2599492	Epithelial;Colon;Cervix;Liver;Prostate;Mammary;Skin	NA	NA	NA	NA	NA	2492.bed	95
1	1311	sheffield_dnase	0.00137879	0.335129	4	342	760	2191	2191	1100	107	289968	2599476	Epithelial;Fibroblast;Muscle;Hematopoietic;Primitive;Skin;Brain;Endothelial;Colo	NA	NA	NA	NA	NA	1241.bed	112
1	2768	sheffield_dnase	0.00137359	0.483385	11	343	399	1603	1603	782	204	289961	2599379	Hematopoietic;Mammary	NA	NA	NA	NA	NA	766.bed	216
1	2631	sheffield_dnase	0.00136204	0.453267	9	344	446	1709	1709	833	178	289963	2599405	Fibroblast;Muscle;Skin;Brain;Epithelial;Endothelial;Cervix;Primitive;Bone	NA	NA	NA	NA	NA	595.bed	188
1	2946	sheffield_dnase	0.00135009	0.415579	7	345	522	1852	1852	906	151	289965	2599432	Fibroblast;Muscle;Skin;Brain;Epithelial;Endothelial;Primitive	NA	NA	NA	NA	NA	988.bed	159
1	1756	sheffield_dnase	0.00134288	0.392613	6	346	572	1945	1945	954	137	289966	2599446	Epithelial;Fibroblast;Muscle;Endothelial;Cervix;Brain	NA	NA	NA	NA	NA	1728.bed	144
1	1633	sheffield_dnase	0.00128902	0.364418	5	347	658	2057	2057	1020	123	289967	2599460	Fibroblast;Brain;Stem;Endothelial;Epithelial;Muscle	NA	NA	NA	NA	NA	159.bed	129
1	2842	sheffield_dnase	0.00125854	0.412845	7	348	530	1852	1852	910	152	289965	2599431	Hematopoietic	NA	NA	NA	NA	NA	868.bed	160
1	1996	sheffield_dnase	0.00124803	0.389768	6	349	575	1945	1945	956	138	289966	2599445	Epithelial;Fibroblast;Muscle;Skin;Brain;Endothelial;Colon;Cervix;Primitive	NA	NA	NA	NA	NA	2050.bed	145
1	2309	sheffield_dnase	0.00124803	0.389768	6	349	575	1945	1945	956	138	289966	2599445	Epithelial;Brain;Stem;Colon;Cervix;Prostate;Mammary;Skin;Fibroblast;Liver	NA	NA	NA	NA	NA	2449.bed	145
1	1590	sheffield_dnase	0.00119502	0.44823	9	351	457	1709	1709	839	180	289963	2599403	Fibroblast;Muscle;Epithelial;Endothelial;Brain;Bone	NA	NA	NA	NA	NA	1539.bed	190
1	1799	sheffield_dnase	0.00117297	0.410147	7	352	535	1852	1852	913	153	289965	2599430	Fibroblast;Muscle;Cervix;Skin	NA	NA	NA	NA	NA	1776.bed	161
1	2585	sheffield_dnase	0.00117297	0.410147	7	352	535	1852	1852	913	153	289965	2599430	Cervix;Endothelial	NA	NA	NA	NA	NA	538.bed	161
1	1651	sheffield_dnase	0.00117213	0.32898	4	354	781	2191	2191	1110	109	289968	2599474	Epithelial;Fibroblast;Muscle;Primitive;Skin;Brain;Stem;Endothelial;Colon;Cervix;	NA	NA	NA	NA	NA	161.bed	114
1	1740	sheffield_dnase	0.00115965	0.386963	6	355	582	1945	1945	961	139	289966	2599444	Skin;Brain;Endothelial;Epithelial;Fibroblast	NA	NA	NA	NA	NA	1710.bed	146
1	2880	sheffield_dnase	0.00115012	0.512259	14	356	350	1502	1502	736	245	289958	2599338	Epithelial;Fibroblast;Muscle;Skin;Stem;Endothelial;Cervix;Liver;Hematopoietic;Ma	NA	NA	NA	NA	NA	913.bed	260
1	349	codex	0.00112712	0.893213	648	357	124	484	484	322	6502	289324	2593081	K562 erythrocytic leukaemia cells (ATCC CCL-243) were grown according to standar	Erythrocytic leukaemia cells	NA	CBX8	NA	GSE32509	GSM830987_CBX8.bed	7114
1	2344	sheffield_dnase	0.00110348	0.235914	2	358	1235	2483	2483	1360	76	289970	2599507	Epithelial;Brain;Skin;Fibroblast;Colon;Cervix;Liver;Endothelial;Muscle;Prostate;	NA	NA	NA	NA	NA	2493.bed	79
1	2167	sheffield_dnase	0.00106384	0.286108	3	359	949	2313	2313	1210	94	289969	2599489	Hematopoietic;Epithelial;Skin	NA	NA	NA	NA	NA	2269.bed	98
1	2392	sheffield_dnase	0.00104769	0.443304	9	360	464	1709	1709	844	182	289963	2599401	Epithelial;Brain;Hematopoietic;Skin;Stem;Fibroblast;Muscle;Colon;Cervix;Liver;En	NA	NA	NA	NA	NA	303.bed	192
1	1914	sheffield_dnase	0.00100903	0.42436	8	361	502	1776	1776	880	169	289964	2599414	Epithelial;Fibroblast;Muscle;Skin;Brain;Endothelial;Colon;Cervix	NA	NA	NA	NA	NA	1929.bed	178
1	1677	sheffield_dnase	0.00100064	0.381474	6	362	595	1945	1945	967	141	289966	2599442	Fibroblast;Muscle;Epithelial;Skin;Brain;Bone	NA	NA	NA	NA	NA	1638.bed	148
1	2336	sheffield_dnase	0.000995688	0.323052	4	363	804	2191	2191	1120	111	289968	2599472	Epithelial;Primitive;Colon;Cervix;Liver;Endothelial;Hematopoietic;Prostate;Mamma	NA	NA	NA	NA	NA	2486.bed	116
1	2913	sheffield_dnase	0.000989079	0.495911	13	364	378	1524	1524	755	235	289959	2599348	Epithelial;Fibroblast;Muscle;Primitive;Skin;Brain;Endothelial;Bone	NA	NA	NA	NA	NA	949.bed	249
1	2588	sheffield_dnase	0.000975068	0.283096	3	365	961	2313	2313	1210	95	289969	2599488	Epithelial;Fibroblast;Muscle;Skin;Brain;Endothelial;Cervix;Primitive;Liver;Prost	NA	NA	NA	NA	NA	542.bed	99
1	1224	sheffield_dnase	0.000948493	0.402259	7	366	551	1852	1852	923	156	289965	2599427	Fibroblast;Muscle;Skin;Brain;Epithelial;Endothelial;Cervix;Primitive;Bone	NA	NA	NA	NA	NA	1140.bed	164
1	2391	sheffield_dnase	0.000946514	0.352939	5	367	694	2057	2057	1040	127	289967	2599456	Stem;Epithelial;Mammary;Skin	NA	NA	NA	NA	NA	302.bed	133
1	2957	sheffield_dnase	0.000944263	0.482397	12	368	400	1566	1566	778	223	289960	2599360	Fibroblast;Muscle;Skin;Brain;Epithelial;Endothelial;Bone	NA	NA	NA	NA	NA	999.bed	236
1	2408	sheffield_dnase	0.000923715	0.71162	67	369	189	1160	1160	573	844	289905	2598739	Hematopoietic	NA	NA	NA	NA	NA	327.bed	912
1	1750	sheffield_dnase	0.000917441	0.320167	4	370	811	2191	2191	1120	112	289968	2599471	Hematopoietic;Epithelial;Skin	NA	NA	NA	NA	NA	172.bed	117
1	1480	sheffield_dnase	0.000875762	0.350182	5	371	702	2057	2057	1040	128	289967	2599455	Epithelial;Fibroblast;Skin;Brain;Endothelial;Colon;Muscle;Primitive;Bone;Liver	NA	NA	NA	NA	NA	1423.bed	134
1	2227	sheffield_dnase	0.000858828	0.436115	9	372	474	1709	1709	852	185	289963	2599398	Epithelial;Brain;Stem;Colon;Cervix;Liver;Hematopoietic;Prostate;Mammary	NA	NA	NA	NA	NA	2341.bed	195
1	2203	sheffield_dnase	0.000845189	0.317334	4	373	826	2191	2191	1130	113	289968	2599470	Epithelial;Hematopoietic	NA	NA	NA	NA	NA	2314.bed	118
1	2540	sheffield_dnase	0.000845189	0.317334	4	373	826	2191	2191	1130	113	289968	2599470	Hematopoietic;Skin	NA	NA	NA	NA	NA	475.bed	118
1	2718	sheffield_dnase	0.000845189	0.317334	4	373	826	2191	2191	1130	113	289968	2599470	Fibroblast;Brain;Skin;Muscle	NA	NA	NA	NA	NA	703.bed	118
1	2944	sheffield_dnase	0.000845189	0.317334	4	373	826	2191	2191	1130	113	289968	2599470	Fibroblast;Muscle;Skin;Brain;Epithelial;Endothelial;Cervix;Primitive;Bone	NA	NA	NA	NA	NA	986.bed	118
1	1555	sheffield_dnase	0.000835909	0.465142	11	377	431	1603	1603	804	212	289961	2599371	Fibroblast;Muscle;Brain	NA	NA	NA	NA	NA	1500.bed	224
1	2448	sheffield_dnase	0.000803471	0.43377	9	378	478	1709	1709	855	186	289963	2599397	Hematopoietic;Fibroblast;Brain;Muscle	NA	NA	NA	NA	NA	373.bed	196
1	2766	sheffield_dnase	0.000800892	0.373526	6	379	617	1945	1945	980	144	289966	2599439	Stem;Hematopoietic	NA	NA	NA	NA	NA	764.bed	151
1	2927	sheffield_dnase	0.000778488	0.31455	4	380	842	2191	2191	1140	114	289968	2599469	Epithelial;Brain;Hematopoietic;Skin;Stem;Colon;Cervix;Liver;Fibroblast;Endotheli	NA	NA	NA	NA	NA	968.bed	119
1	2263	sheffield_dnase	0.00077408	0.448228	10	381	458	1652	1652	830	200	289962	2599383	Epithelial;Colon;Cervix;Liver;Endothelial;Prostate;Mammary	NA	NA	NA	NA	NA	2391.bed	211
1	1881	sheffield_dnase	0.000766501	0.414548	8	382	523	1776	1776	894	173	289964	2599410	Fibroblast;Epithelial;Endothelial;Primitive;Skin	NA	NA	NA	NA	NA	1883.bed	182
1	2283	sheffield_dnase	0.000766501	0.414548	8	382	523	1776	1776	894	173	289964	2599410	Epithelial;Muscle;Skin;Brain;Endothelial;Fibroblast;Colon;Cervix;Primitive;Mamma	NA	NA	NA	NA	NA	2413.bed	182
1	2432	sheffield_dnase	0.000755803	0.224118	2	384	1330	2483	2483	1400	80	289970	2599503	Epithelial;Fibroblast;Muscle;Brain;Hematopoietic;Primitive;Skin;Stem;Endothelial	NA	NA	NA	NA	NA	350.bed	83
1	2512	sheffield_dnase	0.00075005	0.27443	3	385	1005	2313	2313	1230	98	289969	2599485	Epithelial;Brain;Hematopoietic;Skin;Stem;Endothelial;Fibroblast;Muscle;Colon;Cer	NA	NA	NA	NA	NA	442.bed	102
1	2840	sheffield_dnase	0.00074332	0.37095	6	386	630	1945	1945	987	145	289966	2599438	Epithelial;Hematopoietic;Fibroblast;Brain;Endothelial;Colon;Cervix;Muscle;Bone	NA	NA	NA	NA	NA	866.bed	152
1	1588	sheffield_dnase	0.00071526	0.412165	8	387	532	1776	1776	898	174	289964	2599409	Fibroblast;Muscle;Skin;Brain;Epithelial;Endothelial;Bone	NA	NA	NA	NA	NA	1537.bed	183
1	1539	sheffield_dnase	0.000692911	0.342162	5	388	732	2057	2057	1060	131	289967	2599452	Fibroblast;Muscle;Brain;Epithelial;Skin;Bone	NA	NA	NA	NA	NA	1486.bed	137
1	2780	sheffield_dnase	0.000692911	0.342162	5	388	732	2057	2057	1060	131	289967	2599452	Epithelial;Skin;Brain;Colon;Cervix;Endothelial;Primitive;Mammary;Liver	NA	NA	NA	NA	NA	787.bed	137
1	1659	sheffield_dnase	0.000691827	0.458651	11	390	435	1603	1603	809	215	289961	2599368	Muscle;Brain;Fibroblast	NA	NA	NA	NA	NA	1617.bed	227
1	1490	sheffield_dnase	0.000689758	0.368409	6	391	639	1945	1945	992	146	289966	2599437	Fibroblast;Muscle;Skin;Brain	NA	NA	NA	NA	NA	1433.bed	153
1	2024	sheffield_dnase	0.000689758	0.368409	6	391	639	1945	1945	992	146	289966	2599437	Epithelial;Hematopoietic;Stem;Colon;Liver;Prostate;Mammary;Skin	NA	NA	NA	NA	NA	2083.bed	153
1	2787	sheffield_dnase	0.000689758	0.368409	6	391	639	1945	1945	992	146	289966	2599437	Epithelial;Fibroblast;Muscle;Skin;Brain;Endothelial;Colon;Cervix;Primitive	NA	NA	NA	NA	NA	795.bed	153
1	1324	sheffield_dnase	0.000687375	0.221351	2	394	1346	2483	2483	1410	81	289970	2599502	Fibroblast;Muscle;Brain;Skin;Liver;Endothelial;Epithelial;Primitive;Prostate;Bon	NA	NA	NA	NA	NA	1253.bed	84
1	2208	sheffield_dnase	0.000687375	0.221351	2	394	1346	2483	2483	1410	81	289970	2599502	Fibroblast;Muscle;Brain;Hematopoietic;Primitive;Skin;Stem;Epithelial;Endothelial	NA	NA	NA	NA	NA	232.bed	84
1	2750	sheffield_dnase	0.000667294	0.503623	15	396	368	1484	1484	749	267	289957	2599316	Epithelial;Fibroblast;Muscle;Brain;Hematopoietic;Primitive;Skin;Stem;Endothelial	NA	NA	NA	NA	NA	747.bed	283
1	1722	sheffield_dnase	0.000640643	0.33957	5	397	742	2057	2057	1070	132	289967	2599451	Fibroblast;Muscle;Epithelial	NA	NA	NA	NA	NA	1687.bed	138
1	2715	sheffield_dnase	0.000640643	0.33957	5	397	742	2057	2057	1070	132	289967	2599451	Epithelial;Fibroblast;Muscle;Brain;Hematopoietic;Primitive;Skin;Stem;Endothelial	NA	NA	NA	NA	NA	700.bed	138
1	2711	sheffield_dnase	0.000639938	0.365903	6	399	651	1945	1945	998	147	289966	2599436	Complex tissue specific, repressed hematopoeitic	NA	NA	NA	NA	NA	696.bed	154
1	1746	sheffield_dnase	0.000622486	0.407481	8	400	538	1776	1776	905	176	289964	2599407	Epithelial;Skin	NA	NA	NA	NA	NA	1716.bed	185
1	1613	sheffield_dnase	0.000617032	0.387359	7	401	580	1852	1852	944	162	289965	2599421	Fibroblast;Muscle;Brain;Epithelial;Endothelial;Skin;Bone	NA	NA	NA	NA	NA	1565.bed	170
1	1622	sheffield_dnase	0.000593609	0.363431	6	402	663	1945	1945	1000	148	289966	2599435	Fibroblast;Muscle;Epithelial;Endothelial;Brain	NA	NA	NA	NA	NA	1578.bed	155
1	1681	sheffield_dnase	0.000593609	0.363431	6	402	663	1945	1945	1000	148	289966	2599435	Fibroblast;Muscle;Epithelial;Skin;Brain	NA	NA	NA	NA	NA	1643.bed	155
1	1745	sheffield_dnase	0.000593609	0.363431	6	402	663	1945	1945	1000	148	289966	2599435	Fibroblast;Muscle;Skin;Brain;Endothelial;Epithelial	NA	NA	NA	NA	NA	1715.bed	155
1	1597	sheffield_dnase	0.000592212	0.337017	5	405	748	2057	2057	1070	133	289967	2599450	Epithelial;Fibroblast;Muscle;Brain;Cervix;Skin	NA	NA	NA	NA	NA	1547.bed	139
1	2304	sheffield_dnase	0.000592212	0.337017	5	405	748	2057	2057	1070	133	289967	2599450	Epithelial;Brain;Colon;Cervix;Liver;Prostate;Mammary;Skin	NA	NA	NA	NA	NA	2443.bed	139
1	2949	sheffield_dnase	0.000592212	0.337017	5	405	748	2057	2057	1070	133	289967	2599450	Fibroblast;Muscle;Brain;Epithelial;Endothelial;Primitive;Bone	NA	NA	NA	NA	NA	990.bed	139
1	1322	sheffield_dnase	0.000578524	0.810562	207	408	149	874	874	477	2289	289765	2597294	Brain	NA	NA	NA	NA	NA	1251.bed	2497
1	1534	sheffield_dnase	0.000576657	0.477617	13	409	406	1524	1524	780	244	289959	2599339	Fibroblast;Muscle;Epithelial;Endothelial;Brain	NA	NA	NA	NA	NA	1481.bed	258
1	1540	sheffield_dnase	0.000547345	0.334501	5	410	762	2057	2057	1080	134	289967	2599449	Fibroblast;Muscle;Skin;Brain;Epithelial;Endothelial;Bone	NA	NA	NA	NA	NA	1487.bed	140
1	2857	sheffield_dnase	0.000542462	0.463682	12	411	433	1566	1566	803	232	289960	2599351	Fibroblast;Brain;Endothelial;Epithelial;Primitive;Muscle	NA	NA	NA	NA	NA	887.bed	245
1	1912	sheffield_dnase	0.000536295	0.450273	11	412	451	1603	1603	822	219	289961	2599364	Epithelial;Fibroblast;Brain;Endothelial;Colon;Cervix;Liver;Mammary;Muscle;Skin	NA	NA	NA	NA	NA	1927.bed	231
1	2655	sheffield_dnase	0.000527492	0.263667	3	413	1061	2313	2313	1260	102	289969	2599481	Muscle;Hematopoietic;Epithelial;Endothelial;Fibroblast;Skin;Brain	NA	NA	NA	NA	NA	622.bed	106
1	2235	sheffield_dnase	0.000506805	0.484567	14	414	398	1502	1502	771	259	289958	2599324	Fibroblast;Endothelial;Epithelial;Muscle;Bone	NA	NA	NA	NA	NA	2352.bed	274
1	1866	sheffield_dnase	0.000499637	0.142298	1	415	1958	2615	2615	1660	63	289971	2599520	Fibroblast;Muscle;Hematopoietic;Primitive;Brain;Cervix;Epithelial;Endothelial;Sk	NA	NA	NA	NA	NA	1865.bed	65
1	1919	sheffield_dnase	0.000480319	0.471815	13	416	419	1524	1524	786	247	289959	2599336	Muscle;Fibroblast;Cervix;Epithelial;Skin	NA	NA	NA	NA	NA	1935.bed	261
1	1703	sheffield_dnase	0.000473286	0.35621	6	417	684	1945	1945	1020	151	289966	2599432	Fibroblast;Muscle;Skin;Brain;Epithelial;Endothelial;Colon	NA	NA	NA	NA	NA	1664.bed	158
1	2269	sheffield_dnase	0.000469744	0.210934	2	418	1427	2483	2483	1440	85	289970	2599498	Epithelial;Primitive;Brain;Stem;Colon;Cervix;Liver;Fibroblast;Endothelial;Hemato	NA	NA	NA	NA	NA	2399.bed	88
1	1182	sheffield_dnase	0.000467308	0.329582	5	419	778	2057	2057	1080	136	289967	2599447	Fibroblast;Muscle;Skin;Brain;Epithelial;Endothelial;Primitive;Bone	NA	NA	NA	NA	NA	1089.bed	142
1	2911	sheffield_dnase	0.000461578	0.378025	7	420	599	1852	1852	957	166	289965	2599417	Epithelial;Fibroblast;Muscle;Skin;Brain;Endothelial;Colon;Cervix;Bone;Liver	NA	NA	NA	NA	NA	947.bed	174
1	2311	sheffield_dnase	0.000438711	0.353866	6	421	689	1945	1945	1020	152	289966	2599431	Fibroblast;Muscle;Brain;Endothelial;Epithelial;Bone	NA	NA	NA	NA	NA	2451.bed	159
1	1548	sheffield_dnase	0.000438475	0.396224	8	422	560	1776	1776	919	181	289964	2599402	Fibroblast;Muscle;Skin;Brain	NA	NA	NA	NA	NA	1495.bed	190
1	2575	sheffield_dnase	0.000437587	0.413748	9	423	528	1709	1709	887	195	289963	2599388	Hematopoietic;Brain;Fibroblast;Epithelial;Muscle;Skin	NA	NA	NA	NA	NA	523.bed	205
1	2177	sheffield_dnase	0.000431681	0.327176	5	424	789	2057	2057	1090	137	289967	2599446	Stem;Prostate;Mammary	NA	NA	NA	NA	NA	2280.bed	143
1	1603	sheffield_dnase	0.000414617	0.442196	11	425	466	1603	1603	831	223	289961	2599360	Brain;Hematopoietic;Fibroblast	NA	NA	NA	NA	NA	1554.bed	235
1	2339	sheffield_dnase	0.000404467	0.256134	3	426	1110	2313	2313	1280	105	289969	2599478	Epithelial;Hematopoietic;Primitive;Brain;Stem;Colon;Cervix;Liver;Prostate;Mammar	NA	NA	NA	NA	NA	2489.bed	109
1	2628	sheffield_dnase	0.000404343	0.137919	1	427	1990	2615	2615	1680	65	289971	2599518	Epithelial;Brain;Skin;Stem;Colon;Cervix;Liver;Fibroblast;Endothelial;Primitive;H	NA	NA	NA	NA	NA	592.bed	67
1	2696	sheffield_dnase	0.000399503	0.466153	13	428	430	1524	1524	794	250	289959	2599333	Hematopoietic;Skin	NA	NA	NA	NA	NA	676.bed	264
1	1566	sheffield_dnase	0.000398803	0.373524	7	429	618	1852	1852	966	168	289965	2599415	Fibroblast;Muscle;Skin;Brain	NA	NA	NA	NA	NA	1516.bed	176
1	1981	sheffield_dnase	0.000398803	0.373524	7	429	618	1852	1852	966	168	289965	2599415	Epithelial;Liver;Mammary	NA	NA	NA	NA	NA	2028.bed	176
1	2526	sheffield_dnase	0.000398803	0.373524	7	429	618	1852	1852	966	168	289965	2599415	Stem;Epithelial;Skin	NA	NA	NA	NA	NA	456.bed	176
1	1141	sheffield_dnase	0.000398702	0.324805	5	432	798	2057	2057	1100	138	289967	2599445	Epithelial;Fibroblast;Muscle;Skin;Brain;Endothelial;Cervix;Primitive;Bone;Liver	NA	NA	NA	NA	NA	1040.bed	144
1	2924	sheffield_dnase	0.000388624	0.440222	11	433	471	1603	1603	836	224	289961	2599359	Epithelial;Liver;Mammary	NA	NA	NA	NA	NA	965.bed	236
1	1351	sheffield_dnase	0.000376761	0.34927	6	434	709	1945	1945	1030	154	289966	2599429	Fibroblast;Muscle;Skin;Brain;Epithelial;Endothelial;Bone	NA	NA	NA	NA	NA	1290.bed	161
1	1533	sheffield_dnase	0.000370598	0.371314	7	435	627	1852	1852	971	169	289965	2599414	Fibroblast;Muscle;Brain;Epithelial;Endothelial	NA	NA	NA	NA	NA	1480.bed	177
1	2231	sheffield_dnase	0.000370598	0.371314	7	435	627	1852	1852	971	169	289965	2599414	Epithelial;Skin	NA	NA	NA	NA	NA	2348.bed	177
1	2264	sheffield_dnase	0.000370598	0.371314	7	435	627	1852	1852	971	169	289965	2599414	Epithelial;Fibroblast;Muscle;Skin;Brain;Cervix;Liver;Prostate;Mammary	NA	NA	NA	NA	NA	2392.bed	177
1	2097	sheffield_dnase	0.000353054	0.462453	13	438	434	1524	1524	799	252	289959	2599331	Epithelial;Mammary;Skin	NA	NA	NA	NA	NA	2184.bed	266
1	1139	sheffield_dnase	0.000338987	0.289182	4	439	926	2191	2191	1190	124	289968	2599459	Fibroblast;Muscle;Skin;Brain;Epithelial;Endothelial;Primitive	NA	NA	NA	NA	NA	1039.bed	129
1	1707	sheffield_dnase	0.000338987	0.289182	4	439	926	2191	2191	1190	124	289968	2599459	Fibroblast;Brain;Epithelial;Endothelial;Muscle;Bone	NA	NA	NA	NA	NA	1668.bed	129
1	1904	sheffield_dnase	0.000338987	0.289182	4	439	926	2191	2191	1190	124	289968	2599459	Fibroblast;Muscle;Skin;Brain;Endothelial;Epithelial	NA	NA	NA	NA	NA	1914.bed	129
[truncated: 2,529 more rows]
