# Supplementary material for: Multi-faceted epigenetic dysregulation of gene expression promotes esophageal squamous cell carcinoma
Source: Nat Commun. 2020 Jul 22;11:3675. doi: 10.1038/s41467-020-17227-z (PMC7376194; doi:10.1038/s41467-020-17227-z)
Supplement: Supplementary file 7 — Supplementary Data 4 [file 41467_2020_17227_MOESM7_ESM.xlsx]

## Sheet: C3_met_high_ge_high
Statistical significance for differentially expressed genes and differentially methylated CpGs was assessed by one-way ANOVA, multiple hypothesis test was adjusted by Benjamini and Hochberg method.
	RNA
	gene	geT (CPM)	geN (CPM)	pvalue	rejected	qvalue (FDR)	PROMOTER							DMR
							#chr	start	end	promoter info	orientation	gene	annotation	chr	dmr start	dmr end	T_N	ToverN	dist_bp	numCpG	p-val2	reject_h0	q-val	meanT	meanN	stdT	stdN
1	FAAP20	45.965	20.664	0.00532347	TRUE	0.0311383	chr1	2143659	2148659	FAAP20_up4.5k_dw500_m	-	FAAP20	protein_coding	chr1	2145401	2145838	29.778	1.787	437	9	3.7698e-05	TRUE	9.1457e-05	67.6143	37.8363	10.5351	11.7186
2	WRAP73	12.579	6.511	0.000905417	TRUE	0.00951487	chr1	3566171	3571171	WRAP73_up4.5k_dw500_m	-	WRAP73	protein_coding	chr1	3567162	3567592	27.8402	2.3414	430	21	3.8944e-05	TRUE	9.3413e-05	48.5953	20.7551	13.4067	5.4263
3	TBX15	1.388	0.105	1.47508e-05	TRUE	0.000741426	chr1	119531679	119536679	TBX15_up4.5k_dw500_m	-	TBX15	protein_coding	chr1	119535233	119536604	28.5966	2.6084	1371	30	7.492e-05	TRUE	0.0001444	46.3765	17.78	15.2609	3.6934
4	FAM231D	2.642	0.888	0.00487068	TRUE	0.0294397	chr1	149283734	149288734	FAM231D_up4.5k_dw500_p	+	FAM231D	protein_coding	chr1	149287604	149287866	24.4496	2.1076	262	16	1.4927e-06	TRUE	1.4432e-05	46.5237	22.0741	8.6904	4.3975
5	SMG5	23.284	14.155	0.00510993	TRUE	0.0303223	chr1	156260789	156265789	SMG5_up4.5k_dw500_m	-	SMG5	protein_coding	chr1	156261554	156261765	20.3689	1.5115	211	4	0.00092021	TRUE	0.0010094	60.1915	39.8226	13.5213	5.3356
6	PRRX1	75.956	18.386	0.00632954	TRUE	0.0350925	chr1	170628812	170633812	PRRX1_up4.5k_dw500_p	+	PRRX1	protein_coding	chr1	170630085	170630579	33.4333	2.9519	494	18	4.4897e-05	TRUE	0.00010255	50.5618	17.1285	17.2414	2.9543
7	HLX	7.613	2.094	0.000439337	TRUE	0.00584269	chr1	221048242	221053242	HLX_up4.5k_dw500_p	+	HLX	protein_coding	chr1	221050478	221051118	33.826	2.1796	640	36	3.3935e-06	TRUE	2.2211e-05	62.502	28.6759	13.1056	5.8146
8	GATA3	4.601	2.543	0.00787317	TRUE	0.040139	chr10	8092166	8097166	GATA3_up4.5k_dw500_p	+	GATA3	protein_coding	chr10	8093238	8093404	29.5035	5.1471	166	16	4.1134e-05	TRUE	9.6793e-05	36.6177	7.1142	14.9717	3.2906
9	TMEM26	1.534	0.282	0.00235544	TRUE	0.0180003	chr10	63212708	63217708	TMEM26_up4.5k_dw500_m	-	TMEM26	protein_coding	chr10	63211970	63213002	29.3483	4.5646	1032	32	0.00024038	TRUE	0.0003359	37.5815	8.2332	17.86	2.3267
10	VAX1	0.785	0.025	0.00969534	TRUE	0.0465124	chr10	118897312	118902312	VAX1_up4.5k_dw500_m	-	VAX1	protein_coding	chr10	118899521	118900279	27.2095	2.6712	758	30	1.6807e-05	TRUE	5.5085e-05	43.4911	16.2816	12.7048	3.1126
11	WT1-AS	0.336	0	0.00761187	TRUE	0.0393326	chr11	32452563	32457563	WT1-AS_up4.5k_dw500_p	+	WT1-AS	antisense_RNA	chr11	32455513	32456012	25.9924	2.8329	499	14	2.6006e-05	TRUE	7.2117e-05	40.1736	14.1812	12.4302	3.7842
12	WDR74	47.598	21.384	0.000577589	TRUE	0.00696508	chr11	62607128	62612128	WDR74_up4.5k_dw500_m	-	WDR74	protein_coding	chr11	62610050	62610466	23.6407	1.9869	416	12	0.0010653	TRUE	0.001149	47.5942	23.9536	16.8649	2.5999
13	ADAMTS20	0.086	0	0.00883788	TRUE	0.0436194	chr12	43945274	43950274	ADAMTS20_up4.5k_dw500_m	-	ADAMTS20	protein_coding	chr12	43945511	43945957	28.4098	3.5517	446	12	0.00074086	TRUE	0.00083648	39.5437	11.1338	19.4953	2.558
14	AAAS	18.589	12.592	0.00470775	TRUE	0.0287865	chr12	53714912	53719912	AAAS_up4.5k_dw500_m	-	AAAS	protein_coding	chr12	53717741	53718167	34.5175	2.7661	426	16	7.547e-05	TRUE	0.00014515	54.0621	19.5446	17.5593	7.4062
15	HOXC13	2.969	0.211	0.0028796	TRUE	0.0205164	chr12	54328075	54333075	HOXC13_up4.5k_dw500_p	+	HOXC13	protein_coding	chr12	54329259	54329690	30.6778	3.2229	431	21	2.1486e-06	TRUE	1.7418e-05	44.4785	13.8007	11.5383	4.9045
16	HOXC11	0.935	0.035	0.00213864	TRUE	0.0168261	chr12	54362409	54367409	HOXC11_up4.5k_dw500_p	+	HOXC11	protein_coding	chr12	54362738	54363055	28.9891	2.2734	317	5	1.7031e-05	TRUE	5.552e-05	51.7536	22.7646	12.5245	6.3846
17	HOXC10	8.598	1.007	0.000441641	TRUE	0.00585922	chr12	54374445	54379445	HOXC10_up4.5k_dw500_p	+	HOXC10	protein_coding	chr12	54377823	54378090	27.0594	3.3585	267	10	0.0015794	TRUE	0.0016433	38.5326	11.4732	20.1364	3.7721
18	HOXC-AS3	0.766	0.065	0.0101229	TRUE	0.0479086	chr12	54378803	54383803	HOXC-AS3_up4.5k_dw500_m	-	HOXC-AS3	processed_transcript	chr12	54383388	54383791	31.0527	4.1739	403	11	2.8859e-05	TRUE	7.7058e-05	40.8364	9.7837	15.3101	3.1477
19	HOXC8	2.027	0.45	0.00289282	TRUE	0.0205848	chr12	54398389	54403389	HOXC8_up4.5k_dw500_p	+	HOXC8	protein_coding	chr12	54398758	54399034	28.4617	2.609	276	6	7.6564e-05	TRUE	0.00014655	46.1512	17.6895	14.8333	5.1449
20	HSP90B1	641.888	297.481	0.00035791	TRUE	0.00508711	chr12	104319611	104324611	HSP90B1_up4.5k_dw500_p	+	HSP90B1	protein_coding	chr12	104322571	104322792	22.4196	2.9572	221	8	0.00033553	TRUE	0.00043542	33.8746	11.4549	13.6443	4.2503
21	DLEU2	1.063	0.413	0.000737082	TRUE	0.00829583	chr13	50699177	50704177	DLEU2_up4.5k_dw500_m	-	DLEU2	antisense_RNA	chr13	50701411	50702033	27.7069	2.8509	622	18	0.00049903	TRUE	0.00059985	42.6765	14.9696	17.6478	5.2662
22	PCDH17	5.42	2.262	0.00784382	TRUE	0.0400448	chr13	58201288	58206288	PCDH17_up4.5k_dw500_p	+	PCDH17	protein_coding	chr13	58203586	58204051	27.4944	3.6348	465	28	0.00041155	TRUE	0.00051265	37.9294	10.4349	17.5653	3.2139
23	ZIC5	2.506	0.116	0.00781087	TRUE	0.0399736	chr13	100623663	100628663	ZIC5_up4.5k_dw500_m	-	ZIC5	protein_coding	chr13	100626678	100628259	25.7692	2.2321	1581	44	5.5921e-05	TRUE	0.00011854	46.6843	20.9151	13.5005	2.6605
24	ZIC2	3.839	0.227	0.0017121	TRUE	0.0145187	chr13	100629509	100634509	ZIC2_up4.5k_dw500_p	+	ZIC2	protein_coding	chr13	100630687	100630895	32.3352	2.9612	208	8	0.00014751	TRUE	0.00023323	48.8229	16.4877	18.0706	5.7878
25	NID2	19.683	4.321	0.00070512	TRUE	0.0080633	chr14	52535446	52540446	NID2_up4.5k_dw500_m	-	NID2	protein_coding	chr14	52535053	52536653	27.946	4.8666	1600	60	2.7748e-05	TRUE	7.5144e-05	35.1736	7.2276	13.725	2.8554
26	SIX1	4.396	0.345	0.000846202	TRUE	0.00913353	chr14	61115655	61120655	SIX1_up4.5k_dw500_m	-	SIX1	protein_coding	chr14	61120605	61120777	34.0609	3.0255	172	5	1.3433e-06	TRUE	1.3696e-05	50.8769	16.816	12.3699	5.2112
27	XRCC3	7.084	3.928	0.00458628	TRUE	0.0282299	chr14	104181323	104186323	XRCC3_up4.5k_dw500_m	-	XRCC3	protein_coding	chr14	104184797	104185318	31.2568	1.6524	521	18	1.2584e-06	TRUE	1.3259e-05	79.1699	47.9131	7.892	9.7565
28	RPP25	13.579	5.124	0.00165007	TRUE	0.0141886	chr15	75249275	75254275	RPP25_up4.5k_dw500_m	-	RPP25	protein_coding	chr15	75251147	75251582	27.0349	4.6302	435	14	0.0013256	TRUE	0.001399	34.4821	7.4472	19.423	5.0427
29	ISL2	1.575	0.643	0.00149752	TRUE	0.0132843	chr15	76624564	76629564	ISL2_up4.5k_dw500_p	+	ISL2	protein_coding	chr15	76627600	76628017	23.8849	2.4201	417	10	0.00038117	TRUE	0.00048176	40.7041	16.8192	15.0788	3.0947
30	CKLF	71.901	29.805	0.000880661	TRUE	0.00939088	chr16	66581965	66586965	CKLF_up4.5k_dw500_p	+	CKLF	protein_coding	chr16	66583043	66583352	26.3742	1.9175	309	14	6.2485e-05	TRUE	0.00012771	55.1192	28.745	13.175	5.5854
31	ATP6V0D1	72.686	44.227	0.00837274	TRUE	0.0420355	chr16	67514589	67519589	ATP6V0D1_up4.5k_dw500_m	-	ATP6V0D1	protein_coding	chr16	67515994	67516244	21.1349	1.9768	250	5	0.00017883	TRUE	0.00026857	42.7718	21.6369	11.6124	5.1016
32	CDH3	43.107	10.756	0.00624194	TRUE	0.0347725	chr16	68674238	68679238	CDH3_up4.5k_dw500_p	+	CDH3	protein_coding	chr16	68676378	68676817	26	2.4182	439	10	9.9638e-05	TRUE	0.000176	44.3324	18.3324	13.3496	6.2912
33	AATF	55.018	27.736	3.25905e-06	TRUE	0.000343192	chr17	35301674	35306674	AATF_up4.5k_dw500_p	+	AATF	protein_coding	chr17	35303199	35303402	25.3563	2.63	203	6	0.0010953	TRUE	0.0011778	40.912	15.5557	17.5396	5.6525
34	CEBPA	16.803	6.999	0.00525529	TRUE	0.0308455	chr19	33792970	33797970	CEBPA_up4.5k_dw500_m	-	CEBPA	protein_coding	chr19	33794652	33795654	31.0268	2.5849	1002	39	2.9183e-07	TRUE	6.6609e-06	50.6029	19.5761	10.3814	3.24
35	A1BG	1.779	0.957	0.00872364	TRUE	0.0432002	chr19	58864365	58869365	A1BG_up4.5k_dw500_m	-	A1BG	protein_coding	chr19	58867868	58868090	30.7101	2.3849	222	12	0.0003785	TRUE	0.00047905	52.8849	22.1748	16.6206	11.2205
36	VAX2	1.437	0.292	0.000197209	TRUE	0.00346825	chr2	71123219	71128219	VAX2_up4.5k_dw500_p	+	VAX2	protein_coding	chr2	71124405	71124576	28.8358	3.9393	171	7	0.00033383	TRUE	0.0004337	38.6463	9.8105	17.9184	3.865
37	LBX2-AS1	4.539	2.143	0.00305958	TRUE	0.0213281	chr2	74725243	74730243	LBX2-AS1_up4.5k_dw500_p	+	LBX2-AS1	antisense_RNA	chr2	74726437	74726834	29.6444	4.3666	397	20	0.00032157	TRUE	0.00042117	38.4499	8.8055	18.4091	3.6358
38	ANKRD39	14.112	7.121	0.00219405	TRUE	0.0171159	chr2	97523256	97528256	ANKRD39_up4.5k_dw500_m	-	ANKRD39	protein_coding	chr2	97525921	97526164	21.8848	1.5408	243	4	0.00010871	TRUE	0.00018732	62.3516	40.4669	9.7109	8.1469
39	BCL2L11	13.986	7.959	0.00949586	TRUE	0.0459039	chr2	111873990	111878990	BCL2L11_up4.5k_dw500_p	+	BCL2L11	protein_coding	chr2	111876717	111877026	26.2891	2.0529	309	12	0.00032996	TRUE	0.00042974	51.2571	24.968	15.5346	6.3278
40	HOXD13	4.411	0.01	0.00121957	TRUE	0.011561	chr2	176953031	176958031	HOXD13_up4.5k_dw500_p	+	HOXD13	protein_coding	chr2	176956345	176956938	33.4888	3.491	593	29	2.2444e-05	TRUE	6.585e-05	46.9325	13.4437	16.11	3.5462
41	HOXD9	7.68	1.804	0.00506892	TRUE	0.0302052	chr2	176982912	176987912	HOXD9_up4.5k_dw500_p	+	HOXD9	protein_coding	chr2	176987026	176987842	38.2575	4.0405	816	73	4.663e-06	TRUE	2.6377e-05	50.8401	12.5826	16.2813	2.7896
42	HAGLROS	4.16	0.385	0.00125994	TRUE	0.0118172	chr2	177038393	177043393	HAGLROS_up4.5k_dw500_p	+	HAGLROS	lincRNA	chr2	177039422	177039629	27.005	4.0161	207	10	0.00082525	TRUE	0.00091778	35.9586	8.9536	18.7298	2.6984
43	GMPPA	31.548	16.33	5.24746e-06	TRUE	0.000412841	chr2	220359086	220364086	GMPPA_up4.5k_dw500_p	+	GMPPA	protein_coding	chr2	220361466	220361869	32.3353	3.4126	403	22	5.3725e-05	TRUE	0.00011545	45.7381	13.4029	16.9468	2.9156
44	GBX2	0.338	0	0.00151331	TRUE	0.013387	chr2	237076152	237081152	GBX2_up4.5k_dw500_m	-	GBX2	protein_coding	chr2	237079075	237079230	25.6882	3.2364	155	6	0.00095114	TRUE	0.0010393	37.1744	11.4862	17.7101	4.7642
45	MAFB	74.54	23.13	8.31526e-05	TRUE	0.00200764	chr20	39317380	39322380	MAFB_up4.5k_dw500_m	-	MAFB	protein_coding	chr20	39319015	39319539	25.1804	2.5222	524	29	2.3226e-05	TRUE	6.7249e-05	41.7221	16.5417	11.3616	5.2657
46	MBD4	48.386	22.92	0.00246723	TRUE	0.0185344	chr3	129158522	129163522	MBD4_up4.5k_dw500_m	-	MBD4	protein_coding	chr3	129160611	129160787	24.0395	1.8109	176	3	5.1685e-05	TRUE	0.00011249	53.6839	29.6444	8.7686	9.7143
47	TRIM59	11.313	3.867	0.00224536	TRUE	0.0173935	chr3	160167126	160172126	TRIM59_up4.5k_dw500_m	-	TRIM59	protein_coding	chr3	160167788	160168239	27.3173	1.8697	451	28	9.9462e-07	TRUE	1.1827e-05	58.7278	31.4105	9.5832	4.3714
48	CTBP1-AS2	5.876	3.719	0.0071142	TRUE	0.037749	chr4	1238727	1243727	CTBP1-AS2_up4.5k_dw500_p	+	CTBP1-AS2	antisense_RNA	chr4	1239661	1240119	26.0519	1.5434	458	8	3.5203e-05	TRUE	8.7487e-05	73.993	47.9411	6.6302	12.1753
49	DKK2	3.767	0.787	0.0011743	TRUE	0.011238	chr4	107956953	107961953	DKK2_up4.5k_dw500_m	-	DKK2	protein_coding	chr4	107958221	107958550	24.353	4.8424	329	11	0.0034173	TRUE	0.0034382	30.6909	6.3379	20.2191	2.2678
50	CEP72	1.732	0.956	0.00460655	TRUE	0.028331	chr5	607904	612904	CEP72_up4.5k_dw500_p	+	CEP72	protein_coding	chr5	607742	607906	28.0207	1.8176	164	4	0.00093921	TRUE	0.0010279	62.2934	34.2727	17.1328	10.6878
51	TGFBI	318.51	43.95	4.34017e-05	TRUE	0.0013871	chr5	135360083	135365083	TGFBI_up4.5k_dw500_p	+	TGFBI	protein_coding	chr5	135360006	135360190	23.4513	1.6841	184	4	0.00099511	TRUE	0.0010815	57.7329	34.2816	13.3222	10.7434
52	SQSTM1	219.931	117.643	0.00789115	TRUE	0.0401936	chr5	179228887	179233887	SQSTM1_up4.5k_dw500_p	+	SQSTM1	protein_coding	chr5	179228912	179229245	25.8966	2.7331	333	14	0.00037063	TRUE	0.0004712	40.8389	14.9423	16.3077	3.3071
53	COL12A1	118.553	14.772	0.000355943	TRUE	0.00506892	chr6	75915123	75920123	COL12A1_up4.5k_dw500_m	-	COL12A1	protein_coding	chr6	75916591	75916964	24.6735	1.8992	373	13	0.00018841	TRUE	0.00027926	52.114	27.4405	13.7722	5.6058
54	DCBLD1	10.367	3.785	0.00425601	TRUE	0.0267654	chr6	117799266	117804266	DCBLD1_up4.5k_dw500_p	+	DCBLD1	protein_coding	chr6	117802947	117803182	22.0101	1.8314	235	4	4.0729e-05	TRUE	9.6175e-05	48.4827	26.4725	11.2411	1.9946
55	ULBP1	2.509	0.319	0.0049158	TRUE	0.0295868	chr6	150280609	150285609	ULBP1_up4.5k_dw500_p	+	ULBP1	protein_coding	chr6	150285544	150285909	26.3606	7.446	365	17	0.0028721	TRUE	0.0029019	30.4501	4.0895	21.4391	1.73
56	ACTB	4375.63	2535.84	0.00283936	TRUE	0.0203221	chr7	5569840	5574840	ACTB_up4.5k_dw500_m	-	ACTB	protein_coding	chr7	5572162	5572512	28.8023	2.1469	350	4	0.0008119	TRUE	0.0009048	53.9163	25.114	17.4718	10.5272
57	HOXA7	8.726	3.261	0.00373116	TRUE	0.0244519	chr7	27195796	27200796	HOXA7_up4.5k_dw500_m	-	HOXA7	protein_coding	chr7	27197261	27198026	29.192	2.2365	765	24	5.9248e-07	TRUE	9.2893e-06	52.8003	23.6083	10.0072	4.0886
58	HOXA10	4.202	0.515	0.00174791	TRUE	0.0147227	chr7	27219380	27224380	HOXA10_up4.5k_dw500_m	-	HOXA10	protein_coding	chr7	27222404	27223138	28.657	2.6139	734	19	3.4817e-05	TRUE	8.6861e-05	46.4134	17.7564	14.487	2.1932
59	HOXA11-AS	0.2	0	0.00222349	TRUE	0.0172689	chr7	27220526	27225526	HOXA11-AS_up4.5k_dw500_p	+	HOXA11-AS	antisense_RNA	chr7	27225120	27225898	36.1079	3.4797	778	38	4.2925e-08	TRUE	3.0312e-06	50.6693	14.5614	10.8968	1.5237
60	HOXA11	0.48	0.005	0.00016981	TRUE	0.00317995	chr7	27224335	27229335	HOXA11_up4.5k_dw500_m	-	HOXA11	protein_coding	chr7	27225120	27225898	36.1079	3.4797	778	38	4.2925e-08	TRUE	3.0312e-06	50.6693	14.5614	10.8968	1.5237
61	ORAI2	3.613	1.72	0.000581421	TRUE	0.00699223	chr7	102069476	102074476	ORAI2_up4.5k_dw500_p	+	ORAI2	protein_coding	chr7	102072127	102072341	21.876	1.9244	214	7	0.00034092	TRUE	0.0004409	45.5413	23.6653	12.728	5.9039
62	WNT2	11.971	0.026	0.000246526	TRUE	0.00399719	chr7	116962843	116967843	WNT2_up4.5k_dw500_m	-	WNT2	protein_coding	chr7	116962937	116963096	25.45	6.7322	159	5	0.0065985	TRUE	0.0066005	29.8899	4.4399	23.1356	3.3055
63	DGKI	0.305	0.055	0.00530507	TRUE	0.031057	chr7	137531110	137536110	DGKI_up4.5k_dw500_m	-	DGKI	protein_coding	chr7	137532211	137532382	27.3708	2.0958	171	9	0.00021263	TRUE	0.00030608	52.3494	24.9785	15.3398	6.6229
64	TTI2	8.763	5.388	0.00828645	TRUE	0.0416791	chr8	33370210	33375210	TTI2_up4.5k_dw500_m	-	TTI2	protein_coding	chr8	33372106	33372273	27.0003	45.8621	167	3	0.0040583	TRUE	0.0040717	27.6022	0.6019	23.0572	1.1639
65	STK3	33.967	14.073	0.00331128	TRUE	0.0225192	chr8	99954299	99959299	STK3_up4.5k_dw500_m	-	STK3	protein_coding	chr8	99959174	99959915	29.4939	1.8796	741	15	1.0703e-05	TRUE	4.211e-05	63.0256	33.5317	13.1357	3.7573
66	LHX2	0.967	0.033	0.00859959	TRUE	0.0427678	chr9	126769388	126774388	LHX2_up4.5k_dw500_p	+	LHX2	protein_coding	chr9	126772199	126772538	23.9163	2.3079	339	6	1.3224e-05	TRUE	4.7757e-05	42.2017	18.2854	10.616	3.874
67	LMX1B	0.448	0.107	0.00523936	TRUE	0.0307847	chr9	129372221	129377221	LMX1B_up4.5k_dw500_p	+	LMX1B	protein_coding	chr9	129377024	129377374	35.3599	4.6912	350	15	1.2617e-06	TRUE	1.3276e-05	44.9393	9.5794	13.2361	3.9759

## Sheet: C1_met_high_ge_low
Statistical significance for differentially expressed genes and differentially methylated CpGs was assessed by one-way ANOVA, multiple hypothesis test was adjusted by Benjamini and Hochberg method.
	RNA
	gene	geT (CPM)	geN (CPM)	pvalue	rejected	qvalue (FDR)	PROMOTER							DMR
							#chr	start	end	promoter info	orientation	gene	annotation	chr	dmr start	dmr end	T_N	ToverN	dist_bp	numCpG	p-val2	reject_h0	q-val	meanT	meanN	stdT	stdN
1	LEPR	5.015	10.684	0.000282458	TRUE	0.00436139	chr1	65986871	65991871	LEPR_up4.5k_dw500_p	+	LEPR	protein_coding	chr1	65991582	65991794	31.7542	3.976	212	10	9.9313e-06	TRUE	4.0341e-05	42.4242	10.67	13.8858	4.6264
2	PEAR1	1.928	3.036	0.00858235	TRUE	0.0427109	chr1	156858989	156863989	PEAR1_up4.5k_dw500_p	+	PEAR1	protein_coding	chr1	156862845	156863214	25.9747	2.1869	369	8	0.00018397	TRUE	0.00027431	47.8598	21.8851	14.5366	5.6859
3	LINC01354	0.207	0.527	0.000709674	TRUE	0.00809864	chr1	234667025	234672025	LINC01354_up4.5k_dw500_m	-	LINC01354	lincRNA	chr1	234666725	234667526	30.0681	1.7332	801	18	4.8557e-07	TRUE	8.4588e-06	71.0766	41.0085	8.7292	6.8677
4	RYR2	0.425	1.549	1.75804e-05	TRUE	0.000827252	chr1	237201201	237206201	RYR2_up4.5k_dw500_p	+	RYR2	protein_coding	chr1	237204851	237205402	33.4217	3.194	551	17	7.1631e-05	TRUE	0.00014009	48.6551	15.2334	16.8975	7.1943
5	DKK1	2.982	16.587	0.0010678	TRUE	0.0105269	chr10	54069442	54074442	DKK1_up4.5k_dw500_p	+	DKK1	protein_coding	chr10	54073040	54073282	31.8795	5.5845	242	10	0.00306	TRUE	0.0030865	38.8332	6.9537	26.0663	3.0268
6	EPS8L2	32.209	95.96	6.22948e-05	TRUE	0.00170509	chr11	701619	706619	EPS8L2_up4.5k_dw500_p	+	EPS8L2	protein_coding	chr11	702623	702829	29.0929	1.6591	206	5	4.6345e-05	TRUE	0.00010469	73.2329	44.14	14.2481	5.7115
7	PYGM	1.076	3.608	0.00168975	TRUE	0.0144232	chr11	64527687	64532687	PYGM_up4.5k_dw500_m	-	PYGM	protein_coding	chr11	64531604	64531828	28.3233	1.7975	224	4	9.3226e-07	TRUE	1.1476e-05	63.8375	35.5142	8.8833	6.4254
8	RERG	7.542	18.632	1.26063e-05	TRUE	0.000676563	chr12	15373911	15378911	RERG_up4.5k_dw500_m	-	RERG	protein_coding	chr12	15374559	15374714	21.1608	2.0175	155	3	0.0025173	TRUE	0.0025545	41.9576	20.7968	16.3412	4.8004
9	TRHDE-AS1	0.098	0.624	0.000582431	TRUE	0.00699545	chr12	72666789	72671789	TRHDE-AS1_up4.5k_dw500_m	-	TRHDE-AS1	processed_transcript	chr12	72666633	72667360	26.3878	5.5174	727	28	4.9286e-05	TRUE	0.00010901	32.2291	5.8414	13.5798	3.143
10	TMEM132C	0.063	1.816	8.73612e-10	TRUE	9.66041e-06	chr12	128747447	128752447	TMEM132C_up4.5k_dw500_p	+	TMEM132C	protein_coding	chr12	128752252	128752659	28.9365	3.9551	407	9	2.3137e-05	TRUE	6.7074e-05	38.7287	9.7922	13.5828	4.57
11	KLHL33	0.039	0.191	0.00124242	TRUE	0.0116975	chr14	20903301	20908301	KLHL33_up4.5k_dw500_m	-	KLHL33	protein_coding	chr14	20903366	20903575	26.8418	1.735	209	6	0.0015119	TRUE	0.0015785	63.3603	36.5185	17.07	11.3443
12	PAX9	9.121	77.206	5.93196e-07	TRUE	0.000144166	chr14	37122272	37127272	PAX9_up4.5k_dw500_p	+	PAX9	protein_coding	chr14	37125652	37126801	27.1657	4.4916	1149	29	0.0012576	TRUE	0.0013335	34.9462	7.7804	19.7771	2.9485
13	SCG3	0.193	0.685	0.010176	TRUE	0.0480551	chr15	51969049	51974049	SCG3_up4.5k_dw500_p	+	SCG3	protein_coding	chr15	51973537	51973732	24.7111	4.5594	195	5	0.0012814	TRUE	0.0013564	31.6536	6.9425	17.7285	4.3843
14	CPEB1	0.85	1.717	0.0027322	TRUE	0.0198481	chr15	83316267	83321267	CPEB1_up4.5k_dw500_m	-	CPEB1	protein_coding	chr15	83317036	83317301	26.2702	2.9003	265	12	0.00030147	TRUE	0.0004004	40.0942	13.824	16.0554	3.9495
15	TMEM220-AS1	0.251	0.74	0.00958896	TRUE	0.0462271	chr17	10628593	10633593	TMEM220-AS1_up4.5k_dw500_p	+	TMEM220-AS1	antisense_RNA	chr17	10632493	10632922	24.7474	2.9895	429	10	0.0013616	TRUE	0.0014336	37.1865	12.4392	17.612	5.5052
16	CHAD	0.123	4.002	0.0034087	TRUE	0.0229908	chr17	48545727	48550727	CHAD_up4.5k_dw500_m	-	CHAD	protein_coding	chr17	48545837	48546235	29.4403	2.0756	398	15	1.1792e-05	TRUE	4.4584e-05	56.8103	27.3699	10.4532	9.3289
17	SOX9-AS1	0.086	0.52	0.00375213	TRUE	0.0245291	chr17	70111657	70116657	SOX9-AS1_up4.5k_dw500_m	-	SOX9-AS1	processed_transcript	chr17	70113827	70114319	32.7526	5.6612	492	24	0.00042111	TRUE	0.00052235	39.7792	7.0267	21.1499	2.5645
18	OTOP2	0.225	0.669	0.0102707	TRUE	0.04836	chr17	72915869	72920869	OTOP2_up4.5k_dw500_p	+	OTOP2	protein_coding	chr17	72920767	72921038	28.8467	3.972	271	24	4.0684e-05	TRUE	9.611e-05	38.5529	9.7062	14.6487	3.0869
19	EPHX3	12.922	28.155	0.00419358	TRUE	0.0265143	chr19	15343358	15348358	EPHX3_up4.5k_dw500_m	-	EPHX3	protein_coding	chr19	15344131	15344470	28.0373	2.1311	339	6	6.5654e-05	TRUE	0.00013206	52.8244	24.7871	13.8151	6.5931
20	ZNF826P	0.063	0.688	0.00638773	TRUE	0.0352636	chr19	20607271	20612271	ZNF826P_up4.5k_dw500_m	-	ZNF826P	pseudogene	chr19	20607270	20607426	22.4787	9.6016	156	10	0.00043747	TRUE	0.00053874	25.092	2.6133	14.5456	2.0174
21	ZNF790-AS1	0.982	2.73	0.000394294	TRUE	0.00542869	chr19	37283951	37288951	ZNF790-AS1_up4.5k_dw500_p	+	ZNF790-AS1	antisense_RNA	chr19	37288394	37288658	33.3501	11.4558	264	21	9.8411e-06	TRUE	4.0143e-05	36.5398	3.1896	14.9697	3.2461
22	ZNF582-AS1	0.564	1.372	0.00215825	TRUE	0.0169262	chr19	56900544	56905544	ZNF582-AS1_up4.5k_dw500_p	+	ZNF582-AS1	lincRNA	chr19	56904662	56905266	25.5996	7.603	604	35	2.3118e-06	TRUE	1.8119e-05	29.4766	3.877	10.2492	2.1007
23	ZNF582	0.674	1.275	0.00669668	TRUE	0.0364221	chr19	56904470	56909470	ZNF582_up4.5k_dw500_m	-	ZNF582	protein_coding	chr19	56904662	56905266	25.5996	7.603	604	35	2.3118e-06	TRUE	1.8119e-05	29.4766	3.877	10.2492	2.1007
24	ZNF667	0.943	1.702	0.0102129	TRUE	0.0481493	chr19	56988270	56993270	ZNF667_up4.5k_dw500_m	-	ZNF667	protein_coding	chr19	56988231	56988964	29.3329	3.3232	733	25	2.3956e-06	TRUE	1.8456e-05	41.9589	12.626	10.5488	6.0234
25	ZNF471	1.155	3.364	0.00183929	TRUE	0.0151613	chr19	57014711	57019711	ZNF471_up4.5k_dw500_p	+	ZNF471	protein_coding	chr19	57019063	57019386	26.5324	3.2317	323	16	2.3716e-05	TRUE	6.8122e-05	38.4212	11.8889	11.9979	5.5475
26	ZFP28	1.493	3.344	0.000928837	TRUE	0.00966583	chr19	57045816	57050816	ZFP28_up4.5k_dw500_p	+	ZFP28	protein_coding	chr19	57049638	57049809	30.8033	6.6443	171	6	0.00020691	TRUE	0.00029978	36.2607	5.4574	18.0111	4.9132
27	PEG3	0.959	2.237	0.00734263	TRUE	0.038481	chr19	57351594	57356594	PEG3_up4.5k_dw500_m	-	PEG3	protein_coding	chr19	57351869	57352113	27.1809	1.5391	244	5	2.654e-05	TRUE	7.3056e-05	77.5969	50.4159	8.9665	10.714
28	MLPH	2.871	22.409	0.0102439	TRUE	0.0482602	chr2	238390552	238395552	MLPH_up4.5k_dw500_p	+	MLPH	protein_coding	chr2	238395078	238395392	29.1525	3.1072	314	11	0.00070768	TRUE	0.00080442	42.9875	13.835	19.6007	4.4775
29	SIM2	2.785	19.103	3.92604e-06	TRUE	0.000376942	chr21	38066920	38071920	SIM2_up4.5k_dw500_p	+	SIM2	protein_coding	chr21	38068193	38068773	31.9863	3.235	580	31	0.00030667	TRUE	0.00040584	46.298	14.3117	18.1434	9.1418
30	KAT2B	11.204	31.842	3.06381e-05	TRUE	0.0011369	chr3	20077023	20082023	KAT2B_up4.5k_dw500_p	+	KAT2B	protein_coding	chr3	20080511	20080699	25.0465	2.9264	188	5	0.0036564	TRUE	0.0036739	38.0482	13.0017	19.8803	7.4723
31	ACOX2	2.359	5.345	0.000402792	TRUE	0.00551246	chr3	58522429	58527429	ACOX2_up4.5k_dw500_m	-	ACOX2	protein_coding	chr3	58522688	58522870	33.0723	1.9416	182	4	1.3571e-06	TRUE	1.3769e-05	68.1964	35.1241	10.089	8.5489
32	CD200R1	2.663	5.626	0.00211297	TRUE	0.0166775	chr3	112693437	112698437	CD200R1_up4.5k_dw500_m	-	CD200R1	protein_coding	chr3	112693637	112693970	26.0097	2.1118	333	5	5.042e-05	TRUE	0.00011066	49.4047	23.395	13.0013	4.6604
33	GATA2	3.26	5.194	0.00944978	TRUE	0.0457211	chr3	128211530	128216530	GATA2_up4.5k_dw500_m	-	GATA2	protein_coding	chr3	128215546	128215882	28.0599	1.8381	336	18	0.00050224	TRUE	0.00060301	61.5383	33.4784	16.6381	8.736
34	CLDN11	2.093	10.069	1.3518e-07	TRUE	9.85321e-05	chr3	170132152	170137152	CLDN11_up4.5k_dw500_p	+	CLDN11	protein_coding	chr3	170136886	170138028	30.5347	3.082	1142	65	0.00018476	TRUE	0.00027517	45.2005	14.6658	17.9178	3.5689
35	SLC7A14	0.001	0.024	0.00527011	TRUE	0.0309161	chr3	170303363	170308363	SLC7A14_up4.5k_dw500_m	-	SLC7A14	protein_coding	chr3	170303014	170303541	36.6064	2.9191	527	32	4.3362e-07	TRUE	8.0134e-06	55.6813	19.0749	12.2103	5.1476
36	CDS1	12.314	27.816	0.000111803	TRUE	0.00244449	chr4	85499556	85504556	CDS1_up4.5k_dw500_p	+	CDS1	protein_coding	chr4	85500503	85500717	32.5942	1.6613	214	4	6.248e-06	TRUE	3.1005e-05	81.8843	49.2901	10.7505	10.0821
37	GALNTL6	0.004	0.111	0.00224051	TRUE	0.0173742	chr4	172730074	172735074	GALNTL6_up4.5k_dw500_p	+	GALNTL6	protein_coding	chr4	172734265	172734446	25.658	2.9388	181	6	0.0012316	TRUE	0.0013085	38.8921	13.2341	17.7432	6.6091
38	CKMT2	0.665	1.841	0.00950536	TRUE	0.0459398	chr5	80524638	80529638	CKMT2_up4.5k_dw500_p	+	CKMT2	protein_coding	chr5	80528962	80529322	22.1839	1.9711	360	6	0.00068256	TRUE	0.00077982	45.029	22.8451	14.2474	5.5828
39	PITX1	64.685	158.672	0.000202034	TRUE	0.00350997	chr5	134369464	134374464	PITX1_up4.5k_dw500_m	-	PITX1	protein_coding	chr5	134372716	134373073	27.4822	1.674	357	5	1.8858e-05	TRUE	5.9096e-05	68.2589	40.7766	12.0276	5.9954
40	PCDHA10	0.046	0.311	0.00570084	TRUE	0.0328348	chr5	140226967	140235967	PCDHA10_up8.5k_dw500_p	+	PCDHA10	protein_coding	chr5	140228218	140228369	26.9371	1.9578	151	3	0.00021355	TRUE	0.00030708	55.0613	28.1242	14.1291	8.6115
41	TFAP2B	0.076	5.513	0.00018039	TRUE	0.00328091	chr6	50781938	50786938	TFAP2B_up4.5k_dw500_p	+	TFAP2B	protein_coding	chr6	50786496	50786693	27.5095	3.2721	197	6	0.00027925	TRUE	0.00037713	39.6171	12.1076	16.4675	4.9679
42	CNR1	0.561	1.629	0.000847414	TRUE	0.0091377	chr6	88875267	88880267	CNR1_up4.5k_dw500_m	-	CNR1	protein_coding	chr6	88876926	88877424	22.1919	4.0017	498	23	0.000365	TRUE	0.0004655	29.5851	7.3932	13.9637	2.7653
43	FAM162B	6.756	10.605	0.00794386	TRUE	0.0403599	chr6	117086386	117091386	FAM162B_up4.5k_dw500_m	-	FAM162B	protein_coding	chr6	117086146	117086407	28.8333	6.8375	261	22	0.00036513	TRUE	0.00046562	33.7727	4.9394	18.3505	2.124
44	ADCYAP1R1	0.177	0.665	6.94891e-05	TRUE	0.0018252	chr7	31087575	31092575	ADCYAP1R1_up4.5k_dw500_p	+	ADCYAP1R1	protein_coding	chr7	31092541	31093074	26.1057	4.0944	533	12	8.5672e-05	TRUE	0.0001583	34.5422	8.4365	14.3656	1.8686
45	COBL	1.835	8.281	3.78764e-06	TRUE	0.000376942	chr7	51384058	51389058	COBL_up4.5k_dw500_m	-	COBL	protein_coding	chr7	51385094	51385366	22.7083	1.9207	272	4	0.0019333	TRUE	0.0019866	47.3723	24.664	17.3393	3.1798
46	CHRM2	0.038	0.421	0.00603191	TRUE	0.0339877	chr7	136548898	136553898	CHRM2_up4.5k_dw500_p	+	CHRM2	protein_coding	chr7	136553551	136553883	20.6767	6.666	332	6	0.002104	TRUE	0.0021521	24.326	3.6493	15.9838	2.7653
47	XKR4	0.051	0.499	0.00409827	TRUE	0.0260902	chr8	56010516	56015516	XKR4_up4.5k_dw500_p	+	XKR4	protein_coding	chr8	56015163	56015418	26.7738	4.3082	255	15	0.00082967	TRUE	0.00092206	34.867	8.0932	18.4752	3.3929
48	COL14A1	16.116	40.837	0.00148842	TRUE	0.013252	chr8	121132846	121137846	COL14A1_up4.5k_dw500_p	+	COL14A1	protein_coding	chr8	121137698	121137910	29.0076	5.6569	212	6	0.001567	TRUE	0.0016314	35.2366	6.229	21.621	3.6948

## Sheet: C2_met_low_ge_high
Statistical significance for differentially expressed genes and differentially methylated CpGs was assessed by one-way ANOVA, multiple hypothesis test was adjusted by Benjamini and Hochberg method.
	RNA
	gene	geT (CPM)	geN (CPM)	pvalue	rejected	qvalue (FDR)	PROMOTER							DMR
							#chr	start	end	promoter info	orientation	gene	annotation	chr	dmr start	dmr end	T_N	ToverN	dist_bp	numCpG	p-val2	reject_h0	q-val	meanT	meanN	stdT	stdN
1	MXRA8	51.844	13.583	0.000418503	TRUE	0.00564397	chr1	1298421	1303421	MXRA8_up4.5k_dw500_m	-	MXRA8	protein_coding	chr1	1299569	1299724	-36.043	0.5206	155	7	2.5369e-05	TRUE	7.1025e-05	39.1477	75.1907	17.3565	4.6242
2	CAMTA1	115.806	63.834	0.000239906	TRUE	0.00392219	chr1	7725289	7730289	CAMTA1_up4.5k_dw500_p	+	CAMTA1	protein_coding	chr1	7729029	7729203	-28.8308	0.6188	174	4	0.00022746	TRUE	0.00032212	46.8043	75.6351	16.8275	5.3635
3	TNFRSF1B	24.036	9.781	0.0065488	TRUE	0.0358764	chr1	12222559	12227559	TNFRSF1B_up4.5k_dw500_p	+	TNFRSF1B	protein_coding	chr1	12225410	12225570	-32.2619	0.6215	160	3	0.00010567	TRUE	0.00018358	52.9771	85.239	17.1306	6.6234
4	SZRD1	86.483	52.645	7.87269e-05	TRUE	0.00196737	chr1	16689024	16694024	SZRD1_up4.5k_dw500_p	+	SZRD1	protein_coding	chr1	16690705	16690937	-27.3602	0.6301	232	9	5.2333e-06	TRUE	2.8106e-05	46.6077	73.9679	10.4768	5.9632
5	MFAP2	108.003	6.815	7.07808e-07	TRUE	0.000159734	chr1	17307581	17312581	MFAP2_up4.5k_dw500_m	-	MFAP2	protein_coding	chr1	17307996	17308343	-30.1948	0.6369	347	6	0.00042736	TRUE	0.00052864	52.9587	83.1536	19.075	5.0082
6	RCC2	71.08	30.455	0.00201426	TRUE	0.0161228	chr1	17765750	17770750	RCC2_up4.5k_dw500_m	-	RCC2	protein_coding	chr1	17770420	17770884	-29.4253	0.637	464	12	4.0774e-07	TRUE	7.7725e-06	51.64	81.0653	9.4305	4.9216
7	EMC1	10.503	6.05	0.00255714	TRUE	0.0190013	chr1	19577553	19582553	EMC1_up4.5k_dw500_m	-	EMC1	protein_coding	chr1	19579106	19579430	-24.4283	0.5773	324	9	8.7279e-06	TRUE	3.7444e-05	33.3606	57.7889	10.3234	4.2532
8	MUL1	16.799	11.792	0.000163417	TRUE	0.00310225	chr1	20834174	20839174	MUL1_up4.5k_dw500_m	-	MUL1	protein_coding	chr1	20839088	20839566	-28.5712	0.6581	478	8	9.8979e-05	TRUE	0.00017521	54.9976	83.5687	15.8168	2.929
9	C1QC	315.083	102.065	0.00106228	TRUE	0.0105012	chr1	22965609	22970609	C1QC_up4.5k_dw500_p	+	C1QC	protein_coding	chr1	22965398	22965631	-33.6709	0.5987	233	13	1.0719e-05	TRUE	4.2142e-05	50.2293	83.9002	14.5041	5.8816
10	KDM1A	39.263	20.592	0.00204446	TRUE	0.0163055	chr1	23341440	23346440	KDM1A_up4.5k_dw500_p	+	KDM1A	protein_coding	chr1	23342535	23342693	-23.7329	0.6528	158	3	0.00037552	TRUE	0.00047606	44.6237	68.3566	14.1036	6.0876
11	GPN2	11.853	6.532	0.0006503	TRUE	0.00754171	chr1	27216369	27221369	GPN2_up4.5k_dw500_m	-	GPN2	protein_coding	chr1	27220843	27221066	-27.9822	0.6431	223	8	0.0011933	TRUE	0.001272	50.4254	78.4076	19.9599	4.6726
12	RPA2	40.989	29.394	0.000462125	TRUE	0.00602246	chr1	28240808	28245808	RPA2_up4.5k_dw500_m	-	RPA2	protein_coding	chr1	28244756	28244932	-28.5817	0.6494	176	4	3.0177e-05	TRUE	7.9259e-05	52.94	81.5216	13.9605	3.7802
13	RCC1	24.545	15.634	4.40722e-05	TRUE	0.00139988	chr1	28840244	28845244	RCC1_up4.5k_dw500_p	+	RCC1	protein_coding	chr1	28842347	28842764	-24.4443	0.6659	417	7	1.4131e-05	TRUE	4.9687e-05	48.7283	73.1727	11.0737	3.4478
14	COL16A1	22.226	8.189	0.00255847	TRUE	0.0190013	chr1	32169268	32174268	COL16A1_up4.5k_dw500_m	-	COL16A1	protein_coding	chr1	32173970	32174295	-27.296	0.6576	325	10	6.5431e-05	TRUE	0.00013176	52.4187	79.7146	14.044	4.7849
15	TMEM39B	10.578	5.743	0.000122242	TRUE	0.00259589	chr1	32533131	32538131	TMEM39B_up4.5k_dw500_p	+	TMEM39B	protein_coding	chr1	32533039	32533385	-31.9537	0.6326	346	5	7.2035e-05	TRUE	0.0001406	55.0111	86.9647	16.9583	4.2564
16	SFPQ	121.559	70.902	0.0024555	TRUE	0.018484	chr1	35658246	35663246	SFPQ_up4.5k_dw500_m	-	SFPQ	protein_coding	chr1	35660652	35660850	-31.5118	0.6597	198	6	6.2927e-05	TRUE	0.00012836	61.1019	92.6137	16.5204	4.1262
17	PSMB2	48.44	20.3	2.49763e-07	TRUE	0.00010862	chr1	36106945	36111945	PSMB2_up4.5k_dw500_m	-	PSMB2	protein_coding	chr1	36111010	36111165	-30.0856	0.6091	155	4	1.2224e-05	TRUE	4.554e-05	46.876	76.9616	13.1827	5.089
18	EVA1B	27.689	8.41	0.000950323	TRUE	0.00981202	chr1	36789255	36794255	EVA1B_up4.5k_dw500_m	-	EVA1B	protein_coding	chr1	36791167	36791435	-28.6112	0.6666	268	9	0.0006233	TRUE	0.00072181	57.2156	85.8268	17.8918	7.9239
19	KIF2C	16.381	4.838	5.11321e-06	TRUE	0.000411557	chr1	45200989	45205989	KIF2C_up4.5k_dw500_p	+	KIF2C	protein_coding	chr1	45200954	45201104	-31.9922	0.6332	150	3	3.0013e-05	TRUE	7.8983e-05	55.2171	87.2094	14.5812	7.2601
20	NASP	63.865	40.686	0.000517039	TRUE	0.00648077	chr1	46045159	46050159	NASP_up4.5k_dw500_p	+	NASP	protein_coding	chr1	46048591	46048867	-29.0799	0.6619	276	8	2.2354e-06	TRUE	1.7803e-05	56.918	85.9979	11.4497	3.1341
21	ORC1	4.995	2.169	0.00012301	TRUE	0.00259589	chr1	52869643	52874643	ORC1_up4.5k_dw500_m	-	ORC1	protein_coding	chr1	52871210	52871366	-25.5877	0.6498	156	3	0.00033147	TRUE	0.0004313	47.4726	73.0603	14.2577	8.1463
22	LRP8	6.078	1.98	0.00071602	TRUE	0.00814583	chr1	53793321	53798321	LRP8_up4.5k_dw500_m	-	LRP8	protein_coding	chr1	53796528	53796737	-29.1351	0.5784	209	4	1.8197e-06	TRUE	1.5987e-05	39.9725	69.1077	8.9854	7.8395
23	ST6GALNAC5	5.697	1.516	0.00915301	TRUE	0.0447058	chr1	77324592	77333592	ST6GALNAC5_up8.5k_dw500_p	+	ST6GALNAC5	protein_coding	chr1	77326174	77326583	-33.437	0.6263	409	12	1.3296e-08	TRUE	2.0187e-06	56.0462	89.4831	9.0746	2.5458
24	RPF1	58.024	41.125	2.2889e-05	TRUE	0.000951643	chr1	84940419	84945419	RPF1_up4.5k_dw500_p	+	RPF1	protein_coding	chr1	84944297	84944463	-28.1241	0.6442	166	3	5.7844e-05	TRUE	0.00012124	50.9265	79.0506	14.6931	3.365
25	GTF2B	38.455	30.958	0.00909199	TRUE	0.0445153	chr1	89356801	89361801	GTF2B_up4.5k_dw500_m	-	GTF2B	protein_coding	chr1	89358758	89358985	-42.3784	0.541	227	10	8.2345e-05	TRUE	0.00015399	49.946	92.3243	22.8389	5.4168
26	ATXN7L2	2.246	1.401	0.00537053	TRUE	0.0313472	chr1	110022026	110027026	ATXN7L2_up4.5k_dw500_p	+	ATXN7L2	protein_coding	chr1	110024059	110024351	-33.4203	0.6425	292	3	9.6918e-05	TRUE	0.00017263	60.0627	93.483	18.5124	3.117
27	RFX5	24.552	17.472	0.00396788	TRUE	0.0254802	chr1	151319269	151324269	RFX5_up4.5k_dw500_m	-	RFX5	protein_coding	chr1	151322907	151323154	-33.3817	0.6281	247	7	1.2268e-05	TRUE	4.5637e-05	56.3763	89.7581	15.4621	2.0317
28	UBE2Q1	40.385	25.023	0.00012931	TRUE	0.00266773	chr1	154530620	154535620	UBE2Q1_up4.5k_dw500_m	-	UBE2Q1	protein_coding	chr1	154533461	154533740	-29.9317	0.6536	279	11	0.00022335	TRUE	0.00031765	56.4723	86.404	17.9566	3.2394
29	CKS1B	255.415	59.623	0.00136045	TRUE	0.0124898	chr1	154942617	154947617	CKS1B_up4.5k_dw500_p	+	CKS1B	protein_coding	chr1	154944433	154944593	-26.4277	0.6438	160	4	0.0003542	TRUE	0.00045453	47.7627	74.1904	15.1182	7.8826
30	EFNA1	69.934	22.77	0.00174321	TRUE	0.0147016	chr1	155095848	155100848	EFNA1_up4.5k_dw500_p	+	EFNA1	protein_coding	chr1	155098003	155098167	-26.0869	0.5324	164	6	0.00049348	TRUE	0.00059438	29.7071	55.7941	15.4327	8.1191
31	MSTO1	15.834	8.89	1.74456e-06	TRUE	0.000236915	chr1	155575460	155580460	MSTO1_up4.5k_dw500_p	+	MSTO1	protein_coding	chr1	155578675	155578898	-39.0182	0.582	223	7	0.00019038	TRUE	0.00028144	54.336	93.3542	23.1198	3.6004
32	SSR2	315.096	161.464	0.000135302	TRUE	0.00274779	chr1	155990258	155995258	SSR2_up4.5k_dw500_m	-	SSR2	protein_coding	chr1	155993764	155993985	-29.7092	0.6632	221	4	0.00050495	TRUE	0.0006057	58.4945	88.2036	19.1697	4.7486
33	TSACC	1.651	0.622	0.00332828	TRUE	0.0225862	chr1	156302604	156307604	TSACC_up4.5k_dw500_p	+	TSACC	protein_coding	chr1	156306916	156307154	-26.9586	0.551	238	8	1.2209e-05	TRUE	4.5512e-05	33.0824	60.0411	9.0908	9.1638
34	IQGAP3	7.896	2.43	0.00139743	TRUE	0.0127102	chr1	156541896	156546896	IQGAP3_up4.5k_dw500_m	-	IQGAP3	protein_coding	chr1	156545120	156545287	-27.8533	0.6674	167	3	0.00036901	TRUE	0.00046957	55.8938	83.7471	17.1968	5.0559
35	MNDA	72.542	20.53	0.00694797	TRUE	0.0372332	chr1	158796592	158801592	MNDA_up4.5k_dw500_p	+	MNDA	protein_coding	chr1	158799668	158800025	-30.912	0.5548	357	5	2.5646e-07	TRUE	6.2868e-06	38.5234	69.4353	10.0395	3.8576
36	FCGR3A	184.153	14.9	0.00153437	TRUE	0.013482	chr1	161520027	161525027	FCGR3A_up4.5k_dw500_m	-	FCGR3A	protein_coding	chr1	161520862	161521102	-29.2193	0.6693	240	4	0.0004212	TRUE	0.00052245	59.1401	88.3594	18.5399	4.3478
37	CREG1	301.603	160.543	0.00722682	TRUE	0.0380739	chr1	167522556	167527556	CREG1_up4.5k_dw500_m	-	CREG1	protein_coding	chr1	167526642	167526829	-34.8503	0.5576	187	3	4.2896e-05	TRUE	9.9501e-05	43.9293	78.7797	16.544	7.8259
38	CENPL	7.896	2.628	0.000370116	TRUE	0.00519383	chr1	173793277	173798277	CENPL_up4.5k_dw500_m	-	CENPL	protein_coding	chr1	173795097	173795279	-32.4119	0.6527	182	13	0.00026842	TRUE	0.00036573	60.9004	93.3124	19.7573	3.8923
39	ACBD6	37.42	19.716	1.24394e-05	TRUE	0.000672597	chr1	180471522	180476522	ACBD6_up4.5k_dw500_m	-	ACBD6	protein_coding	chr1	180475197	180475575	-29.1732	0.5953	378	6	2.7898e-06	TRUE	1.9988e-05	42.9071	72.0802	11.3588	4.3189
40	RGS16	38.317	4.082	0.00598016	TRUE	0.0337835	chr1	182573048	182578048	RGS16_up4.5k_dw500_m	-	RGS16	protein_coding	chr1	182575858	182576010	-29.8268	0.6435	152	3	0.00061938	TRUE	0.00071801	53.8461	83.6728	19.4102	5.9609
41	ZNF281	16.521	5.448	7.97884e-05	TRUE	0.00197604	chr1	200378686	200383686	ZNF281_up4.5k_dw500_m	-	ZNF281	protein_coding	chr1	200382857	200383179	-42.3019	0.4891	322	11	7.4304e-07	TRUE	1.0324e-05	40.4918	82.7937	14.3718	6.9655
42	NAV1	16.355	5.339	0.0051344	TRUE	0.0304023	chr1	201612949	201617949	NAV1_up4.5k_dw500_p	+	NAV1	protein_coding	chr1	201615226	201615402	-24.1105	0.617	176	3	0.00034137	TRUE	0.00044139	38.8469	62.9574	13.073	8.4362
43	IPO9	12.676	7.417	0.000874493	TRUE	0.00933412	chr1	201793787	201798787	IPO9_up4.5k_dw500_p	+	IPO9	protein_coding	chr1	201797197	201797539	-30.2943	0.658	342	10	0.0012224	TRUE	0.0012997	58.2805	88.5748	22.0504	2.7042
44	UBE2T	36.293	8.354	4.17069e-06	TRUE	0.000382734	chr1	202310594	202315594	UBE2T_up4.5k_dw500_m	-	UBE2T	protein_coding	chr1	202311835	202312121	-25.2593	0.6599	286	6	1.5775e-05	TRUE	5.3039e-05	49.0131	74.2723	11.7487	2.7914
45	LAMB3	77.341	16.886	0.000984574	TRUE	0.0100236	chr1	209825320	209830320	LAMB3_up4.5k_dw500_m	-	LAMB3	protein_coding	chr1	209827366	209827686	-26.7804	0.5852	320	5	0.00010112	TRUE	0.00017789	37.7893	64.5697	12.9441	8.1614
46	GPATCH2	10.112	6.096	0.00145776	TRUE	0.0130737	chr1	217803954	217808954	GPATCH2_up4.5k_dw500_m	-	GPATCH2	protein_coding	chr1	217805245	217805474	-30.8776	0.5931	229	7	1.86e-05	TRUE	5.8594e-05	45.011	75.8886	13.937	5.6456
47	NVL	16.185	10.486	6.43397e-05	TRUE	0.00173953	chr1	224517391	224522391	NVL_up4.5k_dw500_m	-	NVL	protein_coding	chr1	224522354	224522509	-22.9359	0.4912	155	3	0.00047174	TRUE	0.0005728	22.143	45.0789	14.3673	4.8672
48	ENAH	24.892	11.716	0.00261824	TRUE	0.0192886	chr1	225840345	225845345	ENAH_up4.5k_dw500_m	-	ENAH	protein_coding	chr1	225842275	225842512	-27.3287	0.6542	237	7	0.00092775	TRUE	0.0010166	51.7005	79.0291	18.6508	5.5861
49	PARP1	52.754	29.215	0.00150166	TRUE	0.0133109	chr1	226595301	226600301	PARP1_up4.5k_dw500_m	-	PARP1	protein_coding	chr1	226596137	226596295	-23.3338	0.6523	158	4	4.4744e-05	TRUE	0.00010231	43.7796	67.1133	10.1196	7.1588
50	SNAP47	14.947	7.716	2.7512e-05	TRUE	0.00107691	chr1	227911368	227916368	SNAP47_up4.5k_dw500_p	+	SNAP47	protein_coding	chr1	227911513	227911682	-32.3573	0.5901	169	3	0.00060706	TRUE	0.00070599	46.581	78.9383	20.1618	8.9694
51	RNF187	49.861	32.22	0.00379049	TRUE	0.0247031	chr1	228670567	228675567	RNF187_up4.5k_dw500_p	+	RNF187	protein_coding	chr1	228673359	228673777	-27.2201	0.6284	418	14	9.5175e-05	TRUE	0.00017044	46.0218	73.2419	13.3744	7.7079
52	CCSAP	7.759	4.386	0.00887548	TRUE	0.0437562	chr1	229478188	229483188	CCSAP_up4.5k_dw500_m	-	CCSAP	protein_coding	chr1	229479985	229480180	-27.7141	0.5903	195	8	5.7369e-07	TRUE	9.1364e-06	39.9287	67.6429	8.4137	6.0124
53	COA6	120.512	44.907	0.00157025	TRUE	0.0137209	chr1	234504682	234509682	COA6_up4.5k_dw500_p	+	COA6	protein_coding	chr1	234505330	234505566	-23.8116	0.607	236	3	5.3776e-05	TRUE	0.00011551	36.7708	60.5824	11.6618	5.1554
54	NID1	35.674	17.834	0.000991964	TRUE	0.010045	chr1	236227981	236232981	NID1_up4.5k_dw500_m	-	NID1	protein_coding	chr1	236232886	236233339	-29.3399	0.6629	453	8	0.00015694	TRUE	0.00024395	57.7008	87.0407	16.9709	3.2054
55	GPR137B	25.678	8.155	0.00122658	TRUE	0.0116076	chr1	236301331	236306331	GPR137B_up4.5k_dw500_p	+	GPR137B	protein_coding	chr1	236301735	236301918	-31.3855	0.5883	183	4	0.00056925	TRUE	0.00066888	44.8413	76.2268	20.0277	6.9222
56	EXO1	8.291	2.523	0.000105724	TRUE	0.00235472	chr1	242006992	242011992	EXO1_up4.5k_dw500_p	+	EXO1	protein_coding	chr1	242007610	242007773	-27.0732	0.644	163	3	5.2055e-05	TRUE	0.00011302	48.9685	76.0418	13.3005	5.6376
57	IL2RA	12.682	2.072	0.000249775	TRUE	0.0040292	chr10	6103833	6108833	IL2RA_up4.5k_dw500_m	-	IL2RA	protein_coding	chr10	6108134	6108456	-30.9805	0.5372	322	4	6.9469e-06	TRUE	3.2926e-05	35.9544	66.9349	12.6688	5.7567
58	PFKFB3	28.605	14.968	0.000580846	TRUE	0.00698911	chr10	6182340	6187340	PFKFB3_up4.5k_dw500_p	+	PFKFB3	protein_coding	chr10	6182993	6183161	-27.0308	0.4937	168	3	6.4613e-08	TRUE	3.5523e-06	26.3575	53.3883	5.4551	6.8267
59	TAF3	22.655	15.454	0.00094151	TRUE	0.00975746	chr10	7855966	7860966	TAF3_up4.5k_dw500_p	+	TAF3	protein_coding	chr10	7855906	7856159	-34.198	0.5436	253	7	2.2483e-06	TRUE	1.7855e-05	40.7308	74.9289	13.2374	4.5307
60	SEPHS1	22.469	14.816	0.00255134	TRUE	0.0189778	chr10	13389798	13394798	SEPHS1_up4.5k_dw500_m	-	SEPHS1	protein_coding	chr10	13394024	13394324	-32.1537	0.5737	300	5	2.9245e-08	TRUE	2.63e-06	43.2731	75.4268	7.9751	5.5021
61	GPR158	1.287	0.045	0.00789852	TRUE	0.0402034	chr10	25459789	25464789	GPR158_up4.5k_dw500_p	+	GPR158	protein_coding	chr10	25461725	25462119	-35.5476	0.536	394	5	4.0073e-07	TRUE	7.7149e-06	41.056	76.6036	12.0173	4.3177
62	CDK1	62.266	17.186	0.00041809	TRUE	0.00564397	chr10	62533588	62538588	CDK1_up4.5k_dw500_p	+	CDK1	protein_coding	chr10	62535065	62535232	-28.8647	0.6665	167	4	0.00019973	TRUE	0.00029179	57.6775	86.5422	16.8348	4.5186
63	ASCC1	21.572	13.736	0.00288043	TRUE	0.0205164	chr10	73976392	73981392	ASCC1_up4.5k_dw500_m	-	ASCC1	protein_coding	chr10	73976744	73977049	-27.8531	0.5964	305	8	4.0183e-05	TRUE	9.5331e-05	41.1631	69.0162	13.1282	6.2575
64	RRP12	8.345	4.698	0.0017393	TRUE	0.0146849	chr10	99160627	99165627	RRP12_up4.5k_dw500_m	-	RRP12	protein_coding	chr10	99161278	99161478	-24.1265	0.5028	200	4	1.7177e-05	TRUE	5.581e-05	24.4019	48.5283	8.2062	8.6228
65	MARVELD1	30.299	12.223	0.00049638	TRUE	0.00629831	chr10	99468964	99473964	MARVELD1_up4.5k_dw500_p	+	MARVELD1	protein_coding	chr10	99469956	99470306	-25.8792	0.6296	350	6	1.1148e-05	TRUE	4.3108e-05	43.9875	69.8667	11.3584	4.0262
66	TAF5	5.577	3.407	0.00925426	TRUE	0.0450214	chr10	105123209	105128209	TAF5_up4.5k_dw500_p	+	TAF5	protein_coding	chr10	105125304	105125474	-36.2955	0.5905	170	6	2.3156e-06	TRUE	1.8133e-05	52.3321	88.6277	14.1986	4.422
67	CD81	448.016	224.104	0.00107265	TRUE	0.0105622	chr11	2392906	2397906	CD81_up4.5k_dw500_p	+	CD81	protein_coding	chr11	2392803	2393016	-25.6487	0.6699	213	4	0.00014599	TRUE	0.00023153	52.0622	77.7108	11.7298	9.7972
68	SAAL1	12.808	8.426	0.00352338	TRUE	0.023499	chr11	18127138	18132138	SAAL1_up4.5k_dw500_m	-	SAAL1	protein_coding	chr11	18128125	18128304	-30.7223	0.5563	179	4	1.8742e-06	TRUE	1.6248e-05	38.514	69.2363	11.6262	4.3206
69	ALKBH3	24.507	16.487	0.00111689	TRUE	0.0109152	chr11	43897856	43902856	ALKBH3_up4.5k_dw500_p	+	ALKBH3	protein_coding	chr11	43897733	43898070	-29.515	0.6468	337	7	3.1392e-06	TRUE	2.127e-05	54.0585	83.5735	11.8601	3.5568
70	LRRC55	0.246	0.111	0.010278	TRUE	0.0483841	chr11	56944720	56949720	LRRC55_up4.5k_dw500_p	+	LRRC55	protein_coding	chr11	56946969	56947180	-27.1359	0.6618	211	3	4.6306e-06	TRUE	2.6276e-05	53.0949	80.2309	10.9423	4.3462
71	CYB561A3	23.125	12.833	0.00283025	TRUE	0.0202897	chr11	61129255	61134255	CYB561A3_up4.5k_dw500_m	-	CYB561A3	protein_coding	chr11	61130490	61130695	-31.9536	0.5552	205	6	8.1862e-06	TRUE	3.6129e-05	39.8841	71.8378	12.8294	6.9444
72	BANF1	160.588	69.815	2.00311e-05	TRUE	0.000883395	chr11	65765049	65770049	BANF1_up4.5k_dw500_p	+	BANF1	protein_coding	chr11	65768415	65768671	-30.8408	0.5694	256	12	5.9647e-06	TRUE	3.023e-05	40.7781	71.6189	12.5319	5.471
73	MRPL11	56.461	36.001	0.0070331	TRUE	0.0375078	chr11	66205819	66210819	MRPL11_up4.5k_dw500_m	-	MRPL11	protein_coding	chr11	66210788	66211197	-30.9787	0.6325	409	8	2.1597e-05	TRUE	6.4312e-05	53.3166	84.2953	14.7051	3.9431
74	LRFN4	6.747	2.181	8.39108e-05	TRUE	0.00202154	chr11	66620375	66625375	LRFN4_up4.5k_dw500_p	+	LRFN4	protein_coding	chr11	66625207	66625528	-29.8859	0.6679	321	12	0.00013393	TRUE	0.00021748	60.093	89.9788	16.8041	4.3011
75	AIP	45.033	29.703	0.00637438	TRUE	0.0352317	chr11	67245999	67250999	AIP_up4.5k_dw500_p	+	AIP	protein_coding	chr11	67246103	67246326	-27.5803	0.6698	223	3	1.1533e-05	TRUE	4.4e-05	55.9523	83.5327	10.5471	7.6585
76	TPBGL	0.594	0.077	0.00141777	TRUE	0.0128348	chr11	74947449	74952449	TPBGL_up4.5k_dw500_p	+	TPBGL	protein_coding	chr11	74948172	74948358	-30.5113	0.6198	186	5	0.00031166	TRUE	0.00041098	49.7396	80.251	18.3225	6.0993
77	LRRC32	15.347	7.553	0.00324179	TRUE	0.0221967	chr11	76381291	76386291	LRRC32_up4.5k_dw500_m	-	LRRC32	protein_coding	chr11	76381164	76381325	-21.9949	0.4415	161	5	0.00011266	TRUE	0.00019214	17.3848	39.3797	10.5896	7.033
78	C1QTNF5	44.945	8.571	0.00357389	TRUE	0.0237359	chr11	119216883	119221883	C1QTNF5_up4.5k_dw500_m	-	C1QTNF5	protein_coding	chr11	119218796	119218999	-29.6786	0.6004	203	7	9.212e-05	TRUE	0.0001666	44.5842	74.2628	14.5982	8.2601
79	NTM	12.39	4.923	0.00100655	TRUE	0.0101337	chr11	131774999	131779999	NTM_up4.5k_dw500_p	+	NTM	protein_coding	chr11	131777829	131778052	-31.9048	0.5922	223	4	0.00021352	TRUE	0.00030704	46.3251	78.23	17.8767	7.753
80	RHNO1	23.359	16.295	0.00253821	TRUE	0.0189406	chr12	2980923	2985923	RHNO1_up4.5k_dw500_p	+	RHNO1	protein_coding	chr12	2985447	2985631	-23.5089	0.3974	184	5	5.86e-05	TRUE	0.00012229	15.5043	39.0132	7.5344	10.6237
81	DYRK4	45.538	27.498	0.00554774	TRUE	0.0321875	chr12	4694737	4699737	DYRK4_up4.5k_dw500_p	+	DYRK4	protein_coding	chr12	4697287	4697447	-29.7663	0.6045	160	3	8.9288e-05	TRUE	0.00016295	45.4915	75.2578	15.4358	6.3466
82	NDUFA9	47.632	33.053	0.000515792	TRUE	0.00647771	chr12	4753763	4758763	NDUFA9_up4.5k_dw500_p	+	NDUFA9	protein_coding	chr12	4753807	4754029	-29.6215	0.652	222	4	0.00032616	TRUE	0.00042587	55.4903	85.1118	18.2472	4.512
83	ATG101	40.755	21.481	4.81316e-06	TRUE	0.000406146	chr12	52459257	52464257	ATG101_up4.5k_dw500_p	+	ATG101	protein_coding	chr12	52462367	52462598	-33.0426	0.6045	231	9	1.316e-06	TRUE	1.3556e-05	50.4977	83.5403	12.2659	4.2198
84	ITGA5	64.267	15.829	0.00157434	TRUE	0.0137512	chr12	54812550	54817550	ITGA5_up4.5k_dw500_m	-	ITGA5	protein_coding	chr12	54817461	54817767	-26.048	0.6423	306	5	0.00064038	TRUE	0.00073854	46.7747	72.8227	16.5708	6.6207
85	GNS	66.79	27.362	0.00844811	TRUE	0.0422903	chr12	65152726	65157726	GNS_up4.5k_dw500_m	-	GNS	protein_coding	chr12	65153814	65154406	-32.7841	0.579	592	17	7.0025e-05	TRUE	0.00013795	45.0859	77.87	17.2647	4.7308
86	RPSAP52	0.837	0.014	0.00198672	TRUE	0.015988	chr12	66220254	66225254	RPSAP52_up4.5k_dw500_m	-	RPSAP52	transcribed_processed_pseudogene	chr12	66220666	66220989	-24.6299	0.467	323	7	3.9863e-05	TRUE	9.4847e-05	21.5804	46.2103	10.8723	6.9829
87	PLXNC1	26.453	6.895	0.00219319	TRUE	0.0171152	chr12	94537998	94542998	PLXNC1_up4.5k_dw500_p	+	PLXNC1	protein_coding	chr12	94538525	94538788	-27.1985	0.6153	263	4	7.7413e-06	TRUE	3.4994e-05	43.5009	70.6994	10.955	5.7064
88	SLC8B1	12.07	6.534	0.0057939	TRUE	0.0331531	chr12	113772473	113777473	SLC8B1_up4.5k_dw500_m	-	SLC8B1	protein_coding	chr12	113773536	113773700	-29.4685	0.6439	164	3	6.3772e-05	TRUE	0.0001295	53.2885	82.757	14.4178	7.0573
89	POP5	55.682	34.208	0.00254411	TRUE	0.0189701	chr12	121018701	121023701	POP5_up4.5k_dw500_m	-	POP5	protein_coding	chr12	121020532	121020702	-25.0442	0.6562	170	4	0.00010281	TRUE	0.00018004	47.8032	72.8474	12.8137	6.2713
90	ANAPC5	73.949	50.639	0.000337467	TRUE	0.00489405	chr12	121791512	121796512	ANAPC5_up4.5k_dw500_m	-	ANAPC5	protein_coding	chr12	121791403	121791605	-31.0748	0.6325	202	4	0.00093817	TRUE	0.0010268	53.486	84.5608	21.4777	5.378
91	WDR66	14.622	0.843	0.00237806	TRUE	0.0181065	chr12	122351962	122356962	WDR66_up4.5k_dw500_p	+	WDR66	protein_coding	chr12	122353612	122353826	-24.5831	0.6492	214	4	0.00015431	TRUE	0.00024092	45.4937	70.0769	12.2684	7.9917
92	GLT1D1	1.258	0.405	0.00851135	TRUE	0.0424723	chr12	129333478	129338478	GLT1D1_up4.5k_dw500_p	+	GLT1D1	protein_coding	chr12	129333658	129333849	-32.2152	0.5723	191	3	2.695e-05	TRUE	7.3792e-05	43.1116	75.3267	15.3188	5.1734
93	PUS1	14.183	6.679	5.0503e-05	TRUE	0.00150326	chr12	132409244	132414244	PUS1_up4.5k_dw500_p	+	PUS1	protein_coding	chr12	132411161	132411494	-41.6589	0.5504	333	13	3.7565e-06	TRUE	2.3453e-05	51.0045	92.6634	17.4866	2.5553
94	RAB20	19.349	5.819	0.00395722	TRUE	0.0254412	chr13	111213584	111218584	RAB20_up4.5k_dw500_m	-	RAB20	protein_coding	chr13	111215811	111215972	-29.6091	0.6461	161	5	0.0010295	TRUE	0.0011146	54.0596	83.6687	19.5005	8.9328
95	RAB2B	22.565	13.911	0.000835527	TRUE	0.00904479	chr14	21944632	21949632	RAB2B_up4.5k_dw500_m	-	RAB2B	protein_coding	chr14	21946197	21946393	-29.8959	0.6156	196	9	4.1799e-06	TRUE	2.4836e-05	47.8752	77.7711	12.099	4.3303
96	NGDN	44.977	27.707	1.50207e-05	TRUE	0.00074651	chr14	23934397	23939397	NGDN_up4.5k_dw500_p	+	NGDN	protein_coding	chr14	23934843	23935135	-30.5314	0.6456	292	7	4.33e-06	TRUE	2.5324e-05	55.628	86.1594	12.7344	3.1755
97	DCAF4	7.909	4.471	0.0038125	TRUE	0.0247992	chr14	73388539	73393539	DCAF4_up4.5k_dw500_p	+	DCAF4	protein_coding	chr14	73389027	73389184	-30.4634	0.6573	157	4	0.00017685	TRUE	0.00026636	58.4161	88.8795	17.6307	4.3784
98	PSMC1	216.646	112.192	1.83445e-06	TRUE	0.000242233	chr14	90718393	90723393	PSMC1_up4.5k_dw500_p	+	PSMC1	protein_coding	chr14	90718263	90718431	-34.4108	0.5499	168	6	5.5869e-07	TRUE	9.025e-06	42.0413	76.4522	11.8271	4.5684
99	IFI27L2	119.983	66.351	0.00039317	TRUE	0.00542104	chr14	94595457	94600457	IFI27L2_up4.5k_dw500_m	-	IFI27L2	protein_coding	chr14	94598130	94598523	-27.4222	0.6247	393	9	7.8013e-06	TRUE	3.5153e-05	45.6509	73.0731	11.6952	4.1093
100	VRK1	26.38	12.716	1.81226e-05	TRUE	0.000842015	chr14	97259183	97264183	VRK1_up4.5k_dw500_p	+	VRK1	protein_coding	chr14	97262731	97263099	-36.4682	0.5994	368	13	7.1006e-06	TRUE	3.3344e-05	54.5598	91.028	16.1848	1.7389
101	REREP3	4.562	0.738	0.00613952	TRUE	0.0343925	chr15	22542064	22547064	REREP3_up4.5k_dw500_p	+	REREP3	processed_pseudogene	chr15	22544417	22545095	-30.3553	0.6349	678	21	1.7239e-05	TRUE	5.5913e-05	52.7879	83.1432	14.0591	4.0835
102	RPUSD2	4.193	2.541	2.80628e-05	TRUE	0.00108884	chr15	40856991	40861991	RPUSD2_up4.5k_dw500_p	+	RPUSD2	protein_coding	chr15	40857811	40858059	-29.6636	0.6105	248	4	0.0011183	TRUE	0.0011998	46.503	76.1666	21.006	4.875
103	SPPL2A	24.106	10.297	0.000177866	TRUE	0.00327111	chr15	51057410	51062410	SPPL2A_up4.5k_dw500_m	-	SPPL2A	protein_coding	chr15	51060574	51060763	-31.7628	0.638	189	4	1.4142e-05	TRUE	4.9705e-05	55.9747	87.7376	14.5974	3.6603
104	HEXA	54.8	23.836	0.000199838	TRUE	0.00348499	chr15	72668314	72673314	HEXA_up4.5k_dw500_m	-	HEXA	protein_coding	chr15	72673073	72673284	-30.8389	0.5836	211	5	0.0002088	TRUE	0.00030187	43.2204	74.0593	18.0889	4.7552
105	RCN2	101.434	46.87	0.00276057	TRUE	0.0199845	chr15	77219461	77224461	RCN2_up4.5k_dw500_p	+	RCN2	protein_coding	chr15	77220439	77220614	-29.6488	0.6421	175	4	6.8858e-05	TRUE	0.00013639	53.2014	82.8503	15.2772	5.3809
106	WDR61	41.443	30.465	0.00330378	TRUE	0.0224819	chr15	78591568	78596568	WDR61_up4.5k_dw500_m	-	WDR61	protein_coding	chr15	78595916	78596120	-34.3399	0.5713	204	8	2.9619e-05	TRUE	7.8328e-05	45.7596	80.0995	16.3861	5.8131
107	MORF4L1	288.18	154.349	0.00124515	TRUE	0.0117182	chr15	79160622	79165622	MORF4L1_up4.5k_dw500_p	+	MORF4L1	protein_coding	chr15	79163408	79163649	-32.2652	0.6363	241	4	0.00055496	TRUE	0.00065486	56.4473	88.7125	21.2345	4.2125
108	BCL2A1	151.683	9.236	0.00505106	TRUE	0.0301565	chr15	80263143	80268143	BCL2A1_up4.5k_dw500_m	-	BCL2A1	protein_coding	chr15	80263217	80263405	-20.4583	0.5012	188	4	0.00022228	TRUE	0.00031651	20.5548	41.0132	9.2313	8.7989
109	FANCI	15.506	6.022	0.0010393	TRUE	0.010349	chr15	89782693	89787693	FANCI_up4.5k_dw500_p	+	FANCI	protein_coding	chr15	89783151	89783373	-27.6911	0.5995	222	4	0.00016289	TRUE	0.00025072	41.4419	69.1331	12.77	10.732
110	POLR3K	23.104	9.396	1.96711e-06	TRUE	0.000247186	chr16	103132	108132	POLR3K_up4.5k_dw500_m	-	POLR3K	protein_coding	chr16	104660	104841	-30.6401	0.6436	181	7	3.2164e-05	TRUE	8.2583e-05	55.323	85.9631	14.4465	6.0331
111	WDR24	5.825	3.19	0.00334107	TRUE	0.0226521	chr16	739924	744924	WDR24_up4.5k_dw500_m	-	WDR24	protein_coding	chr16	740743	741101	-31.0975	0.5507	358	9	3.8644e-08	TRUE	2.9181e-06	38.1207	69.2182	9.1423	2.2952
112	CLCN7	14.146	6.766	0.000304041	TRUE	0.00456756	chr16	1524585	1529585	CLCN7_up4.5k_dw500_m	-	CLCN7	protein_coding	chr16	1527594	1527859	-33.2282	0.631	265	4	0.001088	TRUE	0.0011708	56.8199	90.0481	23.3977	5.7075
113	MSRB1	40.637	21.932	0.00379102	TRUE	0.0247031	chr16	1992827	1997827	MSRB1_up4.5k_dw500_m	-	MSRB1	protein_coding	chr16	1993900	1994237	-27.1456	0.617	337	6	0.0002117	TRUE	0.00030503	43.7343	70.8799	15.2808	6.3721
114	FLYWCH2	19.049	12.716	0.00789611	TRUE	0.0402034	chr16	2928695	2933695	FLYWCH2_up4.5k_dw500_p	+	FLYWCH2	protein_coding	chr16	2929099	2929436	-31.0227	0.6023	337	8	2.8536e-05	TRUE	7.6525e-05	46.9867	78.0095	14.6545	5.539
115	ZNF205	7.193	4.618	0.00165063	TRUE	0.0141886	chr16	3158062	3163062	ZNF205_up4.5k_dw500_p	+	ZNF205	protein_coding	chr16	3158969	3159460	-32.3873	0.6344	491	16	0.00018973	TRUE	0.00028073	56.1896	88.5769	19.277	2.2261
116	ZNF200	4.427	2.631	0.00318824	TRUE	0.0219661	chr16	3284957	3289957	ZNF200_up4.5k_dw500_m	-	ZNF200	protein_coding	chr16	3286029	3286463	-31.2154	0.6487	434	9	1.0451e-05	TRUE	4.1523e-05	57.6502	88.8657	13.996	3.4645
117	ALG1	6.987	4.033	0.00214338	TRUE	0.0168424	chr16	5117309	5122309	ALG1_up4.5k_dw500_p	+	ALG1	protein_coding	chr16	5118156	5118498	-36.8807	0.5548	342	5	1.0661e-05	TRUE	4.2011e-05	45.9622	82.8429	16.4565	4.5536
118	BFAR	24.169	13.057	0.000623968	TRUE	0.00734343	chr16	14722167	14727167	BFAR_up4.5k_dw500_p	+	BFAR	protein_coding	chr16	14725857	14726047	-30.9991	0.6354	190	5	0.00052379	TRUE	0.00062422	54.0214	85.0205	19.9777	5.4205
119	OTOA	0.42	0.056	0.00375511	TRUE	0.0245341	chr16	21685334	21690334	OTOA_up4.5k_dw500_p	+	OTOA	protein_coding	chr16	21685747	21685907	-37.1991	0.5855	160	3	4.8985e-05	TRUE	0.00010858	52.5412	89.7403	19.1467	4.3619
120	HS3ST2	2.574	0.505	0.0100708	TRUE	0.0477236	chr16	22817359	22826359	HS3ST2_up8.5k_dw500_p	+	HS3ST2	protein_coding	chr16	22818018	22818523	-37.3372	0.5503	505	9	1.7756e-05	TRUE	5.6962e-05	45.6863	83.0235	17.6296	3.7372
121	NSMCE1	77.472	50.848	0.00142977	TRUE	0.0129117	chr16	27279613	27284613	NSMCE1_up4.5k_dw500_m	-	NSMCE1	protein_coding	chr16	27280364	27280666	-28.0766	0.5634	302	6	1.4662e-05	TRUE	5.0774e-05	36.2381	64.3148	11.6457	6.78
122	IL4R	38.635	20.781	0.00536462	TRUE	0.0313375	chr16	27320729	27325729	IL4R_up4.5k_dw500_p	+	IL4R	protein_coding	chr16	27322186	27322405	-29.9136	0.5705	219	5	2.191e-05	TRUE	6.4901e-05	39.7355	69.649	13.7735	5.3227
123	IL21R	2.695	0.49	0.000551076	TRUE	0.00679732	chr16	27408982	27413982	IL21R_up4.5k_dw500_p	+	IL21R	protein_coding	chr16	27411753	27411916	-33.5868	0.5659	163	4	7.1515e-05	TRUE	0.00013994	43.793	77.3798	17.1911	6.6466
124	XPO6	25.764	14.035	0.00163294	TRUE	0.014107	chr16	28222739	28227739	XPO6_up4.5k_dw500_m	-	XPO6	protein_coding	chr16	28223728	28223924	-31.9619	0.5762	196	4	5.1031e-05	TRUE	0.00011155	43.4593	75.4212	14.6549	8.8585
125	SPNS1	19.896	7.02	5.30186e-06	TRUE	0.000412841	chr16	28981595	28986595	SPNS1_up4.5k_dw500_p	+	SPNS1	protein_coding	chr16	28983785	28984009	-30.043	0.585	224	9	2.9713e-06	TRUE	2.0663e-05	42.3526	72.3956	12.1602	3.0377
126	PPP4C	97.384	55.597	5.62742e-05	TRUE	0.00160796	chr16	30082796	30087796	PPP4C_up4.5k_dw500_p	+	PPP4C	protein_coding	chr16	30086597	30086769	-26.3081	0.5683	172	5	1.533e-05	TRUE	5.2146e-05	34.63	60.9381	11.3474	5.5593
127	ZNF689	5.628	3.843	0.00198729	TRUE	0.015988	chr16	30621596	30626596	ZNF689_up4.5k_dw500_m	-	ZNF689	protein_coding	chr16	30624372	30624832	-31.5476	0.6315	460	8	0.00053114	TRUE	0.00063144	54.0525	85.6	20.7968	3.2618
128	PRR14	21.683	14.262	0.00931395	TRUE	0.0452421	chr16	30653522	30662522	PRR14_up8.5k_dw500_p	+	PRR14	protein_coding	chr16	30654831	30655010	-30.7192	0.6408	179	3	0.00018154	TRUE	0.00027157	54.8128	85.5321	17.729	4.8362
129	STX4	55.297	31.014	0.000240127	TRUE	0.00392219	chr16	31039915	31044915	STX4_up4.5k_dw500_p	+	STX4	protein_coding	chr16	31039993	31040304	-32.8918	0.6242	311	11	5.9285e-05	TRUE	0.00012325	54.6313	87.5232	16.8417	5.4755
130	SLC38A7	10.037	4.485	0.000531782	TRUE	0.00663333	chr16	58718181	58723181	SLC38A7_up4.5k_dw500_m	-	SLC38A7	protein_coding	chr16	58721267	58721421	-32.0248	0.5763	154	3	0.000506	TRUE	0.00060672	43.5606	75.5854	19.5901	8.6285
131	NIP7	30.219	18.811	0.00983281	TRUE	0.0470202	chr16	69368914	69373914	NIP7_up4.5k_dw500_p	+	NIP7	protein_coding	chr16	69372442	69372689	-32.0319	0.5955	247	9	7.2036e-06	TRUE	3.3608e-05	47.1542	79.1861	13.5921	4.7057
132	VAC14	17.318	7.746	0.00671197	TRUE	0.0364376	chr16	70834579	70839579	VAC14_up4.5k_dw500_m	-	VAC14	protein_coding	chr16	70838316	70838655	-39.3207	0.4547	339	8	2.1554e-07	TRUE	5.8205e-06	32.7896	72.1103	10.2927	9.0809
133	SPATA2L	3.584	1.834	0.00398197	TRUE	0.025541	chr16	89767621	89772621	SPATA2L_up4.5k_dw500_m	-	SPATA2L	protein_coding	chr16	89772001	89772227	-30.4173	0.5905	226	8	8.7153e-05	TRUE	0.00016016	43.861	74.2783	16.4948	3.8401
134	SLC43A2	5.949	1.618	0.00135222	TRUE	0.0124452	chr17	1531680	1536680	SLC43A2_up4.5k_dw500_m	-	SLC43A2	protein_coding	chr17	1535242	1535415	-30.7796	0.5371	173	3	0.00022668	TRUE	0.00032126	35.7202	66.4997	16.2817	9.8267
135	SCARF1	3.405	2.078	0.00700264	TRUE	0.0374173	chr17	1548583	1553583	SCARF1_up4.5k_dw500_m	-	SCARF1	protein_coding	chr17	1550643	1550800	-28.4821	0.6353	157	6	8.4033e-05	TRUE	0.00015618	49.6093	78.0914	14.3705	6.8295
136	ZNF232	4.68	3.021	0.00976546	TRUE	0.0467575	chr17	5025837	5030837	ZNF232_up4.5k_dw500_m	-	ZNF232	protein_coding	chr17	5027481	5027703	-28.1766	0.5921	222	4	2.1296e-05	TRUE	6.3755e-05	40.9088	69.0854	12.5124	6.0958
137	EIF5A	541.221	299.884	1.17441e-05	TRUE	0.00064395	chr17	7205817	7210817	EIF5A_up4.5k_dw500_p	+	EIF5A	protein_coding	chr17	7206799	7206956	-31.3172	0.6538	157	6	1.1636e-05	TRUE	4.424e-05	59.1508	90.4681	14.1877	3.4175
138	KCNJ12	0.477	0.232	0.00869952	TRUE	0.0431331	chr17	21275198	21280198	KCNJ12_up4.5k_dw500_p	+	KCNJ12	protein_coding	chr17	21274991	21275230	-25.4269	0.6576	239	7	0.00010344	TRUE	0.00018081	48.8445	74.2714	14.1032	2.8033
139	TNFAIP1	32.389	18.971	0.00743162	TRUE	0.0387453	chr17	26658047	26663047	TNFAIP1_up4.5k_dw500_p	+	TNFAIP1	protein_coding	chr17	26661415	26661776	-24.4767	0.5945	361	5	2.148e-05	TRUE	6.4094e-05	35.8881	60.3648	9.8482	7.1964
140	SPAG5	12.53	4.268	8.23271e-05	TRUE	0.00199759	chr17	26925556	26930556	SPAG5_up4.5k_dw500_m	-	SPAG5	protein_coding	chr17	26927222	26927472	-30.9551	0.6134	250	11	6.8241e-05	TRUE	0.00013556	49.1138	80.0688	15.5887	6.6112
141	ERAL1	36.18	21.631	4.74545e-05	TRUE	0.0014536	chr17	27177474	27182474	ERAL1_up4.5k_dw500_p	+	ERAL1	protein_coding	chr17	27178475	27178679	-32.5267	0.5972	204	5	0.00016989	TRUE	0.00025859	48.2247	80.7515	18.7682	4.5758
142	CCL18	407.596	40.195	0.00241544	TRUE	0.0183008	chr17	34387131	34392131	CCL18_up4.5k_dw500_p	+	CCL18	protein_coding	chr17	34388892	34389048	-35.3481	0.6096	156	4	0.00010405	TRUE	0.00018156	55.2032	90.5512	19.4014	4.9543
143	CCL3	106.887	7.658	0.00246373	TRUE	0.0185144	chr17	34417006	34422006	CCL3_up4.5k_dw500_m	-	CCL3	protein_coding	chr17	34417315	34417576	-28.0459	0.4243	261	6	5.1289e-05	TRUE	0.00011192	20.6663	48.7122	12.6111	8.2263
144	MRPL45	52.105	42.277	0.00857075	TRUE	0.04269	chr17	36448488	36453488	MRPL45_up4.5k_dw500_p	+	MRPL45	protein_coding	chr17	36451348	36451846	-31.0068	0.6514	498	15	0.00046161	TRUE	0.00056275	57.9411	88.9479	20.327	1.1015
145	PSMD3	87.753	41.503	5.37612e-06	TRUE	0.000412841	chr17	38132520	38137520	PSMD3_up4.5k_dw500_p	+	PSMD3	protein_coding	chr17	38135796	38135952	-30.1321	0.5127	156	3	4.9223e-05	TRUE	0.00010892	31.7013	61.8334	14.2929	7.2808
146	KRT17	3647.46	264.283	0.00336938	TRUE	0.022809	chr17	39780382	39785382	KRT17_up4.5k_dw500_m	-	KRT17	protein_coding	chr17	39780379	39781566	-27.5856	0.4824	1187	27	1.1059e-07	TRUE	4.386e-06	25.7054	53.291	8.2471	3.7353
147	VPS25	126.327	97.532	0.00088447	TRUE	0.00941335	chr17	40920953	40925953	VPS25_up4.5k_dw500_p	+	VPS25	protein_coding	chr17	40920680	40921053	-29.38	0.6311	373	6	3.2801e-05	TRUE	8.3596e-05	50.273	79.653	14.4609	3.8962
148	CCDC43	33.914	22.829	0.00923074	TRUE	0.0449267	chr17	42766665	42771665	CCDC43_up4.5k_dw500_m	-	CCDC43	protein_coding	chr17	42767855	42768405	-34.2974	0.598	550	22	5.925e-05	TRUE	0.00012321	51.0158	85.3133	18.1116	3.2784
149	GJC1	4.272	1.87	0.000206529	TRUE	0.00355005	chr17	42907679	42912679	GJC1_up4.5k_dw500_m	-	GJC1	protein_coding	chr17	42912167	42912491	-34.7852	0.6003	324	4	1.3046e-06	TRUE	1.3501e-05	52.2537	87.0389	12.8268	4.6821
150	EFTUD2	31.651	15.692	9.37549e-05	TRUE	0.00215988	chr17	42976493	42981493	EFTUD2_up4.5k_dw500_m	-	EFTUD2	protein_coding	chr17	42978759	42979020	-36.8787	0.5527	261	4	2.749e-07	TRUE	6.476e-06	45.5718	82.4505	11.2866	6.3932
151	KPNB1	130.78	96.366	0.000268305	TRUE	0.00423846	chr17	45722703	45727703	KPNB1_up4.5k_dw500_p	+	KPNB1	protein_coding	chr17	45723574	45723911	-36.5755	0.5693	337	9	7.2444e-06	TRUE	3.3712e-05	48.3524	84.9278	15.6245	5.0527
152	ABI3	14.915	6.751	0.00886384	TRUE	0.043728	chr17	47283088	47288088	ABI3_up4.5k_dw500_p	+	ABI3	protein_coding	chr17	47284189	47284478	-34.1042	0.6085	289	5	0.00041981	TRUE	0.00052104	52.9982	87.1025	21.9664	3.0865
153	PHB	134.391	71.45	4.75084e-07	TRUE	0.000132536	chr17	47491767	47496767	PHB_up4.5k_dw500_m	-	PHB	protein_coding	chr17	47493151	47493479	-31.7547	0.6051	328	11	0.00035733	TRUE	0.00045773	48.6669	80.4215	19.712	5.0464
154	ITGA3	35.563	13.704	0.00189949	TRUE	0.0155072	chr17	48128831	48133831	ITGA3_up4.5k_dw500_p	+	ITGA3	protein_coding	chr17	48131987	48132324	-27.463	0.613	337	8	4.1336e-05	TRUE	9.7087e-05	43.4965	70.9594	13.5584	4.5959
155	NME1	319.377	123.603	0.000136485	TRUE	0.00276166	chr17	49226419	49231419	NME1_up4.5k_dw500_p	+	NME1	protein_coding	chr17	49229643	49229990	-36.5845	0.5525	347	18	1.7363e-06	TRUE	1.5605e-05	45.166	81.7505	13.6518	5.436
156	2018-09-04	13.03	7.967	0.0100207	TRUE	0.0475971	chr17	56617679	56622679	SEPT4_up4.5k_dw500_m	-	2018-09-04	protein_coding	chr17	56621254	56621513	-34.4387	0.612	259	8	0.00019705	TRUE	0.00028884	54.3097	88.7484	20.5467	2.6396
157	CD300A	17.308	4.838	0.000424627	TRUE	0.00569846	chr17	72458011	72463011	CD300A_up4.5k_dw500_p	+	CD300A	protein_coding	chr17	72460572	72460737	-31.7727	0.6406	165	10	0.00042889	TRUE	0.00053019	56.6215	88.3943	20.3947	3.6898
158	CD300C	3.365	0.946	0.00602967	TRUE	0.0339837	chr17	72541810	72546810	CD300C_up4.5k_dw500_m	-	CD300C	protein_coding	chr17	72545219	72545695	-23.4769	0.6391	476	7	0.0001218	TRUE	0.00020326	41.5702	65.0471	12.8806	4.1183
159	CD300E	8.401	1.282	0.0106183	TRUE	0.0494806	chr17	72619397	72624397	CD300E_up4.5k_dw500_m	-	CD300E	protein_coding	chr17	72619780	72620161	-34.0107	0.4301	381	7	8.2631e-07	TRUE	1.0846e-05	25.6728	59.6835	10.5354	7.6993
160	CD300LF	10.419	1.678	0.000600468	TRUE	0.00711299	chr17	72708639	72713639	CD300LF_up4.5k_dw500_m	-	CD300LF	protein_coding	chr17	72711887	72712118	-35.7965	0.5879	231	6	8.9151e-06	TRUE	3.7909e-05	51.063	86.8596	16.0856	2.579
161	CDR2L	8.35	3.634	6.73075e-05	TRUE	0.00178915	chr17	72979226	72984226	CDR2L_up4.5k_dw500_p	+	CDR2L	protein_coding	chr17	72983045	72983195	-24.6478	0.4433	150	2	4.4038e-06	TRUE	2.5579e-05	19.6294	44.2772	8.9833	5.8883
162	NUP85	17.807	9.208	7.23923e-08	TRUE	7.19094e-05	chr17	73197030	73202030	NUP85_up4.5k_dw500_p	+	NUP85	protein_coding	chr17	73197119	73197284	-24.1906	0.6548	165	3	3.9457e-06	TRUE	2.4087e-05	45.8885	70.0792	8.7652	5.685
163	2018-09-09	85.847	58.898	0.00767089	TRUE	0.0394901	chr17	75272991	75277991	SEPT9_up4.5k_dw500_p	+	2018-09-09	protein_coding	chr17	75274213	75274477	-30.5757	0.6335	264	3	0.00023874	TRUE	0.00033416	52.8455	83.4212	18.1239	5.0048
164	CHMP6	13.58	10.435	0.00607565	TRUE	0.0341405	chr17	78961140	78966140	CHMP6_up4.5k_dw500_p	+	CHMP6	protein_coding	chr17	78964899	78965075	-24.8897	0.6351	176	4	0.00051425	TRUE	0.00061489	43.3198	68.2095	14.0775	9.1331
165	ASPSCR1	12.748	6.751	0.00308616	TRUE	0.0214495	chr17	79930921	79935921	ASPSCR1_up4.5k_dw500_p	+	ASPSCR1	protein_coding	chr17	79932458	79932834	-34.1977	0.6013	376	10	3.1819e-05	TRUE	8.2008e-05	51.571	85.7687	16.9427	3.8238
166	FOXK2	14.337	9.246	0.00138722	TRUE	0.0126522	chr17	80473093	80478093	FOXK2_up4.5k_dw500_p	+	FOXK2	protein_coding	chr17	80475317	80475594	-33.4295	0.5607	277	7	4.7884e-06	TRUE	2.6775e-05	42.6659	76.0954	13.4738	5.4864
167	USP14	40.027	25.502	0.00559316	TRUE	0.0323902	chr18	153982	158982	USP14_up4.5k_dw500_p	+	USP14	protein_coding	chr18	155576	155849	-27.3997	0.6329	273	4	0.00013931	TRUE	0.00022377	47.2381	74.6378	15.2533	4.7858
168	MIER2	8.378	5.09	0.00210957	TRUE	0.0166626	chr19	344341	349341	MIER2_up4.5k_dw500_m	-	MIER2	protein_coding	chr19	347169	347490	-31.4741	0.6406	321	10	6.0001e-06	TRUE	3.033e-05	56.0968	87.5709	13.5603	2.9672
169	BSG	248.368	124.679	5.75439e-05	TRUE	0.00162327	chr19	566776	571776	BSG_up4.5k_dw500_p	+	BSG	protein_coding	chr19	570218	570468	-32.4362	0.5829	250	16	1.8222e-07	TRUE	5.4053e-06	45.3307	77.7669	9.7999	5.1226
170	POLRMT	8.85	5.83	0.00620471	TRUE	0.034705	chr19	633068	638068	POLRMT_up4.5k_dw500_m	-	POLRMT	protein_coding	chr19	637155	637387	-29.3588	0.6246	232	7	0.00016818	TRUE	0.00025668	48.8446	78.2034	16.2758	6.3962
171	FSTL3	22.539	6.04	0.00745978	TRUE	0.0388372	chr19	671888	676888	FSTL3_up4.5k_dw500_p	+	FSTL3	protein_coding	chr19	671863	672042	-28.6026	0.6583	179	5	0.00055267	TRUE	0.00065261	55.1087	83.7113	18.0765	6.6505
172	PTBP1	100.052	64.406	0.00219163	TRUE	0.0171091	chr19	788891	797891	PTBP1_up8.5k_dw500_p	+	PTBP1	protein_coding	chr19	789168	789323	-23.4012	0.5977	155	4	0.0021076	TRUE	0.0021556	34.767	58.1683	15.6843	10.0116
173	DAZAP1	47.939	33.065	0.000275416	TRUE	0.00430771	chr19	1403067	1408067	DAZAP1_up4.5k_dw500_p	+	DAZAP1	protein_coding	chr19	1404126	1404295	-28.5958	0.6594	169	11	5.3389e-06	TRUE	2.8433e-05	55.3576	83.9534	11.6569	4.6521
174	SLC39A3	15.644	8.188	0.000529515	TRUE	0.00661251	chr19	2739574	2744574	SLC39A3_up4.5k_dw500_m	-	SLC39A3	protein_coding	chr19	2740845	2741599	-31.6187	0.6176	754	11	0.00023645	TRUE	0.00033171	51.0714	82.6901	18.1581	7.0653
175	MFSD12	23.427	4.668	0.00255859	TRUE	0.0190013	chr19	3557082	3562082	MFSD12_up4.5k_dw500_m	-	MFSD12	protein_coding	chr19	3562017	3562324	-34.6765	0.6026	307	16	5.7444e-05	TRUE	0.00012068	52.5923	87.2688	18.354	2.6642
176	HMG20B	69.65	44.25	0.000478004	TRUE	0.00614267	chr19	3568442	3573442	HMG20B_up4.5k_dw500_p	+	HMG20B	protein_coding	chr19	3571792	3571952	-28.7815	0.5943	160	4	0.00038801	TRUE	0.00048875	42.1592	70.9407	14.289	12.4627
177	CACTIN	7.286	4.869	0.00512396	TRUE	0.0303648	chr19	3626313	3631313	CACTIN_up4.5k_dw500_m	-	CACTIN	protein_coding	chr19	3627620	3627832	-26.3371	0.6275	212	6	5.8167e-05	TRUE	0.00012169	44.3611	70.6983	13.0414	5.6159
178	DAPK3	26.019	11.806	0.000327722	TRUE	0.0048063	chr19	3970621	3975621	DAPK3_up4.5k_dw500_m	-	DAPK3	protein_coding	chr19	3971925	3972138	-27.9361	0.631	213	8	0.00070793	TRUE	0.00080466	47.7798	75.7159	18.8722	3.8346
179	SIRT6	8.905	4.602	5.03556e-05	TRUE	0.00150292	chr19	4182101	4187101	SIRT6_up4.5k_dw500_m	-	SIRT6	protein_coding	chr19	4183123	4183273	-25.4358	0.6409	150	7	0.0002472	TRUE	0.00034315	45.3923	70.8281	14.2574	6.7803
180	FSD1	0.502	0.184	0.0005434	TRUE	0.00672891	chr19	4300090	4305090	FSD1_up4.5k_dw500_p	+	FSD1	protein_coding	chr19	4303793	4303995	-34.2951	0.4841	202	4	3.9547e-07	TRUE	7.6698e-06	32.1846	66.4797	10.567	6.5049
181	MYDGF	107.755	46.889	0.000199823	TRUE	0.00348499	chr19	4669915	4674915	MYDGF_up4.5k_dw500_m	-	MYDGF	protein_coding	chr19	4670723	4670880	-31.5941	0.6261	157	4	6.9465e-05	TRUE	0.0001372	52.9133	84.5074	16.6242	4.5618
182	DPP9	20.916	12.339	0.000587908	TRUE	0.00703838	chr19	4723355	4728355	DPP9_up4.5k_dw500_m	-	DPP9	protein_coding	chr19	4726217	4726436	-34.9438	0.5954	219	9	0.00014622	TRUE	0.00023178	51.418	86.3618	19.1546	7.3756
183	LONP1	25.483	13.202	5.561e-06	TRUE	0.000422636	chr19	5719963	5724963	LONP1_up4.5k_dw500_m	-	LONP1	protein_coding	chr19	5723664	5724705	-29.1357	0.6639	1041	24	3.0478e-05	TRUE	7.9754e-05	57.5459	86.6816	14.6769	0.9751
184	CLPP	53.163	32.422	0.000242093	TRUE	0.00394384	chr19	6356962	6361962	CLPP_up4.5k_dw500_p	+	CLPP	protein_coding	chr19	6357147	6357509	-30.9752	0.611	362	9	9.5089e-05	TRUE	0.00017033	48.648	79.6232	16.8732	4.2319
185	TNFSF9	3.99	0.867	0.00593873	TRUE	0.0336548	chr19	6526509	6531509	TNFSF9_up4.5k_dw500_p	+	TNFSF9	protein_coding	chr19	6526921	6527071	-23.9386	0.6283	150	2	4.1401e-05	TRUE	9.7185e-05	40.4594	64.3981	11.3246	5.3664
186	SNAPC2	12.816	7.535	0.000897823	TRUE	0.00946367	chr19	7980693	7985693	SNAPC2_up4.5k_dw500_p	+	SNAPC2	protein_coding	chr19	7980514	7980719	-21.1373	0.5415	205	3	0.00048211	TRUE	0.00058317	24.9646	46.102	12.0191	7.4441
187	COL5A3	12.885	2.78	8.66889e-05	TRUE	0.00205049	chr19	10120647	10125647	COL5A3_up4.5k_dw500_m	-	COL5A3	protein_coding	chr19	10122332	10122579	-27.0937	0.6491	247	5	0.00013421	TRUE	0.00021782	50.117	77.2107	14.5156	6.2504
188	CDKN2D	12.904	5.509	0.000981926	TRUE	0.010008	chr19	10679155	10684155	CDKN2D_up4.5k_dw500_m	-	CDKN2D	protein_coding	chr19	10682839	10683008	-22.1688	0.5745	169	7	7.3438e-05	TRUE	0.00014248	29.9341	52.1029	10.5793	6.2249
189	TMED1	15.213	7.763	1.42608e-05	TRUE	0.000730652	chr19	10946483	10951483	TMED1_up4.5k_dw500_m	-	TMED1	protein_coding	chr19	10949079	10949343	-39.0171	0.5458	264	10	1.3536e-05	TRUE	4.8415e-05	46.8912	85.9082	18.0942	3.303
190	ASNA1	96.43	56.035	3.14824e-05	TRUE	0.00115808	chr19	12843772	12848772	ASNA1_up4.5k_dw500_p	+	ASNA1	protein_coding	chr19	12846840	12847401	-33.1944	0.5844	561	20	1.1078e-05	TRUE	4.2955e-05	46.6772	79.8716	14.2201	6.1281
191	CCDC130	17.682	12.629	0.00449578	TRUE	0.0277889	chr19	13838073	13843073	CCDC130_up4.5k_dw500_p	+	CCDC130	protein_coding	chr19	13841683	13841886	-25.8388	0.4539	203	6	0.00015008	TRUE	0.00023608	21.4725	47.3113	12.6889	8.6622
192	KXD1	91.961	55.224	0.00183355	TRUE	0.0151309	chr19	18664071	18669071	KXD1_up4.5k_dw500_p	+	KXD1	protein_coding	chr19	18667804	18668048	-38.4257	0.471	244	15	9.5386e-08	TRUE	4.1417e-06	34.218	72.6437	9.4597	8.4063
193	DDX49	27.253	17.031	0.000407334	TRUE	0.00556086	chr19	19025983	19030983	DDX49_up4.5k_dw500_p	+	DDX49	protein_coding	chr19	19029183	19029503	-29.2883	0.4748	320	11	1.8009e-06	TRUE	1.5895e-05	26.473	55.7614	9.601	7.0776
194	COPE	237.228	140.578	1.0466e-05	TRUE	0.000607524	chr19	19029712	19034712	COPE_up4.5k_dw500_m	-	COPE	protein_coding	chr19	19031226	19031392	-23.6064	0.5464	166	4	3.4684e-06	TRUE	2.2468e-05	28.4352	52.0417	9.0214	4.4004
195	NR2C2AP	18.608	9.602	0.000517074	TRUE	0.00648077	chr19	19313738	19318738	NR2C2AP_up4.5k_dw500_m	-	NR2C2AP	protein_coding	chr19	19317823	19318089	-25.8485	0.5755	266	4	0.00012269	TRUE	0.00020428	35.0364	60.885	13.5792	6.2839
196	FFAR2	7.357	0.839	0.0106854	TRUE	0.0497197	chr19	35936116	35941116	FFAR2_up4.5k_dw500_p	+	FFAR2	protein_coding	chr19	35940934	35941334	-32.4391	0.6307	400	12	0.00010293	TRUE	0.00018018	55.3905	87.8296	18.0951	2.8857
197	SDHAF1	12.071	7.802	0.00941055	TRUE	0.0455712	chr19	36481589	36486589	SDHAF1_up4.5k_dw500_p	+	SDHAF1	protein_coding	chr19	36484436	36484732	-29.3339	0.6061	296	6	0.00013188	TRUE	0.00021509	45.1344	74.4683	15.7757	6.5277
198	DPF1	2.219	0.042	0.000271168	TRUE	0.00425934	chr19	38719854	38724854	DPF1_up4.5k_dw500_m	-	DPF1	protein_coding	chr19	38722828	38723138	-27.6422	0.6523	310	5	0.00018044	TRUE	0.00027034	51.8481	79.4903	15.8197	4.8255
199	GMFG	94.742	41.346	0.0105269	TRUE	0.0492102	chr19	39826226	39831226	GMFG_up4.5k_dw500_m	-	GMFG	protein_coding	chr19	39828459	39828794	-28.8642	0.5206	335	10	2.9719e-08	TRUE	2.6415e-06	31.3486	60.2128	7.5047	4.353
200	CNTD2	0.299	0.033	0.00367444	TRUE	0.0242145	chr19	40732097	40737097	CNTD2_up4.5k_dw500_m	-	CNTD2	protein_coding	chr19	40732783	40733118	-30.7881	0.5503	335	10	5.4477e-06	TRUE	2.8745e-05	37.6812	68.4693	13.0705	3.3079
201	CEACAM4	2.53	0.657	0.00842655	TRUE	0.042211	chr19	42132942	42137942	CEACAM4_up4.5k_dw500_m	-	CEACAM4	protein_coding	chr19	42134619	42134824	-35.0788	0.5217	205	4	3.6462e-05	TRUE	8.9497e-05	38.262	73.3408	17.4399	4.6493
202	SMG9	15.322	7.51	0.0027985	TRUE	0.0201466	chr19	44258688	44263688	SMG9_up4.5k_dw500_m	-	SMG9	protein_coding	chr19	44261768	44262028	-21.2706	0.4524	260	3	0.00024396	TRUE	0.00033973	17.5715	38.8421	9.5223	9.4253
203	RELB	18.275	4.374	1.27918e-05	TRUE	0.000683342	chr19	45500206	45505206	RELB_up4.5k_dw500_p	+	RELB	protein_coding	chr19	45504083	45504359	-29.9367	0.5522	276	12	0.00013394	TRUE	0.0002175	36.9128	66.8495	16.8573	4.2005
204	CCDC9	8.987	5.485	0.00704681	TRUE	0.0375445	chr19	47755230	47760230	CCDC9_up4.5k_dw500_p	+	CCDC9	protein_coding	chr19	47756219	47756493	-28.9899	0.6561	274	7	0.00013987	TRUE	0.00022442	55.3127	84.3026	15.9566	5.6898
205	EMC10	64.422	32.664	1.72941e-05	TRUE	0.000820766	chr19	50975233	50980233	EMC10_up4.5k_dw500_p	+	EMC10	protein_coding	chr19	50977040	50977193	-27.9532	0.6284	153	3	0.00029971	TRUE	0.00039863	47.2709	75.2241	16.5226	6.1811
206	SYT3	0.349	0.095	0.000422704	TRUE	0.00568645	chr19	51142592	51147592	SYT3_up4.5k_dw500_m	-	SYT3	protein_coding	chr19	51146483	51146637	-34.0414	0.59	154	3	8.574e-05	TRUE	0.00015839	48.9813	83.0227	17.5233	7.3963
207	LOC101928517	0.257	0.038	0.00632026	TRUE	0.0350499	chr19	51684722	51689722	LOC101928517_up4.5k_dw500_m	-	LOC101928517	lincRNA	chr19	51688341	51688988	-31.394	0.6311	647	16	0.0001628	TRUE	0.00025062	53.6998	85.0938	18.3177	2.8405
208	SIGLEC10	13.339	3.77	0.0100015	TRUE	0.047548	chr19	51920557	51925557	SIGLEC10_up4.5k_dw500_m	-	SIGLEC10	protein_coding	chr19	51922805	51923165	-35.1407	0.5593	360	10	5.0125e-05	TRUE	0.00011023	44.6003	79.741	18.2287	3.5862
209	SIGLEC12	7.787	1.159	5.15404e-05	TRUE	0.00151982	chr19	52004543	52009543	SIGLEC12_up4.5k_dw500_m	-	SIGLEC12	protein_coding	chr19	52004168	52004631	-38.5437	0.4298	463	9	4.7629e-07	TRUE	8.3772e-06	29.0496	67.5933	13.3641	4.1908
210	FPR3	45.189	10.069	0.00393315	TRUE	0.0253306	chr19	52293898	52298898	FPR3_up4.5k_dw500_p	+	FPR3	protein_coding	chr19	52297518	52297680	-38.7525	0.5339	162	3	3.0278e-05	TRUE	7.9424e-05	44.3923	83.1447	18.4378	6.8474
211	TFPT	22.505	9.836	0.000400445	TRUE	0.00549736	chr19	54618555	54623555	TFPT_up4.5k_dw500_m	-	TFPT	protein_coding	chr19	54619669	54619876	-24.8318	0.6087	207	3	0.00015123	TRUE	0.00023737	38.6359	63.4677	13.0786	6.6949
212	LILRA6	2.782	0.505	0.00522527	TRUE	0.0307489	chr19	54746117	54751117	LILRA6_up4.5k_dw500_m	-	LILRA6	protein_coding	chr19	54748462	54748738	-37.9913	0.5601	276	10	3.6231e-06	TRUE	2.2996e-05	48.3735	86.3648	15.1693	5.5383
213	LILRB3	12.43	2.212	0.0100226	TRUE	0.0475971	chr19	54746211	54751211	LILRB3_up4.5k_dw500_m	-	LILRB3	protein_coding	chr19	54748462	54748738	-37.9913	0.5601	276	10	3.6231e-06	TRUE	2.2996e-05	48.3735	86.3648	15.1693	5.5383
214	LILRB2	11.62	3.487	0.000797969	TRUE	0.0087626	chr19	54784533	54789533	LILRB2_up4.5k_dw500_m	-	LILRB2	protein_coding	chr19	54787944	54788241	-40.481	0.5348	297	8	4.8138e-05	TRUE	0.00010735	46.5442	87.0252	20.708	5.1816
215	LILRA5	5.925	0.856	0.00762307	TRUE	0.0393515	chr19	54823909	54828909	LILRA5_up4.5k_dw500_m	-	LILRA5	protein_coding	chr19	54826267	54826693	-36.9308	0.5606	426	9	2.9415e-05	TRUE	7.7994e-05	47.1193	84.0501	18.1113	4.3825
216	LILRA4	0.682	0.187	0.00705199	TRUE	0.037563	chr19	54849940	54854940	LILRA4_up4.5k_dw500_m	-	LILRA4	protein_coding	chr19	54852581	54853320	-37.1465	0.5422	739	12	1.325e-06	TRUE	1.3607e-05	43.994	81.1404	13.1557	6.4587
217	LAIR2	2.379	0.352	0.00139601	TRUE	0.0127102	chr19	55009512	55014512	LAIR2_up4.5k_dw500_p	+	LAIR2	protein_coding	chr19	55011219	55011475	-35.9814	0.5965	256	9	2.1915e-05	TRUE	6.4908e-05	53.1937	89.1752	17.4195	2.9713
218	FCAR	3.267	0.253	0.00958926	TRUE	0.0462271	chr19	55381048	55386048	FCAR_up4.5k_dw500_p	+	FCAR	protein_coding	chr19	55383945	55384108	-43.4093	0.5331	163	3	7.4447e-05	TRUE	0.00014379	49.5643	92.9736	23.3347	4.6875
219	TMEM150B	1.818	0.387	0.00011176	TRUE	0.00244449	chr19	55836208	55841208	TMEM150B_up4.5k_dw500_m	-	TMEM150B	protein_coding	chr19	55840899	55841193	-39.2136	0.5304	294	8	1.4218e-06	TRUE	1.4104e-05	44.292	83.5057	14.979	3.7846
220	ISOC2	58.764	31.462	0.00080783	TRUE	0.00883985	chr19	55972549	55977549	ISOC2_up4.5k_dw500_m	-	ISOC2	protein_coding	chr19	55976713	55976884	-24.3422	0.666	171	4	0.00075237	TRUE	0.00084756	48.5408	72.8831	15.0078	8.1037
221	ZSCAN5A	3.566	1.701	0.00713065	TRUE	0.0377819	chr19	56879252	56888252	ZSCAN5A_up8.5k_dw500_m	-	ZSCAN5A	protein_coding	chr19	56887099	56887265	-41.0203	0.5175	166	4	1.685e-06	TRUE	1.5376e-05	44.0043	85.0246	15.4776	5.4718
222	ZNF584	6.623	4.47	0.00207673	TRUE	0.0164711	chr19	58915540	58920540	ZNF584_up4.5k_dw500_p	+	ZNF584	protein_coding	chr19	58917304	58917486	-36.3207	0.5549	182	9	0.00011201	TRUE	0.00019135	45.2742	81.5948	18.8093	9.0009
223	PXDN	28.809	4.953	5.6551e-05	TRUE	0.00161378	chr2	1747819	1752819	PXDN_up4.5k_dw500_m	-	PXDN	protein_coding	chr2	1750845	1751555	-30.5033	0.6451	710	19	0.000115	TRUE	0.00019503	55.4395	85.9428	17.3392	1.4297
224	RNASEH1	15.007	8.815	0.000145141	TRUE	0.00286858	chr2	3605461	3610461	RNASEH1_up4.5k_dw500_m	-	RNASEH1	protein_coding	chr2	3608352	3608522	-30.1839	0.6399	170	3	0.00060221	TRUE	0.00070123	53.6263	83.8102	19.0619	7.6473
225	SOX11	0.642	0.012	0.0026578	TRUE	0.0194764	chr2	5824298	5833298	SOX11_up8.5k_dw500_p	+	SOX11	protein_coding	chr2	5825359	5825699	-30.3302	0.6012	340	5	1.0616e-05	TRUE	4.1912e-05	45.7254	76.0556	13.3793	4.2992
226	PDIA6	217.028	123.107	0.000282595	TRUE	0.00436139	chr2	10977603	10982603	PDIA6_up4.5k_dw500_m	-	PDIA6	protein_coding	chr2	10978619	10978971	-31.8525	0.5858	352	9	2.6806e-06	TRUE	1.9574e-05	45.0557	76.9082	12.7071	3.5376
227	PPM1G	88.944	59.75	0.000846841	TRUE	0.00913597	chr2	27632050	27637050	PPM1G_up4.5k_dw500_m	-	PPM1G	protein_coding	chr2	27636721	27636922	-29.5674	0.6109	201	10	5.6188e-05	TRUE	0.00011892	46.4236	75.9911	14.5266	6.4577
228	SUPT7L	21.153	14.242	0.00922055	TRUE	0.0448978	chr2	27886207	27891207	SUPT7L_up4.5k_dw500_m	-	SUPT7L	protein_coding	chr2	27887473	27887671	-36.0907	0.502	198	6	1.3672e-06	TRUE	1.3829e-05	36.3811	72.4718	12.8273	6.2567
229	GEMIN6	50.903	25.974	0.000277479	TRUE	0.00432773	chr2	39000826	39005826	GEMIN6_up4.5k_dw500_p	+	GEMIN6	protein_coding	chr2	39002285	39002601	-32.9066	0.6044	316	7	2.6131e-05	TRUE	7.2344e-05	50.2691	83.1758	16.0652	3.405
230	WDR92	9.584	7.058	0.00626024	TRUE	0.0348409	chr2	68384192	68389192	WDR92_up4.5k_dw500_m	-	WDR92	protein_coding	chr2	68386022	68386211	-23.3628	0.6654	189	4	9.8535e-05	TRUE	0.00017465	46.4653	69.8281	11.0297	7.5009
231	DGUOK	73.418	36.016	2.5889e-08	TRUE	4.08973e-05	chr2	74149452	74154452	DGUOK_up4.5k_dw500_p	+	DGUOK	protein_coding	chr2	74152858	74153073	-24.4645	0.6317	215	4	0.00036583	TRUE	0.00046631	41.9648	66.4293	13.2606	8.7942
232	LBX2	0.603	0.103	0.0023238	TRUE	0.0178417	chr2	74729943	74734943	LBX2_up4.5k_dw500_m	-	LBX2	protein_coding	chr2	74733330	74733907	-27.2599	0.6109	577	13	1.65e-05	TRUE	5.4466e-05	42.7959	70.0558	12.6726	3.2716
233	TSN	41.297	27.224	0.00926208	TRUE	0.0450495	chr2	122508620	122513620	TSN_up4.5k_dw500_p	+	TSN	protein_coding	chr2	122510131	122510348	-32.4716	0.6494	217	4	4.9768e-06	TRUE	2.7335e-05	60.1352	92.6068	13.4576	4.3419
234	POLR2D	23.599	11.758	3.78957e-05	TRUE	0.00127563	chr2	128615229	128620229	POLR2D_up4.5k_dw500_m	-	POLR2D	protein_coding	chr2	128616137	128616315	-29.2916	0.534	178	4	0.00024184	TRUE	0.00033747	33.5599	62.8515	16.5549	7.3736
235	CHN1	43.674	7.796	2.16601e-05	TRUE	0.000926565	chr2	175869607	175874607	CHN1_up4.5k_dw500_m	-	CHN1	protein_coding	chr2	175872776	175873045	-29.1099	0.556	269	3	2.8087e-05	TRUE	7.5738e-05	36.4509	65.5607	13.7234	5.2149
236	ATIC	48.509	27.831	9.33034e-05	TRUE	0.00215397	chr2	216172178	216177178	ATIC_up4.5k_dw500_p	+	ATIC	protein_coding	chr2	216176052	216176213	-26.6069	0.5288	161	6	1.1401e-05	TRUE	4.3698e-05	29.8636	56.4705	11.2531	5.3467
237	CATIP-AS1	1.504	0.201	0.000981868	TRUE	0.010008	chr2	219232125	219237125	CATIP-AS1_up4.5k_dw500_m	-	CATIP-AS1	processed_transcript	chr2	219235143	219235344	-34.1508	0.5476	201	6	3.8917e-06	TRUE	2.3904e-05	41.3393	75.4901	13.8829	4.4586
238	COL6A3	184.242	36.421	8.60699e-05	TRUE	0.00204422	chr2	238322350	238327350	COL6A3_up4.5k_dw500_m	-	COL6A3	protein_coding	chr2	238327162	238327433	-32.0626	0.6385	271	4	7.2609e-05	TRUE	0.00014139	56.6394	88.702	16.7376	5.4025
239	TWIST2	9.613	3.725	0.00140197	TRUE	0.0127439	chr2	239752172	239757172	TWIST2_up4.5k_dw500_p	+	TWIST2	protein_coding	chr2	239754414	239754566	-28.0467	0.6583	152	5	9.5426e-05	TRUE	0.00017076	54.0259	82.0726	13.2505	8.8955
240	PSMF1	42.363	27.384	0.00018249	TRUE	0.00330815	chr20	1094735	1099735	PSMF1_up4.5k_dw500_p	+	PSMF1	protein_coding	chr20	1098574	1098788	-27.6395	0.5351	214	6	1.0526e-06	TRUE	1.2164e-05	31.8121	59.4516	9.5865	4.7942
241	FKBP1A	414.115	197.129	0.000556614	TRUE	0.00681999	chr20	1373316	1378316	FKBP1A_up4.5k_dw500_m	-	FKBP1A	protein_coding	chr20	1376347	1376562	-30.8639	0.5915	215	6	8.6616e-05	TRUE	0.0001595	44.6827	75.5465	16.0891	6.1996
242	CPXM1	24.749	2.45	5.0945e-05	TRUE	0.00151032	chr20	2780792	2785792	CPXM1_up4.5k_dw500_m	-	CPXM1	protein_coding	chr20	2783870	2784126	-30.7297	0.6499	256	7	4.967e-06	TRUE	2.7302e-05	57.0486	87.7783	12.8853	3.5443
243	DDRGK1	57.872	31.868	4.38074e-05	TRUE	0.00139402	chr20	3184843	3189843	DDRGK1_up4.5k_dw500_m	-	DDRGK1	protein_coding	chr20	3185644	3185851	-26.2918	0.6515	207	7	3.7506e-06	TRUE	2.3437e-05	49.1475	75.4393	10.5323	3.8264
244	ITPA	39.242	20.652	2.14975e-06	TRUE	0.000259802	chr20	3185013	3190013	ITPA_up4.5k_dw500_p	+	ITPA	protein_coding	chr20	3185644	3185851	-26.2918	0.6515	207	7	3.7506e-06	TRUE	2.3437e-05	49.1475	75.4393	10.5323	3.8264
245	PCNA	162.008	73.152	0.000122831	TRUE	0.00259589	chr20	5106768	5111768	PCNA_up4.5k_dw500_m	-	PCNA	protein_coding	chr20	5106606	5106774	-28.5913	0.6424	168	8	0.00076207	TRUE	0.0008569	51.3718	79.9631	19.2157	5.1807
246	DTD1	35.397	24.483	0.00126445	TRUE	0.0118494	chr20	18564036	18569036	DTD1_up4.5k_dw500_p	+	DTD1	protein_coding	chr20	18567745	18568097	-26.5381	0.5472	352	4	0.00019399	TRUE	0.00028545	32.0677	58.6058	14.9174	5.8772
247	EIF2S2	200.03	130.442	0.000152845	TRUE	0.0029652	chr20	32699662	32704662	EIF2S2_up4.5k_dw500_m	-	EIF2S2	protein_coding	chr20	32702539	32702801	-33.408	0.6321	262	7	8.8507e-05	TRUE	0.00016194	57.393	90.8009	18.4463	2.3472
248	SCAND1	82.534	46.607	0.00432598	TRUE	0.0270799	chr20	34542781	34547781	SCAND1_up4.5k_dw500_m	-	SCAND1	protein_coding	chr20	34547318	34547556	-27.3105	0.6474	238	4	0.00056197	TRUE	0.00066175	50.1432	77.4537	17.3515	6.1775
249	AAR2	18.065	11.456	0.00176025	TRUE	0.0147764	chr20	34819838	34824838	AAR2_up4.5k_dw500_p	+	AAR2	protein_coding	chr20	34822458	34822624	-33.4659	0.6043	166	5	3.8193e-05	TRUE	9.2239e-05	51.1029	84.5689	16.121	6.4197
250	DLGAP4	39.62	22.371	0.00610119	TRUE	0.0342298	chr20	34889744	34894744	DLGAP4_up4.5k_dw500_p	+	DLGAP4	protein_coding	chr20	34891349	34891536	-22.7032	0.3912	187	3	3.7011e-06	TRUE	2.3263e-05	14.589	37.2923	7.9486	5.6925
251	CTNNBL1	36.218	24.757	0.000126431	TRUE	0.00263787	chr20	36317856	36322856	CTNNBL1_up4.5k_dw500_p	+	CTNNBL1	protein_coding	chr20	36318993	36319153	-28.6601	0.5236	160	5	0.00025243	TRUE	0.0003487	31.4993	60.1595	17.3173	3.6584
252	SNHG11	7.794	5.177	0.00215413	TRUE	0.0169059	chr20	37070796	37075796	SNHG11_up4.5k_dw500_p	+	SNHG11	processed_transcript	chr20	37074758	37074909	-24.7621	0.6017	151	2	0.0026802	TRUE	0.0027138	37.4129	62.175	18.6239	7.7264
253	MYBL2	37.529	5.973	0.000187678	TRUE	0.00337455	chr20	42291158	42296158	MYBL2_up4.5k_dw500_p	+	MYBL2	protein_coding	chr20	42292372	42292701	-28.0346	0.647	329	8	5.1591e-05	TRUE	0.00011236	51.3946	79.4293	14.1352	4.7376
254	CSE1L	83.896	48.947	0.00440371	TRUE	0.0273805	chr20	47658282	47663282	CSE1L_up4.5k_dw500_p	+	CSE1L	protein_coding	chr20	47659950	47660122	-33.1213	0.5964	172	4	0.00011085	TRUE	0.00018992	48.9501	82.0714	17.7388	6.6226
255	TMEM189	46.089	17.618	0.000122792	TRUE	0.00259589	chr20	48769835	48774835	TMEM189_up4.5k_dw500_m	-	TMEM189	protein_coding	chr20	48773958	48774110	-24.7038	0.6327	152	4	6.0462e-05	TRUE	0.00012485	42.558	67.2619	10.3348	8.759
256	CEBPB	109.01	21.318	0.000532788	TRUE	0.00663826	chr20	48802619	48807619	CEBPB_up4.5k_dw500_p	+	CEBPB	protein_coding	chr20	48803914	48804087	-24.3751	0.6491	173	4	0.00033333	TRUE	0.00043321	45.0983	69.4733	13.0726	8.6959
257	RTFDC1	113.261	71.861	0.00290102	TRUE	0.0206232	chr20	55039140	55044140	RTFDC1_up4.5k_dw500_p	+	RTFDC1	protein_coding	chr20	55040209	55040479	-33.5828	0.6127	270	7	0.00011004	TRUE	0.00018895	53.1179	86.7007	18.8388	3.1021
258	PMEPA1	61.57	16.691	0.00112991	TRUE	0.0109659	chr20	56286092	56291092	PMEPA1_up4.5k_dw500_m	-	PMEPA1	protein_coding	chr20	56288782	56288933	-25.4501	0.5535	151	3	0.00055434	TRUE	0.00065424	31.543	56.9931	14.5992	9.2658
259	NELFCD	57.718	31.338	0.00754009	TRUE	0.039108	chr20	57551762	57556762	NELFCD_up4.5k_dw500_p	+	NELFCD	protein_coding	chr20	57555555	57555865	-28.1456	0.6547	310	9	1.7598e-05	TRUE	5.6653e-05	53.369	81.5146	12.6198	5.1873
260	YTHDF1	20.898	11.537	9.26041e-05	TRUE	0.00214454	chr20	61847038	61852038	YTHDF1_up4.5k_dw500_m	-	YTHDF1	protein_coding	chr20	61851355	61851810	-35.0793	0.5539	455	10	2.9358e-05	TRUE	7.7901e-05	43.5565	78.6358	17.4699	2.6345
261	ABHD16B	3.181	1.738	0.00693447	TRUE	0.0372073	chr20	62488065	62493065	ABHD16B_up4.5k_dw500_p	+	ABHD16B	protein_coding	chr20	62491038	62491434	-26.9281	0.6665	396	6	0.0019145	TRUE	0.0019685	53.8216	80.7496	20.5847	3.4592
262	RUNX1	34.785	10.494	0.00237702	TRUE	0.0181065	chr21	36421095	36426095	RUNX1_up4.5k_dw500_m	-	RUNX1	protein_coding	chr21	36421856	36422113	-27.5781	0.468	257	7	9.8435e-05	TRUE	0.00017453	24.2558	51.8339	12.6884	9.3707
263	ABCG1	12.931	6.139	0.00352939	TRUE	0.0235038	chr21	43615298	43620298	ABCG1_up4.5k_dw500_p	+	ABCG1	protein_coding	chr21	43615550	43615765	-29.8599	0.4544	215	5	2.6148e-07	TRUE	6.3394e-06	24.8716	54.7315	9.9799	2.8377
264	TRPM2	2.624	0.843	0.00422453	TRUE	0.0266333	chr21	45768983	45773983	TRPM2_up4.5k_dw500_p	+	TRPM2	protein_coding	chr21	45772774	45773018	-31.7481	0.5733	244	8	0.00010388	TRUE	0.00018135	42.657	74.4051	16.6672	6.9584
265	SLC19A1	4.201	1.1	4.20494e-05	TRUE	0.00136159	chr21	46982529	46987529	SLC19A1_up4.5k_dw500_m	-	SLC19A1	protein_coding	chr21	46984622	46984821	-28.1066	0.6688	199	7	1.2321e-06	TRUE	1.3126e-05	56.7581	84.8647	10.6393	2.5935
266	COL6A1	220.771	75.352	0.000109165	TRUE	0.00241187	chr21	47397162	47402162	COL6A1_up4.5k_dw500_p	+	COL6A1	protein_coding	chr21	47398879	47399170	-24.115	0.6696	291	5	0.00013655	TRUE	0.00022061	48.8624	72.9774	11.9533	7.641
267	MED15	35.931	20.431	0.000304987	TRUE	0.00457111	chr22	20857328	20862328	MED15_up4.5k_dw500_p	+	MED15	protein_coding	chr22	20858959	20859119	-29.921	0.6672	160	3	0.00011174	TRUE	0.00019104	59.9835	89.9045	16.2596	5.2787
268	YDJC	16.113	5.783	0.00200471	TRUE	0.0160638	chr22	21983840	21988840	YDJC_up4.5k_dw500_m	-	YDJC	protein_coding	chr22	21986743	21987209	-26.8407	0.6685	466	9	0.0005605	TRUE	0.00066035	54.1253	80.966	16.7837	6.8394
269	RNF215	2.944	1.701	0.00803238	TRUE	0.0407347	chr22	30782802	30787802	RNF215_up4.5k_dw500_m	-	RNF215	protein_coding	chr22	30784463	30784663	-25.8648	0.6287	200	4	0.0016355	TRUE	0.0016979	43.8006	69.6654	17.7724	8.7937
270	YWHAH	168.577	76.948	0.00022529	TRUE	0.00374481	chr22	32335978	32340978	YWHAH_up4.5k_dw500_p	+	YWHAH	protein_coding	chr22	32336022	32336223	-29.7539	0.6617	201	3	1.1721e-05	TRUE	4.4435e-05	58.1912	87.9451	12.9808	5.0459
271	RTCB	53.541	36.575	0.00991325	TRUE	0.0472809	chr22	32807774	32812774	RTCB_up4.5k_dw500_m	-	RTCB	protein_coding	chr22	32812311	32812549	-31.0906	0.6122	238	5	0.0001749	TRUE	0.00026421	49.0869	80.1775	17.6725	5.6452
272	FBXO7	65.778	45.337	0.00270094	TRUE	0.0196882	chr22	32866206	32871206	FBXO7_up4.5k_dw500_p	+	FBXO7	protein_coding	chr22	32869032	32869183	-33.6262	0.5802	151	3	0.0010886	TRUE	0.0011714	46.4822	80.1085	23.4911	6.575
273	POLR2F	26.899	15.826	0.000267242	TRUE	0.00422769	chr22	38345169	38350169	POLR2F_up4.5k_dw500_p	+	POLR2F	protein_coding	chr22	38346678	38347080	-32.4298	0.6409	402	17	2.176e-05	TRUE	6.4623e-05	57.8713	90.3011	15.7773	2.0303
274	TOMM22	63.788	43.666	0.00503036	TRUE	0.0300842	chr22	39073453	39078453	TOMM22_up4.5k_dw500_p	+	TOMM22	protein_coding	chr22	39077247	39077450	-32.6739	0.5453	203	9	4.1417e-05	TRUE	9.7208e-05	39.1912	71.865	14.9856	8.3434
275	RPS19BP1	76.725	44.735	0.00135281	TRUE	0.0124454	chr22	39928360	39933360	RPS19BP1_up4.5k_dw500_m	-	RPS19BP1	protein_coding	chr22	39932179	39932516	-29.7813	0.623	337	5	0.00018554	TRUE	0.00027603	49.2169	78.9982	17.4358	3.7365
276	PRR5	10.957	4.464	6.99407e-05	TRUE	0.00183182	chr22	45059926	45064926	PRR5_up4.5k_dw500_p	+	PRR5	protein_coding	chr22	45061344	45061735	-33.0928	0.5827	391	7	0.00021859	TRUE	0.00031247	46.2092	79.3019	19.7102	4.1407
277	FAM19A5	3.838	0.828	0.00177433	TRUE	0.0148427	chr22	48967617	48972617	FAM19A5_up4.5k_dw500_p	+	FAM19A5	protein_coding	chr22	48970419	48970643	-30.4083	0.6537	224	5	0.00028915	TRUE	0.0003877	57.4123	87.8206	18.4859	4.635
278	SEC13	91.462	56.123	0.000465407	TRUE	0.00604756	chr3	10362372	10367372	SEC13_up4.5k_dw500_m	-	SEC13	protein_coding	chr3	10365700	10365875	-28.2049	0.6668	175	3	0.00011341	TRUE	0.00019305	56.4419	84.6468	14.9912	6.0733
279	RFTN1	23.801	11.4	0.00269749	TRUE	0.0196695	chr3	16554722	16559722	RFTN1_up4.5k_dw500_m	-	RFTN1	protein_coding	chr3	16557591	16557834	-28.1586	0.4946	243	4	1.6807e-05	TRUE	5.5085e-05	27.5575	55.7161	10.9214	8.362
280	TRMT10C	37.921	21.968	0.00108659	TRUE	0.010671	chr3	101276179	101281179	TRMT10C_up4.5k_dw500_p	+	TRMT10C	protein_coding	chr3	101276267	101276618	-26.0394	0.6064	351	6	6.8565e-05	TRUE	0.000136	40.1214	66.1609	13.2629	5.1709
281	CD80	2.385	0.34	2.21428e-05	TRUE	0.000938143	chr3	119277981	119282981	CD80_up4.5k_dw500_m	-	CD80	protein_coding	chr3	119282487	119282645	-32.5479	0.5999	158	3	1.8176e-05	TRUE	5.7777e-05	48.809	81.3569	15.3962	3.2791
282	SLC12A8	17.067	4.8	0.00507355	TRUE	0.0302118	chr3	124931109	124936109	SLC12A8_up4.5k_dw500_m	-	SLC12A8	protein_coding	chr3	124935835	124935998	-29.9864	0.67	163	5	0.00015729	TRUE	0.00024434	60.8844	90.8708	17.1142	4.4401
283	MLF1	24.813	5.07	0.000632615	TRUE	0.00741277	chr3	158284452	158289452	MLF1_up4.5k_dw500_p	+	MLF1	protein_coding	chr3	158287724	158287886	-26.0815	0.5523	162	3	0.00028321	TRUE	0.00038134	32.1711	58.2526	13.604	9.3938
284	SCHIP1	21.101	6.2	0.00193854	TRUE	0.0156985	chr3	158986535	158991535	SCHIP1_up4.5k_dw500_p	+	SCHIP1	protein_coding	chr3	158989359	158989542	-29.5976	0.6081	183	4	1.2941e-05	TRUE	4.7145e-05	45.9318	75.5293	12.0762	7.2073
285	KCNMB3	9.234	3.257	0.00937872	TRUE	0.0454491	chr3	178984338	178989338	KCNMB3_up4.5k_dw500_m	-	KCNMB3	protein_coding	chr3	178985631	178985808	-28.692	0.639	177	4	9.4173e-05	TRUE	0.00016919	50.7892	79.4812	15.2672	5.2227
286	DNAJC19	54.614	27.093	0.000297252	TRUE	0.00450585	chr3	180707062	180712062	DNAJC19_up4.5k_dw500_m	-	DNAJC19	protein_coding	chr3	180710545	180710695	-39.285	0.5002	150	4	5.0474e-06	TRUE	2.7546e-05	39.3093	78.5943	14.8381	8.8448
287	PARL	94.308	43.235	1.79269e-06	TRUE	0.000238838	chr3	183602196	183607196	PARL_up4.5k_dw500_m	-	PARL	protein_coding	chr3	183604522	183604827	-23.875	0.6597	305	5	0.00014976	TRUE	0.00023572	46.2923	70.1672	12.4857	6.595
288	DVL3	38.552	15.72	0.00107508	TRUE	0.010572	chr3	183868783	183873783	DVL3_up4.5k_dw500_p	+	DVL3	protein_coding	chr3	183872411	183872648	-26.017	0.6418	237	11	0.00021692	TRUE	0.00031066	46.6197	72.6366	15.2198	4.4261
289	ECE2	26.122	4.824	0.000845249	TRUE	0.0091277	chr3	183989298	183994298	ECE2_up4.5k_dw500_p	+	ECE2	protein_coding	chr3	183991456	183991624	-34.4032	0.567	168	4	2.4454e-05	TRUE	6.943e-05	45.0489	79.4522	16.5413	4.2842
290	PSMD2	134.593	53.127	1.92329e-05	TRUE	0.000866066	chr3	184012385	184017385	PSMD2_up4.5k_dw500_p	+	PSMD2	protein_coding	chr3	184015356	184015529	-32.7169	0.6251	173	5	1.523e-05	TRUE	5.1934e-05	54.5534	87.2703	14.7445	5.2159
291	RFC4	57.656	13.453	0.000133111	TRUE	0.00272713	chr3	186523984	186528984	RFC4_up4.5k_dw500_m	-	RFC4	protein_coding	chr3	186526955	186527123	-36.5616	0.5891	168	4	1.409e-05	TRUE	4.9595e-05	52.4238	88.9855	16.4814	5.425
292	FBXO45	14.065	6.284	0.00323137	TRUE	0.0221528	chr3	196291224	196296224	FBXO45_up4.5k_dw500_p	+	FBXO45	protein_coding	chr3	196293051	196293211	-29.5102	0.6107	160	3	1.4568e-05	TRUE	5.0581e-05	46.2994	75.8096	11.7045	8.0501
293	NCBP2-AS2	16.156	7.429	0.00271001	TRUE	0.0197218	chr3	196664993	196669993	NCBP2-AS2_up4.5k_dw500_p	+	NCBP2-AS2	protein_coding	chr3	196668056	196668251	-28.8845	0.4857	195	10	3.6167e-06	TRUE	2.2975e-05	27.2758	56.1603	9.9502	7.4476
294	CPZ	12.081	4.336	0.00033515	TRUE	0.00487964	chr4	8589886	8594886	CPZ_up4.5k_dw500_p	+	CPZ	protein_coding	chr4	8591786	8591976	-23.0256	0.474	190	4	1.399e-05	TRUE	4.9382e-05	20.7475	43.7731	6.2539	9.3683
295	PAICS	75.578	35.374	5.67968e-05	TRUE	0.00161579	chr4	57297414	57302414	PAICS_up4.5k_dw500_p	+	PAICS	protein_coding	chr4	57299962	57300319	-29.8018	0.6345	357	11	0.00058532	TRUE	0.00068464	51.7315	81.5333	19.2594	5.9689
296	AIMP1	60.768	47.551	0.00634149	TRUE	0.0351412	chr4	107232266	107237266	AIMP1_up4.5k_dw500_p	+	AIMP1	protein_coding	chr4	107235925	107236154	-30.9363	0.6327	229	9	7.7558e-05	TRUE	0.00014783	53.2926	84.2289	16.6292	3.6909
297	PITX2	10.605	3.311	0.00234332	TRUE	0.0179263	chr4	111562779	111567779	PITX2_up4.5k_dw500_m	-	PITX2	protein_coding	chr4	111564604	111564769	-23.039	0.6263	165	3	3.3943e-05	TRUE	8.5442e-05	38.6187	61.6577	9.0204	7.9204
298	ADAMTS16	2.898	0.261	0.0079034	TRUE	0.040219	chr5	5135942	5140942	ADAMTS16_up4.5k_dw500_p	+	ADAMTS16	protein_coding	chr5	5138464	5138645	-30.005	0.656	181	5	0.00059102	TRUE	0.0006903	57.2294	87.2345	19.7753	4.5115
299	SUB1	104.713	67.804	9.68165e-05	TRUE	0.00222346	chr5	32581104	32586104	SUB1_up4.5k_dw500_p	+	SUB1	protein_coding	chr5	32584738	32585002	-27.7087	0.5036	264	6	5.3151e-07	TRUE	8.821e-06	28.1102	55.8189	7.9746	6.5424
300	CAPSL	0.518	0.047	0.000262245	TRUE	0.00417821	chr5	35938381	35943381	CAPSL_up4.5k_dw500_m	-	CAPSL	protein_coding	chr5	35942708	35942989	-28.2268	0.6377	281	5	8.6074e-06	TRUE	3.716e-05	49.6749	77.9017	11.6816	5.497
301	EGFLAM	4.225	1.825	3.5036e-05	TRUE	0.00121833	chr5	38399133	38404133	EGFLAM_up4.5k_dw500_p	+	EGFLAM	protein_coding	chr5	38400922	38401208	-42.0213	0.4867	286	4	3.7676e-07	TRUE	7.4854e-06	39.849	81.8703	14.3928	4.2243
302	LUCAT1	2.811	0.066	0.00520789	TRUE	0.0306895	chr5	90609719	90614719	LUCAT1_up4.5k_dw500_m	-	LUCAT1	lincRNA	chr5	90613772	90613923	-31.8693	0.6541	151	4	0.00030952	TRUE	0.00040873	60.2551	92.1244	19.8672	2.8888
303	LINC00491	3.614	0.612	0.00590172	TRUE	0.0335399	chr5	102006668	102011668	LINC00491_up4.5k_dw500_m	-	LINC00491	lincRNA	chr5	102006932	102007303	-30.6276	0.6301	371	18	0.00023133	TRUE	0.00032626	52.1696	82.7972	17.9399	5.5903
304	PAIP2	169.707	121.65	0.00841158	TRUE	0.0421838	chr5	138673020	138678020	PAIP2_up4.5k_dw500_p	+	PAIP2	protein_coding	chr5	138676479	138676647	-26.3218	0.6555	168	7	0.00021475	TRUE	0.00030833	50.0886	76.4104	15.4739	4.1084
305	UBE2D2	68.771	50.459	0.00029018	TRUE	0.00442899	chr5	138936250	138941250	UBE2D2_up4.5k_dw500_p	+	UBE2D2	protein_coding	chr5	138940069	138940263	-24.5356	0.6097	194	3	0.00050444	TRUE	0.00060521	38.3344	62.8701	14.0452	8.638
306	PCDH12	2.96	1.133	0.00344746	TRUE	0.0231393	chr5	141338127	141343127	PCDH12_up4.5k_dw500_m	-	PCDH12	protein_coding	chr5	141338273	141338445	-21.4336	0.5862	172	4	0.00019281	TRUE	0.00028415	30.3694	51.803	11.5518	5.9432
307	SPRY4	6.502	1.969	1.67774e-08	TRUE	3.67753e-05	chr5	141704120	141709120	SPRY4_up4.5k_dw500_m	-	SPRY4	protein_coding	chr5	141707556	141707806	-27.8272	0.6473	250	4	8.7004e-05	TRUE	0.00015998	51.0708	78.8981	13.0636	8.6981
308	LCP2	53.111	18.126	0.00209968	TRUE	0.0166023	chr5	169724346	169729346	LCP2_up4.5k_dw500_m	-	LCP2	protein_coding	chr5	169727988	169728594	-31.5684	0.6319	606	16	3.2176e-06	TRUE	2.156e-05	54.1838	85.7522	12.9358	2.8455
309	HRH2	1.645	0.61	0.00480117	TRUE	0.0291551	chr5	175080539	175085539	HRH2_up4.5k_dw500_p	+	HRH2	protein_coding	chr5	175081437	175081674	-30.6639	0.6217	237	4	0.00058829	TRUE	0.00068758	50.383	81.0469	20.3359	3.8833
310	ADAMTS2	29.033	1.907	1.36987e-05	TRUE	0.00070951	chr5	178771931	178776931	ADAMTS2_up4.5k_dw500_m	-	ADAMTS2	protein_coding	chr5	178775222	178775627	-27.5412	0.6645	405	7	0.00010911	TRUE	0.00018782	54.5424	82.0836	14.9658	4.7312
311	HTATSF1P2	2.518	0.859	0.000515109	TRUE	0.00647418	chr6	3024505	3029505	HTATSF1P2_up4.5k_dw500_m	-	HTATSF1P2	processed_pseudogene	chr6	3024384	3024928	-28.6265	0.5207	544	16	2.6173e-05	TRUE	7.2418e-05	31.0944	59.7209	13.3466	5.2852
312	SSR1	44.776	26.072	0.00244913	TRUE	0.0184668	chr6	7313047	7318047	SSR1_up4.5k_dw500_m	-	SSR1	protein_coding	chr6	7314990	7315321	-36.9944	0.6027	331	7	0.00053149	TRUE	0.00063178	56.1299	93.1243	24.5917	1.9007
313	ELOVL2	1.581	0.349	0.00590553	TRUE	0.0335431	chr6	11044124	11049124	ELOVL2_up4.5k_dw500_m	-	ELOVL2	protein_coding	chr6	11045741	11046099	-36.2537	0.5753	358	4	1.7154e-06	TRUE	1.5507e-05	49.1021	85.3558	13.9888	3.8082
314	GFOD1	10.379	6.016	0.00165072	TRUE	0.0141886	chr6	13487369	13492369	GFOD1_up4.5k_dw500_m	-	GFOD1	protein_coding	chr6	13488852	13489182	-22.1827	0.6607	330	8	0.00040448	TRUE	0.00050553	43.1908	65.3735	13.9031	3.7761
315	NHLRC1	2.254	0.988	0.00753917	TRUE	0.039108	chr6	18122351	18127351	NHLRC1_up4.5k_dw500_m	-	NHLRC1	protein_coding	chr6	18123067	18123306	-31.2276	0.5259	239	9	2.1144e-06	TRUE	1.7284e-05	34.6329	65.8605	11.8859	4.5586
316	HIST1H2BH	11.665	5.771	0.00508433	TRUE	0.0302597	chr6	26247378	26252378	HIST1H2BH_up4.5k_dw500_p	+	HIST1H2BH	protein_coding	chr6	26249242	26249543	-28.9787	0.5577	301	10	4.8244e-06	TRUE	2.6879e-05	36.5367	65.5154	11.0223	6.2783
317	MTCH1	70.639	43.644	0.000410395	TRUE	0.00558153	chr6	36953827	36958827	MTCH1_up4.5k_dw500_m	-	MTCH1	protein_coding	chr6	36957785	36957987	-36.2152	0.5788	202	8	1.1873e-05	TRUE	4.4761e-05	49.7729	85.9881	16.3292	4.416
318	TREM2	70.621	3.364	0.0105062	TRUE	0.0491343	chr6	41130424	41135424	TREM2_up4.5k_dw500_m	-	TREM2	protein_coding	chr6	41130765	41131012	-24.4	0.5205	247	4	0.00018071	TRUE	0.00027065	26.4839	50.8839	11.8133	8.9341
319	TREM1	31.551	0.817	0.00224222	TRUE	0.0173813	chr6	41253983	41258983	TREM1_up4.5k_dw500_m	-	TREM1	protein_coding	chr6	41254124	41254472	-35.6309	0.5261	348	6	3.8093e-06	TRUE	2.3626e-05	39.5499	75.1808	14.4082	4.8189
320	TJAP1	12.546	6.943	0.00301009	TRUE	0.0211136	chr6	43440760	43445760	TJAP1_up4.5k_dw500_p	+	TJAP1	protein_coding	chr6	43442398	43442548	-31.2682	0.6331	150	2	0.00012157	TRUE	0.00020297	53.9629	85.2311	17.1818	5.3796
321	PLA2G7	46.249	2.966	0.000273182	TRUE	0.00428185	chr6	46702930	46707930	PLA2G7_up4.5k_dw500_m	-	PLA2G7	protein_coding	chr6	46706156	46706324	-29.399	0.6646	168	3	2.4064e-05	TRUE	6.8736e-05	58.2574	87.6563	13.9436	4.3271
322	AKIRIN2	50.366	30.936	0.000778068	TRUE	0.00860387	chr6	88411485	88416485	AKIRIN2_up4.5k_dw500_m	-	AKIRIN2	protein_coding	chr6	88412781	88412934	-24.0198	0.574	153	4	0.00044818	TRUE	0.00054937	32.3652	56.3849	12.2754	10.3468
323	PPP1R14C	21.917	9.595	0.00119648	TRUE	0.0113964	chr6	150459687	150464687	PPP1R14C_up4.5k_dw500_p	+	PPP1R14C	protein_coding	chr6	150461037	150461270	-32.7472	0.565	233	3	1.2291e-06	TRUE	1.3115e-05	42.53	75.2772	11.3252	6.1062
324	FNDC1	26.98	0.777	0.00194587	TRUE	0.0157406	chr6	159585928	159590928	FNDC1_up4.5k_dw500_p	+	FNDC1	protein_coding	chr6	159589022	159589177	-30.0077	0.6149	155	4	0.00021741	TRUE	0.00031119	47.9102	77.9179	16.8551	7.2775
325	INTS1	9.833	6.848	0.00921043	TRUE	0.044897	chr7	1543518	1548518	INTS1_up4.5k_dw500_m	-	INTS1	protein_coding	chr7	1547277	1547646	-27.7575	0.6457	369	8	2.5924e-05	TRUE	7.1979e-05	50.5789	78.3363	12.8488	5.3444
326	RNF216P1	8.103	4.458	0.000352746	TRUE	0.00503724	chr7	5009115	5014115	RNF216P1_up4.5k_dw500_p	+	RNF216P1	transcribed_unprocessed_pseudogene	chr7	5011475	5011715	-27.6252	0.6405	240	5	3.9633e-05	TRUE	9.4489e-05	49.2273	76.8525	13.433	5.0836
327	TWISTNB	20.771	12.144	0.00251795	TRUE	0.0188208	chr7	19748160	19753160	TWISTNB_up4.5k_dw500_m	-	TWISTNB	protein_coding	chr7	19749096	19749293	-26.4786	0.6001	197	5	5.4048e-05	TRUE	0.0001159	39.7345	66.2131	13.2024	5.1234
328	CYCS	58.239	33.496	0.00121615	TRUE	0.0115389	chr7	25164480	25169480	CYCS_up4.5k_dw500_m	-	CYCS	protein_coding	chr7	25165897	25166088	-30.6231	0.6013	191	6	4.3159e-05	TRUE	9.9903e-05	46.1939	76.817	14.7391	6.4057
329	DPY19L1	14.295	6.079	0.00997983	TRUE	0.0474858	chr7	35077153	35082153	DPY19L1_up4.5k_dw500_m	-	DPY19L1	protein_coding	chr7	35081294	35081511	-35.8188	0.5515	217	3	9.1958e-06	TRUE	3.8621e-05	44.0386	79.8574	14.64	7.6081
330	SFRP4	198.519	4.063	0.00394404	TRUE	0.0253934	chr7	37956025	37961025	SFRP4_up4.5k_dw500_m	-	SFRP4	protein_coding	chr7	37959481	37960027	-29.9373	0.6345	546	9	9.229e-05	TRUE	0.00016679	51.9788	81.9162	16.1994	4.3456
331	MRPS24	95.379	63.342	0.00477077	TRUE	0.0290262	chr7	43908645	43913645	MRPS24_up4.5k_dw500_m	-	MRPS24	protein_coding	chr7	43909691	43909863	-23.6181	0.4768	172	8	7.068e-06	TRUE	3.3256e-05	21.5195	45.1376	9.6336	4.4871
332	POLD2	77.668	46.749	0.000431013	TRUE	0.00575968	chr7	44162669	44167669	POLD2_up4.5k_dw500_m	-	POLD2	protein_coding	chr7	44166200	44166367	-31.3268	0.6258	167	3	4.0292e-05	TRUE	9.5497e-05	52.3835	83.7103	15.5669	4.7606
333	TBRG4	23.209	10.97	4.21434e-05	TRUE	0.00136264	chr7	45150846	45155846	TBRG4_up4.5k_dw500_m	-	TBRG4	protein_coding	chr7	45155172	45155338	-30.7816	0.6518	166	7	0.00084862	TRUE	0.00094022	57.6214	88.403	21.3295	3.6997
334	GRB10	14.207	7.587	0.0025734	TRUE	0.0190601	chr7	50860659	50865659	GRB10_up4.5k_dw500_m	-	GRB10	protein_coding	chr7	50864102	50864412	-29.4685	0.6464	310	10	0.0002673	TRUE	0.00036455	53.8624	83.3309	17.7567	4.5161
335	MRPS17	98.679	44.424	0.000764016	TRUE	0.00850402	chr7	56015110	56020110	MRPS17_up4.5k_dw500_p	+	MRPS17	protein_coding	chr7	56018255	56018840	-34.346	0.5835	585	10	2.6655e-05	TRUE	7.3266e-05	48.1249	82.4709	16.9742	2.4546
336	CHCHD2	510.859	295.87	0.000775533	TRUE	0.00859303	chr7	56173823	56178823	CHCHD2_up4.5k_dw500_m	-	CHCHD2	protein_coding	chr7	56176168	56176435	-28.599	0.6567	267	4	0.00036503	TRUE	0.00046553	54.7156	83.3145	17.5388	5.5432
337	LAT2	22.345	7.097	0.00561674	TRUE	0.0324927	chr7	73619586	73624586	LAT2_up4.5k_dw500_p	+	LAT2	protein_coding	chr7	73619146	73619717	-32.7693	0.5555	571	9	5.9676e-06	TRUE	3.0239e-05	40.9454	73.7148	13.4413	5.4838
338	CCL26	10.499	2.332	0.00779512	TRUE	0.0399446	chr7	75418564	75423564	CCL26_up4.5k_dw500_m	-	CCL26	protein_coding	chr7	75421403	75421567	-30.5902	0.6143	164	5	0.0001682	TRUE	0.0002567	48.712	79.3022	17.2487	5.7785
339	YWHAG	98.856	51.57	0.000344752	TRUE	0.00496025	chr7	75987842	75992842	YWHAG_up4.5k_dw500_m	-	YWHAG	protein_coding	chr7	75989712	75990003	-23.2494	0.6422	291	8	9.068e-05	TRUE	0.00016476	41.7275	64.9769	12.0605	5.0005
340	STEAP1	85.01	28.18	0.00657733	TRUE	0.036006	chr7	89779188	89784188	STEAP1_up4.5k_dw500_p	+	STEAP1	protein_coding	chr7	89782971	89783271	-24.5561	0.5999	300	8	4.254e-05	TRUE	9.8934e-05	36.8161	61.3722	10.116	8.2109
341	FAM133B	40.142	29.738	0.00136144	TRUE	0.0124937	chr7	92219208	92224208	FAM133B_up4.5k_dw500_m	-	FAM133B	protein_coding	chr7	92220279	92220429	-21.3982	0.664	150	2	0.00050884	TRUE	0.00060955	42.2843	63.6826	11.0486	9.3943
342	BET1	13.321	8.355	0.00598183	TRUE	0.0337835	chr7	93633194	93638194	BET1_up4.5k_dw500_m	-	BET1	protein_coding	chr7	93636841	93637065	-27.0183	0.5816	224	3	8.9994e-06	TRUE	3.8126e-05	37.5529	64.5711	11.7403	3.8316
343	COL1A2	1630	113.054	6.80734e-05	TRUE	0.00180085	chr7	94019372	94024372	COL1A2_up4.5k_dw500_p	+	COL1A2	protein_coding	chr7	94019947	94020139	-28.9216	0.6057	192	3	6.0702e-06	TRUE	3.051e-05	44.423	73.3446	9.8736	8.4836
344	NPTX2	1.853	0.417	0.000201042	TRUE	0.0034986	chr7	98242096	98247096	NPTX2_up4.5k_dw500_p	+	NPTX2	protein_coding	chr7	98243940	98244211	-40.6696	0.4808	271	7	1.3579e-07	TRUE	4.7679e-06	37.6679	78.3375	12.8177	4.2217
345	PMS2P1	8.611	4.946	0.000542118	TRUE	0.0067168	chr7	99933430	99938430	PMS2P1_up4.5k_dw500_m	-	PMS2P1	unprocessed_pseudogene	chr7	99934767	99934958	-33.6019	0.5678	191	9	8.4801e-05	TRUE	0.00015717	44.151	77.7529	17.3995	6.9682
346	PILRA	30.632	4.333	0.00182855	TRUE	0.0150996	chr7	99966567	99971567	PILRA_up4.5k_dw500_p	+	PILRA	protein_coding	chr7	99967094	99967514	-32.5191	0.5365	420	10	0.00045452	TRUE	0.00055571	37.6357	70.1548	18.931	10.3159
347	GNB2	140.906	110.718	0.00610053	TRUE	0.0342298	chr7	100266862	100271862	GNB2_up4.5k_dw500_p	+	GNB2	protein_coding	chr7	100270408	100270613	-29.9148	0.6428	205	7	2.2114e-05	TRUE	6.5257e-05	53.8381	83.7528	13.5414	5.9816
348	POP7	43.758	23.066	0.000196251	TRUE	0.0034584	chr7	100299175	100304175	POP7_up4.5k_dw500_p	+	POP7	protein_coding	chr7	100299447	100299789	-33.0365	0.6192	342	7	9.2232e-05	TRUE	0.00016672	53.7196	86.7561	18.067	3.9169
349	TRIP6	42.852	28.991	0.00222934	TRUE	0.0173057	chr7	100460449	100465449	TRIP6_up4.5k_dw500_p	+	TRIP6	protein_coding	chr7	100463538	100463715	-22.0436	0.3705	177	7	3.1011e-05	TRUE	8.0653e-05	12.9731	35.0167	7.2497	8.9205
350	PSMC2	104.06	51.199	7.51438e-05	TRUE	0.00190794	chr7	102983470	102988470	PSMC2_up4.5k_dw500_p	+	PSMC2	protein_coding	chr7	102985503	102985688	-27.197	0.5696	185	5	1.2262e-05	TRUE	4.5623e-05	35.9951	63.1921	10.4576	7.5856
351	DNAJC2	91.331	38.337	3.84178e-05	TRUE	0.00128735	chr7	102984820	102989820	DNAJC2_up4.5k_dw500_m	-	DNAJC2	protein_coding	chr7	102985503	102985688	-27.197	0.5696	185	5	1.2262e-05	TRUE	4.5623e-05	35.9951	63.1921	10.4576	7.5856
352	IMPDH1	26.079	12.77	1.6257e-05	TRUE	0.000786737	chr7	128049541	128054541	IMPDH1_up4.5k_dw500_m	-	IMPDH1	protein_coding	chr7	128051041	128051412	-26.489	0.6075	371	11	8.0421e-06	TRUE	3.5767e-05	40.9906	67.4796	11.7026	2.4873
353	MEST	19.714	7.123	0.000927949	TRUE	0.00966583	chr7	130121515	130126515	MEST_up4.5k_dw500_p	+	MEST	protein_coding	chr7	130125584	130125849	-30.2287	0.5539	265	8	2.448e-06	TRUE	1.8654e-05	37.5326	67.7614	11.2567	5.4426
354	TMEM176A	158.798	63.837	0.00241832	TRUE	0.0183038	chr7	150493353	150498353	TMEM176A_up4.5k_dw500_p	+	TMEM176A	protein_coding	chr7	150495790	150495963	-31.7357	0.6027	173	3	5.1077e-05	TRUE	0.00011162	48.1354	79.8711	15.0379	7.8368
355	TMEM176B	172.315	65.143	0.00428911	TRUE	0.0269177	chr7	150497948	150502948	TMEM176B_up4.5k_dw500_m	-	TMEM176B	protein_coding	chr7	150499313	150499575	-28.6926	0.665	262	5	0.00014257	TRUE	0.00022761	56.9669	85.6595	15.021	7.7003
356	BRF2	9.207	5.297	0.00707942	TRUE	0.0376819	chr8	37706931	37711931	BRF2_up4.5k_dw500_m	-	BRF2	protein_coding	chr8	37708454	37708710	-28.0519	0.6604	256	7	0.00017376	TRUE	0.00026292	54.5472	82.5992	16.3311	3.4216
357	TM2D2	21.386	13.316	0.000449425	TRUE	0.00593047	chr8	38853541	38858541	TM2D2_up4.5k_dw500_m	-	TM2D2	protein_coding	chr8	38856052	38856294	-28.1108	0.4767	242	5	5.7907e-07	TRUE	9.1697e-06	25.6052	53.716	8.5259	6.1246
358	IDO1	25.702	4.132	0.00540924	TRUE	0.0315399	chr8	39766827	39771827	IDO1_up4.5k_dw500_p	+	IDO1	protein_coding	chr8	39770374	39770526	-24.526	0.4377	152	2	0.0033783	TRUE	0.0033999	19.0875	43.6135	16.158	13.2055
359	GOLGA7	80.102	52.698	0.00753392	TRUE	0.0391036	chr8	41343580	41348580	GOLGA7_up4.5k_dw500_p	+	GOLGA7	protein_coding	chr8	41344846	41345110	-30.5476	0.6649	264	8	0.00079738	TRUE	0.00089082	60.6042	91.1518	21.1554	2.6154
360	MRPL15	52.209	23.598	0.000510216	TRUE	0.00642228	chr8	55043280	55048280	MRPL15_up4.5k_dw500_p	+	MRPL15	protein_coding	chr8	55045396	55045549	-39.9279	0.5063	153	3	3.2776e-08	TRUE	2.7413e-06	40.9443	80.8723	11.4114	3.6661
361	ARMC1	40.029	21.256	0.000392288	TRUE	0.00541989	chr8	66545952	66550952	ARMC1_up4.5k_dw500_m	-	ARMC1	protein_coding	chr8	66547434	66547668	-41.41	0.4999	234	11	1.4648e-05	TRUE	5.0745e-05	41.4018	82.8118	18.4511	7.0328
362	SNHG6	479.308	269.726	0.00298511	TRUE	0.0210116	chr8	67837277	67842277	SNHG6_up4.5k_dw500_m	-	SNHG6	processed_transcript	chr8	67838665	67838896	-40.6183	0.546	231	13	0.00015385	TRUE	0.00024038	48.8543	89.4726	23.7342	2.1579
363	COPS5	70.781	40.473	0.00061421	TRUE	0.0072486	chr8	67974062	67979062	COPS5_up4.5k_dw500_m	-	COPS5	protein_coding	chr8	67975808	67975964	-42.3351	0.4331	156	6	1.0899e-06	TRUE	1.2366e-05	32.3432	74.6782	14.7373	7.3292
364	SLCO5A1	0.362	0.114	0.000218002	TRUE	0.00367199	chr8	70746799	70751799	SLCO5A1_up4.5k_dw500_m	-	SLCO5A1	protein_coding	chr8	70749801	70749987	-29.7871	0.634	186	3	0.0019496	TRUE	0.0020026	51.5981	81.3851	21.0618	10.0272
365	CASC9	42.059	3.092	0.0011275	TRUE	0.0109595	chr8	76190624	76195624	CASC9_up4.5k_dw500_m	-	CASC9	lincRNA	chr8	76190572	76190784	-42.112	0.5395	212	12	9.791e-05	TRUE	0.00017386	49.3446	91.4566	23.3652	3.8266
366	OSGIN2	12.978	6.568	0.000762077	TRUE	0.00849501	chr8	90909595	90914595	OSGIN2_up4.5k_dw500_p	+	OSGIN2	protein_coding	chr8	90913094	90913577	-31.6757	0.6547	483	22	0.00088265	TRUE	0.00097324	60.0582	91.7338	22.2986	1.5115
367	COX6C	286.799	136.72	0.00349431	TRUE	0.0233475	chr8	100905742	100910742	COX6C_up4.5k_dw500_m	-	COX6C	protein_coding	chr8	100906584	100906772	-33.3155	0.5203	188	3	2.1817e-07	TRUE	5.8504e-06	36.1296	69.4451	10.5232	4.5726
368	CTHRC1	234.265	5.284	0.00254197	TRUE	0.0189606	chr8	104379242	104384242	CTHRC1_up4.5k_dw500_p	+	CTHRC1	protein_coding	chr8	104382522	104382721	-32.1141	0.6144	199	3	9.1329e-05	TRUE	0.0001656	51.173	83.287	16.7831	6.6014
369	DCAF13	48.337	20.445	0.00014915	TRUE	0.00291397	chr8	104422441	104427441	DCAF13_up4.5k_dw500_p	+	DCAF13	protein_coding	chr8	104425837	104426090	-26.9783	0.6152	253	3	0.00044551	TRUE	0.00054671	43.136	70.1143	15.7819	8.3114
370	MED30	22.842	9.078	3.11011e-05	TRUE	0.00114639	chr8	118528451	118533451	MED30_up4.5k_dw500_p	+	MED30	protein_coding	chr8	118532143	118532354	-35.1464	0.5963	211	14	0.00028915	TRUE	0.0003877	51.9145	87.0609	21.4274	5.0787
371	MRPL13	100.986	50.889	4.42968e-05	TRUE	0.00140354	chr8	121457147	121462147	MRPL13_up4.5k_dw500_m	-	MRPL13	protein_coding	chr8	121458286	121458487	-30.2285	0.5386	201	3	2.6919e-05	TRUE	7.3733e-05	35.2893	65.5179	12.6801	8.6275
372	DERL1	58.21	25.575	0.000137494	TRUE	0.00277448	chr8	124054163	124059163	DERL1_up4.5k_dw500_m	-	DERL1	protein_coding	chr8	124055263	124055440	-28.3987	0.6154	177	5	0.00037347	TRUE	0.00047403	45.4408	73.8396	16.885	7.2325
373	TOP1MT	28.29	14.825	0.00595153	TRUE	0.033672	chr8	144441647	144446647	TOP1MT_up4.5k_dw500_m	-	TOP1MT	protein_coding	chr8	144443730	144443930	-21.8484	0.6251	200	6	0.00024912	TRUE	0.00034519	36.4305	58.2789	10.0762	9.3844
374	GSDMD	24.082	12.74	0.000491564	TRUE	0.00626611	chr8	144631056	144636056	GSDMD_up4.5k_dw500_p	+	GSDMD	protein_coding	chr8	144631767	144632006	-28.7639	0.4661	239	10	8.5485e-05	TRUE	0.00015805	25.1125	53.8764	13.1251	9.5441
375	PUF60	90.56	41.319	1.30754e-05	TRUE	0.00068844	chr8	144911056	144916056	PUF60_up4.5k_dw500_m	-	PUF60	protein_coding	chr8	144914459	144914833	-26.0405	0.6113	374	6	2.7687e-05	TRUE	7.5035e-05	40.9549	66.9955	11.4083	6.6433
376	EXOSC4	40.677	15.369	0.00025546	TRUE	0.00408515	chr8	145129021	145134021	EXOSC4_up4.5k_dw500_p	+	EXOSC4	protein_coding	chr8	145129527	145129822	-33.1712	0.5052	295	7	1.1824e-07	TRUE	4.5137e-06	33.8732	67.0444	9.6579	5.2008
377	CYC1	119.43	62.239	0.00366924	TRUE	0.0241946	chr8	145145437	145150437	CYC1_up4.5k_dw500_p	+	CYC1	protein_coding	chr8	145146785	145146953	-35.8911	0.5963	168	5	2.4031e-06	TRUE	1.8489e-05	53.0137	88.9048	13.9616	4.7916
378	ADCK5	5.069	3.327	0.00650508	TRUE	0.0357077	chr8	145593203	145598203	ADCK5_up4.5k_dw500_p	+	ADCK5	protein_coding	chr8	145593316	145593615	-36.6693	0.4969	299	11	7.0814e-06	TRUE	3.3291e-05	36.2148	72.8841	14.8417	7.2418
379	TONSL	3.842	1.327	0.00242094	TRUE	0.018306	chr8	145669312	145674312	TONSL_up4.5k_dw500_m	-	TONSL	protein_coding	chr8	145670625	145670817	-20.8067	0.5619	192	6	9.1313e-05	TRUE	0.00016557	26.6864	47.4931	8.5685	8.2515
380	COMMD5	21.814	10.819	2.42864e-05	TRUE	0.000987349	chr8	146078463	146083463	COMMD5_up4.5k_dw500_m	-	COMMD5	protein_coding	chr8	146079230	146079457	-37.2657	0.5506	227	7	2.2457e-06	TRUE	1.7844e-05	45.6561	82.9218	13.9254	6.3295
381	NFIL3	56.728	18.763	0.00428803	TRUE	0.0269177	chr9	94186408	94191408	NFIL3_up4.5k_dw500_m	-	NFIL3	protein_coding	chr9	94190668	94190933	-26.9465	0.6228	265	4	8.7442e-05	TRUE	0.00016055	44.4847	71.4312	14.1754	5.071
382	DENND1A	10.042	4.606	0.0017831	TRUE	0.0148765	chr9	126691917	126696917	DENND1A_up4.5k_dw500_m	-	DENND1A	protein_coding	chr9	126696784	126697027	-28.3236	0.6658	243	5	3.9395e-07	TRUE	7.65e-06	56.43	84.7536	9.3471	4.0428
383	EXOSC2	20.898	11.65	0.00133534	TRUE	0.0123412	chr9	133564646	133569646	EXOSC2_up4.5k_dw500_p	+	EXOSC2	protein_coding	chr9	133566081	133566287	-28.8361	0.6022	206	4	0.0017517	TRUE	0.0018105	43.6619	72.498	18.0435	13.4058
384	MRPS2	30.924	19.934	0.00820989	TRUE	0.0413787	chr9	138387976	138392976	MRPS2_up4.5k_dw500_p	+	MRPS2	protein_coding	chr9	138388054	138388332	-27.8182	0.6423	278	5	0.00052268	TRUE	0.00062312	49.9597	77.7779	17.8323	5.2227
385	UBAC1	39.843	26.617	0.00511481	TRUE	0.0303431	chr9	138852726	138857726	UBAC1_up4.5k_dw500_m	-	UBAC1	protein_coding	chr9	138854504	138854777	-21.1582	0.5015	273	3	1.5286e-06	TRUE	1.4624e-05	21.2844	42.4426	6.6246	5.3707
386	SDCCAG3	22.638	10.848	5.07644e-05	TRUE	0.00150901	chr9	139304554	139309554	SDCCAG3_up4.5k_dw500_m	-	SDCCAG3	protein_coding	chr9	139306246	139306472	-27.383	0.6389	226	4	6.0708e-05	TRUE	0.00012519	48.4533	75.8363	13.1836	6.8654
387	TRAF2	9.239	5.078	0.00181697	TRUE	0.0150502	chr9	139776464	139781464	TRAF2_up4.5k_dw500_p	+	TRAF2	protein_coding	chr9	139779946	139780169	-21.5836	0.6302	223	6	0.0001907	TRUE	0.00028181	36.7899	58.3735	9.3686	9.3937
388	TMEM203	25.276	16.252	0.00174033	TRUE	0.0146849	chr9	140099590	140104590	TMEM203_up4.5k_dw500_m	-	TMEM203	protein_coding	chr9	140100895	140101061	-21.3035	0.5846	166	3	0.00022813	TRUE	0.00032282	29.975	51.2785	9.9176	8.8496
389	TMSB15A	4.014	0.719	0.0010022	TRUE	0.0101024	chrX	101771199	101776199	TMSB15A_up4.5k_dw500_m	-	TMSB15A	protein_coding	chrX	101774953	101775286	-36.0953	0.5777	333	6	5.6593e-05	TRUE	0.00011946	49.3741	85.4694	18.4637	5.7736

## Sheet: C4_met_low_ge_low
Statistical significance for differentially expressed genes and differentially methylated CpGs was assessed by one-way ANOVA, multiple hypothesis test was adjusted by Benjamini and Hochberg method.
	RNA
	gene	geT (CPM)	geN (CPM)	pvalue	rejected	qvalue (FDR)	PROMOTER							DMR
							#chr	start	end	promoter info	orientation	gene	annotation	chr	dmr start	dmr end	T_N	ToverN	dist_bp	numCpG	p-val2	reject_h0	q-val	meanT	meanN	stdT	stdN
1	PERM1	2.122	4.077	0.00907826	TRUE	0.0444782	chr1	916997	921997	PERM1_up4.5k_dw500_m	-	PERM1	protein_coding	chr1	920163	920698	-29.2174	0.5557	535	13	2.9168e-07	TRUE	6.6595e-06	36.5397	65.7571	9.9655	2.2676
2	MMEL1	0.123	1.085	2.25792e-05	TRUE	0.000947123	chr1	2563981	2568981	MMEL1_up4.5k_dw500_m	-	MMEL1	protein_coding	chr1	2568798	2569265	-29.2702	0.6155	467	8	0.00011055	TRUE	0.00018958	46.8548	76.125	15.9515	4.9417
3	CHD5	0.048	0.152	0.00722005	TRUE	0.038064	chr1	6239694	6244694	CHD5_up4.5k_dw500_m	-	CHD5	protein_coding	chr1	6242211	6242866	-30.1777	0.6451	655	15	7.2327e-06	TRUE	3.3687e-05	54.8487	85.0264	13.3234	2.1783
4	TRNP1	7.991	49.411	1.43181e-07	TRUE	9.85321e-05	chr1	27315694	27320694	TRNP1_up4.5k_dw500_p	+	TRNP1	protein_coding	chr1	27317398	27317548	-27.771	0.6338	150	2	0.0020346	TRUE	0.002085	48.0707	75.8417	17.3697	13.6451
5	NT5C1A	0	0.314	0.000602577	TRUE	0.00713415	chr1	40137210	40142210	NT5C1A_up4.5k_dw500_m	-	NT5C1A	protein_coding	chr1	40140626	40140784	-26.2731	0.6565	158	4	0.0011794	TRUE	0.0012586	50.205	76.4781	18.1985	6.3534
6	HPCAL4	0.202	1.454	0.0107095	TRUE	0.0497794	chr1	40156882	40161882	HPCAL4_up4.5k_dw500_m	-	HPCAL4	protein_coding	chr1	40161612	40161965	-28.7186	0.6534	353	7	0.00036565	TRUE	0.00046614	54.1475	82.8661	18.0158	3.8914
7	TMEM125	1.52	6.202	0.000151323	TRUE	0.00294083	chr1	43731164	43736164	TMEM125_up4.5k_dw500_p	+	TMEM125	protein_coding	chr1	43732454	43732653	-28.7132	0.6608	199	3	2.0149e-05	TRUE	6.1618e-05	55.9487	84.6619	12.8668	5.7621
8	AMPD1	0.757	2.916	0.00718208	TRUE	0.0379306	chr1	115237739	115242739	AMPD1_up4.5k_dw500_m	-	AMPD1	protein_coding	chr1	115241078	115241341	-37.2993	0.5921	263	6	2.0188e-06	TRUE	1.6892e-05	54.1437	91.443	14.5243	4.1691
9	SPRR3	2620.12	31897.3	1.09107e-06	TRUE	0.000190056	chr1	152969722	152974722	SPRR3_up4.5k_dw500_p	+	SPRR3	protein_coding	chr1	152972461	152972659	-23.9886	0.5901	198	4	2.4291e-05	TRUE	6.9143e-05	34.5393	58.5279	10.3737	6.0812
10	S100A8	11426.9	31774.3	0.000147836	TRUE	0.0028982	chr1	153394559	153399559	S100A8_up4.5k_dw500_m	-	S100A8	protein_coding	chr1	153396389	153396665	-30.0568	0.4857	276	3	5.2306e-05	TRUE	0.00011337	28.3889	58.4457	12.5779	10.2911
11	TDRD10	0.377	0.925	0.000336656	TRUE	0.00488674	chr1	154470194	154475194	TDRD10_up4.5k_dw500_p	+	TDRD10	protein_coding	chr1	154470982	154471154	-34.2612	0.5973	172	3	0.00016526	TRUE	0.00025341	50.8157	85.0768	19.4865	5.7503
12	CD1C	1.949	4.238	0.00284951	TRUE	0.0203749	chr1	158255062	158260062	CD1C_up4.5k_dw500_p	+	CD1C	protein_coding	chr1	158256313	158256518	-30.3864	0.574	205	3	3.7743e-05	TRUE	9.1525e-05	40.9468	71.3332	12.8521	9.3774
13	CD1E	2.385	5.832	0.000463478	TRUE	0.00602957	chr1	158318985	158323985	CD1E_up4.5k_dw500_p	+	CD1E	protein_coding	chr1	158320909	158321299	-31.1229	0.6594	390	14	6.2444e-05	TRUE	0.00012765	60.2473	91.3702	16.7024	1.4177
14	CADM3-AS1	0.293	1.541	1.13331e-05	TRUE	0.000627777	chr1	159171712	159176712	CADM3-AS1_up4.5k_dw500_m	-	CADM3-AS1	antisense_RNA	chr1	159172249	159172621	-33.8154	0.4978	372	6	1.1666e-06	TRUE	1.2778e-05	33.5139	67.3294	12.301	4.6979
15	LRRC52	0	0.071	0.00812938	TRUE	0.0410478	chr1	165508977	165513977	LRRC52_up4.5k_dw500_p	+	LRRC52	protein_coding	chr1	165512397	165512549	-28.5114	0.5839	152	2	0.00039049	TRUE	0.00049132	40.0065	68.5178	16.1672	9.2263
16	DPT	34.278	87.112	0.00137921	TRUE	0.0126134	chr1	168697942	168702942	DPT_up4.5k_dw500_m	-	DPT	protein_coding	chr1	168702080	168702240	-29.2861	0.6582	160	4	0.00014447	TRUE	0.0002298	56.3985	85.6846	16.5711	4.3218
17	PRELP	11.632	21.118	0.00807465	TRUE	0.0408367	chr1	203440382	203445382	PRELP_up4.5k_dw500_p	+	PRELP	protein_coding	chr1	203442380	203442559	-31.8611	0.6158	179	4	0.00031988	TRUE	0.00041945	51.0657	82.9268	18.729	7.7457
18	YOD1	8.684	41.665	0.00278701	TRUE	0.0201036	chr1	207225825	207230825	YOD1_up4.5k_dw500_m	-	YOD1	protein_coding	chr1	207225646	207225952	-22.5268	0.6262	306	8	4.3622e-05	TRUE	0.00010058	37.7419	60.2687	10.4148	5.7092
19	FMN2	0.092	0.249	0.00643678	TRUE	0.0354392	chr1	240250684	240255684	FMN2_up4.5k_dw500_p	+	FMN2	protein_coding	chr1	240250958	240251159	-40.728	0.4853	201	3	1.1941e-06	TRUE	1.2928e-05	38.4027	79.1308	14.5213	6.526
20	GREM2	1.478	19.778	4.67946e-09	TRUE	2.06982e-05	chr1	240774962	240779962	GREM2_up4.5k_dw500_m	-	GREM2	protein_coding	chr1	240779597	240779824	-31.0457	0.652	227	4	0.0011465	TRUE	0.001227	58.1615	89.2072	22.0647	5.0432
21	GCSAML	0.478	1.598	1.1132e-05	TRUE	0.000627765	chr1	247665859	247670859	GCSAML_up4.5k_dw500_p	+	GCSAML	protein_coding	chr1	247666556	247666726	-41.3535	0.4721	170	4	8.0556e-07	TRUE	1.0715e-05	36.9767	78.3302	14.4157	6.167
22	ADARB2	0.038	0.326	0.00140402	TRUE	0.0127572	chr10	1779170	1784170	ADARB2_up4.5k_dw500_m	-	ADARB2	protein_coding	chr10	1781339	1782399	-29.6801	0.5822	1060	22	2.2668e-06	TRUE	1.7931e-05	41.3528	71.0328	11.9122	2.1579
23	ITGA8	1.874	10.46	0.000898772	TRUE	0.00946367	chr10	15761834	15766834	ITGA8_up4.5k_dw500_m	-	ITGA8	protein_coding	chr10	15762995	15763465	-32.6057	0.6083	470	12	3.8775e-05	TRUE	9.3149e-05	50.6422	83.248	16.3534	4.114
24	TMEM72	0.004	0.045	0.00142734	TRUE	0.012905	chr10	45402263	45407263	TMEM72_up4.5k_dw500_p	+	TMEM72	protein_coding	chr10	45403980	45404419	-33.5775	0.5534	439	6	9.5141e-07	TRUE	1.1585e-05	41.6152	75.1927	12.0706	4.4637
25	LRRC18	0.073	0.508	0.000891387	TRUE	0.00943199	chr10	50121780	50126780	LRRC18_up4.5k_dw500_m	-	LRRC18	protein_coding	chr10	50123776	50123929	-32.9479	0.6363	153	3	0.00011968	TRUE	0.00020067	57.6501	90.598	18.6501	2.945
26	SORCS1	0.248	0.954	0.0103967	TRUE	0.0487353	chr10	108923966	108928966	SORCS1_up4.5k_dw500_m	-	SORCS1	protein_coding	chr10	108925701	108925929	-34.0851	0.5873	228	4	2.148e-05	TRUE	6.4094e-05	48.5019	82.5871	16.435	3.0461
27	GFRA1	3.032	7.743	0.010357	TRUE	0.0486112	chr10	118032657	118037657	GFRA1_up4.5k_dw500_m	-	GFRA1	protein_coding	chr10	118034583	118034815	-22.6239	0.5261	232	4	7.6693e-06	TRUE	3.482e-05	25.1116	47.7355	8.523	5.8227
28	SLC18A2	5.806	9.66	0.0053108	TRUE	0.0310806	chr10	118996083	119001083	SLC18A2_up4.5k_dw500_p	+	SLC18A2	protein_coding	chr10	118997145	118997301	-36.2422	0.5453	156	4	3.1146e-05	TRUE	8.088e-05	43.4634	79.7057	17.6209	5.3147
29	CFAP46	0.014	0.064	0.000485916	TRUE	0.00621545	chr10	134755589	134760589	CFAP46_up4.5k_dw500_m	-	CFAP46	protein_coding	chr10	134759692	134759879	-32.9747	0.545	187	3	1.0793e-05	TRUE	4.2315e-05	39.4976	72.4723	13.6023	7.2158
30	LINC01166	0	0.044	0.00584782	TRUE	0.0333154	chr10	134778293	134783293	LINC01166_up4.5k_dw500_m	-	LINC01166	lincRNA	chr10	134780291	134781169	-28.0719	0.6358	878	21	8.062e-06	TRUE	3.5812e-05	49.0134	77.0853	12.3551	2.8828
31	RIC3	0.56	1.904	8.48624e-05	TRUE	0.00203119	chr11	8190141	8195141	RIC3_up4.5k_dw500_m	-	RIC3	protein_coding	chr11	8191480	8191716	-29.9171	0.6311	236	3	0.00011736	TRUE	0.00019785	51.1795	81.0966	16.7236	3.7167
32	OR7E14P	2.328	6.332	0.00297527	TRUE	0.0209557	chr11	17068932	17073932	OR7E14P_up4.5k_dw500_p	+	OR7E14P	transcribed_unprocessed_pseudogene	chr11	17069275	17069594	-31.54	0.5718	319	7	2.1313e-06	TRUE	1.7351e-05	42.1221	73.662	11.4912	5.9018
33	NUCB2	144.699	308.355	5.36852e-05	TRUE	0.0015705	chr11	17293760	17298760	NUCB2_up4.5k_dw500_p	+	NUCB2	protein_coding	chr11	17294089	17294290	-30.3031	0.6254	201	6	0.00028199	TRUE	0.00038004	50.5966	80.8996	18.3215	4.8357
34	SVIP	7.565	18.359	4.84558e-05	TRUE	0.00146801	chr11	22850908	22855908	SVIP_up4.5k_dw500_m	-	SVIP	protein_coding	chr11	22855339	22855503	-37.2936	0.5391	164	4	1.4459e-07	TRUE	4.8831e-06	43.6286	80.9222	11.2131	5.5047
35	MS4A8	0.017	2.43	0.00124103	TRUE	0.0116894	chr11	60462546	60467546	MS4A8_up4.5k_dw500_p	+	MS4A8	protein_coding	chr11	60464907	60465151	-36.5428	0.5453	244	3	1.4845e-06	TRUE	1.4393e-05	43.829	80.3718	13.7895	4.3795
36	PTGDR2	0.634	2.863	0.00321967	TRUE	0.0221	chr11	60622944	60627944	PTGDR2_up4.5k_dw500_m	-	PTGDR2	protein_coding	chr11	60627463	60627693	-30.3412	0.6232	230	4	0.00071986	TRUE	0.00081623	50.1814	80.5226	20.4318	4.7043
37	SCGB1D2	0	5.609	0.00677846	TRUE	0.0366803	chr11	62005223	62010223	SCGB1D2_up4.5k_dw500_p	+	SCGB1D2	protein_coding	chr11	62007042	62007247	-38.2508	0.5098	205	5	2.1536e-07	TRUE	5.8178e-06	39.7748	78.0257	12.7838	2.7962
38	CARNS1	0.313	0.63	0.00840841	TRUE	0.0421774	chr11	67178648	67183648	CARNS1_up4.5k_dw500_p	+	CARNS1	protein_coding	chr11	67179710	67179865	-30.4076	0.6388	155	3	0.00015893	TRUE	0.00024621	53.7855	84.1932	17.04	5.7461
39	PDE2A	2.183	5.744	0.000474916	TRUE	0.00612792	chr11	72384997	72389997	PDE2A_up4.5k_dw500_m	-	PDE2A	protein_coding	chr11	72389626	72389880	-32.822	0.5255	254	7	6.7272e-05	TRUE	0.00013427	36.3452	69.1672	16.4409	7.1714
40	HTR3B	0	0.241	0.00557756	TRUE	0.0323338	chr11	113771017	113776017	HTR3B_up4.5k_dw500_p	+	HTR3B	protein_coding	chr11	113773172	113773457	-32.2886	0.6258	285	5	4.408e-06	TRUE	2.5594e-05	54.0063	86.2948	12.7035	5.8393
41	TMEM45B	9.824	35.837	3.21851e-06	TRUE	0.000340577	chr11	129681175	129686175	TMEM45B_up4.5k_dw500_p	+	TMEM45B	protein_coding	chr11	129682868	129683058	-31.0737	0.6435	190	6	0.00018223	TRUE	0.00027234	56.0892	87.1629	17.9686	4.7772
42	OPCML	0.088	0.317	0.00333741	TRUE	0.0226342	chr11	133402007	133407007	OPCML_up4.5k_dw500_m	-	OPCML	protein_coding	chr11	133405041	133405241	-30.6968	0.5993	200	4	2.2901e-05	TRUE	6.6663e-05	45.9065	76.6033	14.7083	3.6567
43	KCNA5	0.319	1.672	2.11778e-05	TRUE	0.00091657	chr12	5148584	5153584	KCNA5_up4.5k_dw500_p	+	KCNA5	protein_coding	chr12	5150129	5150409	-28.3853	0.6228	280	4	9.8062e-05	TRUE	0.00017405	46.8719	75.2573	15.3938	4.3629
44	CMAS	45.092	80.673	0.00240749	TRUE	0.0182718	chr12	22194607	22199607	CMAS_up4.5k_dw500_p	+	CMAS	protein_coding	chr12	22195868	22196079	-32.3769	0.6311	211	5	4.3142e-06	TRUE	2.5271e-05	55.378	87.7549	13.5608	3.0839
45	NR1H4	0.036	0.342	0.00710903	TRUE	0.0377396	chr12	100863050	100868050	NR1H4_up4.5k_dw500_p	+	NR1H4	protein_coding	chr12	100864518	100864716	-36.1064	0.6025	198	11	3.9789e-05	TRUE	9.4734e-05	54.7201	90.8265	18.5575	2.0679
46	TPCN1	9.973	17.646	0.00106599	TRUE	0.0105153	chr12	113654742	113659742	TPCN1_up4.5k_dw500_p	+	TPCN1	protein_coding	chr12	113655366	113655565	-27.6509	0.5572	199	5	2.2371e-06	TRUE	1.7811e-05	34.7896	62.4405	7.0436	9.2451
47	VSIG10	3.603	8.483	0.000457917	TRUE	0.00600669	chr12	118541310	118546310	VSIG10_up4.5k_dw500_m	-	VSIG10	protein_coding	chr12	118543120	118543384	-29.302	0.6511	264	8	2.1241e-05	TRUE	6.3653e-05	54.6741	83.9761	13.2768	5.6884
48	PEBP1	127.498	168.693	0.00712335	TRUE	0.0377617	chr12	118569188	118574188	PEBP1_up4.5k_dw500_p	+	PEBP1	protein_coding	chr12	118571221	118571405	-28.9086	0.6681	184	7	0.0014878	TRUE	0.0015552	58.1801	87.0887	20.7823	6.547
49	P2RX2	0.061	3	1.93813e-05	TRUE	0.00086933	chr12	133190865	133195865	P2RX2_up4.5k_dw500_p	+	P2RX2	protein_coding	chr12	133193779	133193960	-38.9373	0.546	181	4	9.3056e-06	TRUE	3.8877e-05	46.8277	85.765	17.0264	5.3286
50	GPR12	0.045	0.197	0.00359171	TRUE	0.0238328	chr13	27334422	27339422	GPR12_up4.5k_dw500_m	-	GPR12	protein_coding	chr13	27336428	27336825	-31.5008	0.571	397	7	1.0776e-05	TRUE	4.2275e-05	41.9279	73.4288	13.689	5.1826
51	FLT3	0.696	1.437	0.000466183	TRUE	0.00605408	chr13	28674229	28679229	FLT3_up4.5k_dw500_m	-	FLT3	protein_coding	chr13	28676249	28676488	-38.9578	0.5139	239	5	1.305e-07	TRUE	4.6993e-06	41.1827	80.1405	12.2318	4.0712
52	MTUS2	0.068	0.393	6.38702e-05	TRUE	0.0017311	chr13	29594247	29599247	MTUS2_up4.5k_dw500_p	+	MTUS2	protein_coding	chr13	29599205	29599705	-31.9588	0.6152	500	13	8.2379e-07	TRUE	1.0831e-05	51.1002	83.059	11.8676	2.1625
53	CAB39L	7.583	25.338	1.75616e-07	TRUE	9.85321e-05	chr13	50017762	50022762	CAB39L_up4.5k_dw500_m	-	CAB39L	protein_coding	chr13	50019720	50019936	-28.3211	0.5609	216	7	4.9061e-08	TRUE	3.1729e-06	36.17	64.4911	7.1867	5.173
54	F10	1.842	6.44	4.30855e-05	TRUE	0.00138098	chr13	113772612	113777612	F10_up4.5k_dw500_p	+	F10	protein_coding	chr13	113774753	113775394	-29.2139	0.6312	641	11	1.1929e-05	TRUE	4.4891e-05	49.9996	79.2135	13.0732	3.9679
55	CPNE6	0.013	1.859	0.00602116	TRUE	0.0339531	chr14	24535545	24540545	CPNE6_up4.5k_dw500_p	+	CPNE6	protein_coding	chr14	24540024	24540527	-25.4554	0.5805	503	8	7.8086e-07	TRUE	1.0552e-05	35.2232	60.6786	8.9818	3.4335
56	ARG2	13.279	18.54	0.00606698	TRUE	0.0341158	chr14	68082078	68087078	ARG2_up4.5k_dw500_p	+	ARG2	protein_coding	chr14	68083659	68083874	-28.9774	0.6624	215	4	8.5924e-05	TRUE	0.00015863	56.8651	85.8425	15.6209	3.9821
57	SLC8A3	0.2	0.63	3.88076e-05	TRUE	0.00129452	chr14	70655287	70660287	SLC8A3_up4.5k_dw500_m	-	SLC8A3	protein_coding	chr14	70656944	70657194	-28.0804	0.6571	250	5	0.00074883	TRUE	0.00084417	53.8127	81.8931	19.2882	2.5671
58	UNC13C	0.006	0.037	0.0100333	TRUE	0.0476375	chr15	54265876	54270876	UNC13C_up4.5k_dw500_p	+	UNC13C	protein_coding	chr15	54267406	54267701	-29.3368	0.6373	295	4	2.9968e-05	TRUE	7.8908e-05	51.5575	80.8944	14.0461	4.8671
59	CGNL1	4.338	18.768	0.000622833	TRUE	0.00733861	chr15	57664202	57669202	CGNL1_up4.5k_dw500_p	+	CGNL1	protein_coding	chr15	57664489	57664751	-27.0688	0.6036	262	4	5.5506e-05	TRUE	0.00011794	41.2124	68.2811	12.8652	6.8591
60	NR2E3	0.139	0.326	0.0105027	TRUE	0.0491343	chr15	72098387	72103387	NR2E3_up4.5k_dw500_p	+	NR2E3	protein_coding	chr15	72102487	72103055	-32.0822	0.6173	568	14	3.7673e-07	TRUE	7.4854e-06	51.755	83.8372	10.8239	3.7935
61	CYP11A1	1.393	4.088	0.00964904	TRUE	0.046394	chr15	74659581	74664581	CYP11A1_up4.5k_dw500_m	-	CYP11A1	protein_coding	chr15	74663586	74663799	-21.1506	0.6592	213	3	0.0013125	TRUE	0.0013864	40.9159	62.0665	13.6093	8.1045
62	CPLX3	0.113	0.566	0.0038033	TRUE	0.0247612	chr15	75114450	75119450	CPLX3_up4.5k_dw500_p	+	CPLX3	protein_coding	chr15	75115892	75116067	-31.8465	0.5349	175	5	8.3494e-05	TRUE	0.00015547	36.6284	68.4749	16.0045	7.7563
63	ADAMTSL3	0.541	3.742	3.18987e-05	TRUE	0.00116215	chr15	84318337	84323337	ADAMTSL3_up4.5k_dw500_p	+	ADAMTSL3	protein_coding	chr15	84321000	84321312	-27.8645	0.6589	312	5	7.1415e-06	TRUE	3.346e-05	53.8242	81.6887	11.7801	4.2018
64	LINC00930	0.03	0.379	0.00318407	TRUE	0.0219442	chr15	93114993	93119993	LINC00930_up4.5k_dw500_m	-	LINC00930	lincRNA	chr15	93115801	93115971	-35.1368	0.5483	170	3	5.7401e-06	TRUE	2.9579e-05	42.645	77.7818	14.3421	5.9289
65	LINC00924	0.671	1.741	0.000162193	TRUE	0.00308431	chr15	95971821	95976821	LINC00924_up4.5k_dw500_p	+	LINC00924	lincRNA	chr15	95971594	95971892	-34.2246	0.6055	298	4	1.1525e-08	TRUE	1.9208e-06	52.5229	86.7474	8.8884	3.5907
66	FBXL16	1.423	3.221	0.00568487	TRUE	0.0327754	chr16	755325	760325	FBXL16_up4.5k_dw500_m	-	FBXL16	protein_coding	chr16	758636	758858	-27.7	0.6394	222	6	0.00063681	TRUE	0.00073506	49.1065	76.8065	17.783	6.5376
67	HS3ST6	1.267	5.409	0.00502877	TRUE	0.0300829	chr16	1967824	1972824	HS3ST6_up4.5k_dw500_m	-	HS3ST6	protein_coding	chr16	1971354	1971505	-23.367	0.6148	151	2	0.0018806	TRUE	0.0019356	37.2891	60.6562	14.6192	11.1551
68	ABCA3	0.653	1.81	0.00133228	TRUE	0.0123232	chr16	2390247	2395247	ABCA3_up4.5k_dw500_m	-	ABCA3	protein_coding	chr16	2394384	2394552	-29.214	0.6595	168	5	0.00032294	TRUE	0.00042254	56.576	85.79	18.267	2.8477
69	PRSS27	15.515	156.017	6.87642e-06	TRUE	0.00048085	chr16	2770052	2775052	PRSS27_up4.5k_dw500_m	-	PRSS27	protein_coding	chr16	2772928	2773096	-31.2263	0.6529	168	7	0.00029303	TRUE	0.00039171	58.7431	89.9693	19.2403	3.5916
70	HS3ST4	0.074	0.314	0.00318179	TRUE	0.0219353	chr16	25698846	25703846	HS3ST4_up4.5k_dw500_p	+	HS3ST4	protein_coding	chr16	25700936	25701195	-27.5265	0.6145	259	6	0.00023493	TRUE	0.00033013	43.8754	71.4018	16.2202	4.7699
71	GNAO1	0.808	2.466	0.000577335	TRUE	0.00696508	chr16	56220750	56225750	GNAO1_up4.5k_dw500_p	+	GNAO1	protein_coding	chr16	56222847	56223068	-21.3924	0.6437	221	4	0.00012244	TRUE	0.00020399	38.6452	60.0376	10.7757	6.1884
72	CALB2	4.561	9.884	0.00180124	TRUE	0.0149798	chr16	71388115	71393115	CALB2_up4.5k_dw500_p	+	CALB2	protein_coding	chr16	71388679	71388861	-29.6804	0.6443	182	7	5.1752e-05	TRUE	0.00011258	53.7678	83.4482	15.2476	3.9779
73	LINC01082	3.833	18.402	5.77099e-05	TRUE	0.00162381	chr16	86225286	86230286	LINC01082_up4.5k_dw500_p	+	LINC01082	lincRNA	chr16	86225347	86225589	-25.3881	0.6641	242	4	0.0004603	TRUE	0.00056142	50.2031	75.5912	14.7771	8.111
74	TUSC5	0.003	0.092	0.00301923	TRUE	0.0211576	chr17	1178456	1183456	TUSC5_up4.5k_dw500_p	+	TUSC5	protein_coding	chr17	1181759	1182268	-29.4182	0.6483	509	12	0.00011922	TRUE	0.00020011	54.2193	83.6376	16.6264	2.7626
75	MFSD6L	0.136	0.769	0.00723225	TRUE	0.0380739	chr17	8702167	8707167	MFSD6L_up4.5k_dw500_m	-	MFSD6L	protein_coding	chr17	8706993	8707174	-27.1999	0.6365	181	3	0.00036909	TRUE	0.00046965	47.6204	74.8203	16.6349	5.5025
76	LINC00670	0	0.054	0.00152496	TRUE	0.0134367	chr17	12448784	12453784	LINC00670_up4.5k_dw500_p	+	LINC00670	lincRNA	chr17	12453072	12453353	-34.2928	0.5189	281	6	1.2008e-05	TRUE	4.507e-05	36.9811	71.2739	15.4223	4.4046
77	MYOCD	1.693	5.682	0.00126273	TRUE	0.0118383	chr17	12564706	12569706	MYOCD_up4.5k_dw500_p	+	MYOCD	protein_coding	chr17	12565834	12566074	-36.1941	0.5561	240	5	8.0452e-06	TRUE	3.5773e-05	45.3452	81.5393	16.0601	3.0134
78	LOC100128006	0.006	0.084	0.00592546	TRUE	0.0336191	chr17	12693101	12698101	LOC100128006_up4.5k_dw500_m	-	LOC100128006	lincRNA	chr17	12695639	12695802	-40.4977	0.5465	163	6	1.8221e-06	TRUE	1.5997e-05	48.797	89.2947	16.0284	2.5833
79	LOC100507351	0.098	0.384	6.50121e-06	TRUE	0.00046531	chr17	75538522	75543522	LOC100507351_up4.5k_dw500_p	+	LOC100507351	lincRNA	chr17	75539849	75540253	-23.616	0.6494	404	9	0.00050048	TRUE	0.00060127	43.7516	67.3676	14.6355	5.8075
80	ZNF750	17.287	40.511	0.0105507	TRUE	0.0492738	chr17	80797431	80802431	ZNF750_up4.5k_dw500_m	-	ZNF750	protein_coding	chr17	80798064	80798332	-32.954	0.5691	268	10	1.9425e-05	TRUE	6.0224e-05	43.5163	76.4703	15.3029	4.9031
81	CYP4F35P	0.199	7.939	0.000852913	TRUE	0.00917463	chr18	14332921	14337921	CYP4F35P_up4.5k_dw500_p	+	CYP4F35P	transcribed_unprocessed_pseudogene	chr18	14334625	14334799	-30.3345	0.6476	174	4	0.00015173	TRUE	0.00023794	55.7371	86.0716	17.608	2.4984
82	ELANE	0.178	0.714	0.00471264	TRUE	0.0287993	chr19	847708	852708	ELANE_up4.5k_dw500_p	+	ELANE	protein_coding	chr19	849200	849491	-26.2285	0.641	291	6	0.00014582	TRUE	0.00023133	46.8246	73.0531	14.3	5.7419
83	CFD	35.516	154.149	3.05687e-06	TRUE	0.000328183	chr19	855158	860158	CFD_up4.5k_dw500_p	+	CFD	protein_coding	chr19	857457	857646	-32.8434	0.5718	189	8	0.00017848	TRUE	0.00026817	43.8572	76.7006	18.8254	5.5443
84	GNG7	1.303	5.634	3.92888e-06	TRUE	0.000376942	chr19	2702246	2707246	GNG7_up4.5k_dw500_m	-	GNG7	protein_coding	chr19	2706833	2707107	-31.4481	0.6224	274	4	7.9243e-05	TRUE	0.00014999	51.8324	83.2805	16.4603	5.6456
85	ZNF433	2.642	4.857	0.00486781	TRUE	0.0294385	chr19	12146056	12151056	ZNF433_up4.5k_dw500_m	-	ZNF433	protein_coding	chr19	12147488	12147726	-30.1395	0.6489	238	9	0.00035654	TRUE	0.0004569	55.6935	85.833	18.8408	4.1553
86	NWD1	0.025	0.888	0.00747326	TRUE	0.0388774	chr19	16826286	16831286	NWD1_up4.5k_dw500_p	+	NWD1	protein_coding	chr19	16829363	16829575	-26.6453	0.607	212	5	2.9244e-05	TRUE	7.7704e-05	41.1515	67.7968	10.9145	8.1948
87	B3GNT3	3.006	23.601	1.93384e-06	TRUE	0.000245658	chr19	17901418	17906418	B3GNT3_up4.5k_dw500_p	+	B3GNT3	protein_coding	chr19	17901615	17901982	-34.4601	0.5249	367	8	4.4019e-05	TRUE	0.00010119	38.0753	72.5354	17.2464	5.329
88	ZNF737	1.354	2.792	0.00574129	TRUE	0.032995	chr19	20748126	20753126	ZNF737_up4.5k_dw500_m	-	ZNF737	protein_coding	chr19	20750867	20751051	-33.8525	0.6118	184	3	0.00028953	TRUE	0.00038808	53.3516	87.2042	20.2609	6.4209
89	ZNF626	2.325	4.524	0.00236236	TRUE	0.0180345	chr19	20843902	20848902	ZNF626_up4.5k_dw500_m	-	ZNF626	protein_coding	chr19	20845387	20845619	-36.8374	0.6093	232	5	6.1062e-06	TRUE	3.0613e-05	57.457	94.2944	15.9963	2.908
90	ZNF257	0.283	0.693	0.00622362	TRUE	0.0347667	chr19	22230749	22235749	ZNF257_up4.5k_dw500_p	+	ZNF257	protein_coding	chr19	22233289	22234069	-33.9858	0.6221	780	13	1.5159e-05	TRUE	5.1792e-05	55.9439	89.9297	16.0086	2.2434
91	ZNF728	0.029	0.441	2.98614e-05	TRUE	0.00112215	chr19	23185510	23190510	ZNF728_up4.5k_dw500_m	-	ZNF728	protein_coding	chr19	23189849	23190070	-32.5735	0.6505	221	5	0.00036605	TRUE	0.00046653	60.6356	93.2091	20.7045	2.6886
92	ZNF536	0.074	0.874	2.06546e-08	TRUE	3.67753e-05	chr19	30858799	30863799	ZNF536_up4.5k_dw500_p	+	ZNF536	protein_coding	chr19	30859140	30859387	-32.3663	0.6214	247	8	1.7681e-05	TRUE	5.6809e-05	53.1155	85.4818	14.7322	5.3527
93	ZNF540	0.751	2.208	0.000672655	TRUE	0.00776433	chr19	38037772	38042772	ZNF540_up4.5k_dw500_p	+	ZNF540	protein_coding	chr19	38041155	38041601	-30.868	0.6675	446	7	0.0011039	TRUE	0.0011859	61.9662	92.8341	22.0886	3.5801
94	LOC644554	0.424	0.948	0.00395055	TRUE	0.025421	chr19	38303550	38308550	LOC644554_up4.5k_dw500_p	+	LOC644554	lincRNA	chr19	38304560	38304791	-37.787	0.5704	231	5	2.4488e-05	TRUE	6.9478e-05	50.1713	87.9583	18.305	4.0859
95	CNFN	164.304	1651.6	7.41544e-06	TRUE	0.000499252	chr19	42893944	42898944	CNFN_up4.5k_dw500_m	-	CNFN	protein_coding	chr19	42896341	42896493	-26.2667	0.6604	152	2	0.00025214	TRUE	0.00034837	51.077	77.3438	15.0506	6.2741
96	LYPD3	144.942	313.929	0.00256891	TRUE	0.0190524	chr19	43969331	43974331	LYPD3_up4.5k_dw500_m	-	LYPD3	protein_coding	chr19	43971805	43971990	-30.4016	0.6064	185	6	1.904e-05	TRUE	5.946e-05	46.837	77.2387	13.7111	5.6746
97	ZNF285	0.706	1.625	0.00320613	TRUE	0.0220528	chr19	44905277	44910277	ZNF285_up4.5k_dw500_m	-	ZNF285	protein_coding	chr19	44907078	44907340	-35.0587	0.6026	262	7	3.7927e-05	TRUE	9.1828e-05	53.1517	88.2103	17.3655	5.1586
98	HIF3A	0.601	3.553	1.29388e-05	TRUE	0.000684579	chr19	46795802	46800802	HIF3A_up4.5k_dw500_p	+	HIF3A	protein_coding	chr19	46798359	46798538	-32.2964	0.5798	179	4	0.0001046	TRUE	0.00018226	44.5703	76.8668	16.0171	9.2171
99	MYBPC2	0.067	0.205	0.0091476	TRUE	0.0446991	chr19	50931659	50936659	MYBPC2_up4.5k_dw500_p	+	MYBPC2	protein_coding	chr19	50933344	50933582	-26.5377	0.6385	238	4	0.00014981	TRUE	0.00023578	46.8733	73.411	13.6107	7.8692
100	LRRC4B	0.931	1.969	0.00256233	TRUE	0.0190163	chr19	51070802	51075802	LRRC4B_up4.5k_dw500_m	-	LRRC4B	protein_coding	chr19	51073400	51073631	-32.2545	0.5966	231	6	9.9105e-05	TRUE	0.00017536	47.7106	79.9651	17.4055	5.354
101	KLK11	51.553	202.364	5.34818e-06	TRUE	0.000412841	chr19	51530790	51535790	KLK11_up4.5k_dw500_m	-	KLK11	protein_coding	chr19	51533925	51534104	-30.9985	0.6241	179	5	0.000112	TRUE	0.00019134	51.4651	82.4636	17.1696	4.2183
102	SIGLEC6	0.852	1.974	0.000143075	TRUE	0.00284554	chr19	52034610	52039610	SIGLEC6_up4.5k_dw500_m	-	SIGLEC6	protein_coding	chr19	52034231	52034811	-30.2232	0.538	580	16	6.7829e-06	TRUE	3.2486e-05	35.1927	65.4159	12.4416	5.3368
103	TTYH1	0.395	1.433	7.84769e-06	TRUE	0.000510469	chr19	54922104	54927104	TTYH1_up4.5k_dw500_p	+	TTYH1	protein_coding	chr19	54923995	54924208	-36.93	0.5569	213	6	0.00022184	TRUE	0.00031603	46.423	83.353	21.896	5.2798
104	GP6	0.159	1.45	0.00795258	TRUE	0.0403949	chr19	55549132	55554132	GP6_up4.5k_dw500_m	-	GP6	protein_coding	chr19	55552119	55552285	-31.9651	0.6549	166	4	0.00026313	TRUE	0.00036011	60.673	92.6382	19.6619	2.2943
105	ZNF470	0.961	1.859	0.00680799	TRUE	0.0366964	chr19	57074389	57079389	ZNF470_up4.5k_dw500_p	+	ZNF470	protein_coding	chr19	57074331	57074685	-38.9207	0.5511	354	5	2.3929e-05	TRUE	6.849e-05	47.7901	86.7108	18.7548	4.4956
106	ZNF835	0.207	0.583	0.000363687	TRUE	0.00514676	chr19	57182623	57187623	ZNF835_up4.5k_dw500_m	-	ZNF835	protein_coding	chr19	57187498	57187661	-39.7758	0.5231	163	5	5.3623e-06	TRUE	2.8505e-05	43.6272	83.403	17.0507	3.3463
107	SH3YL1	37.155	69.15	0.00581328	TRUE	0.0332042	chr2	264366	269366	SH3YL1_up4.5k_dw500_m	-	SH3YL1	protein_coding	chr2	265911	266239	-30.8409	0.6183	328	5	4.8241e-05	TRUE	0.0001075	49.9599	80.8008	15.5601	4.8201
108	DCDC2C	0.009	0.106	0.0075898	TRUE	0.0392853	chr2	3746681	3751681	DCDC2C_up4.5k_dw500_p	+	DCDC2C	protein_coding	chr2	3748936	3749340	-25.945	0.6598	404	6	0.00014301	TRUE	0.00022811	50.3216	76.2666	14.4119	4.779
109	ATP6V1C2	3.262	17.047	0.000154909	TRUE	0.0029895	chr2	10857274	10862274	ATP6V1C2_up4.5k_dw500_p	+	ATP6V1C2	protein_coding	chr2	10860486	10860637	-27.1623	0.5904	151	3	0.00013034	TRUE	0.00021329	39.1545	66.3169	12.8455	9.4696
110	LPIN1	11.558	47.527	3.67942e-06	TRUE	0.000371571	chr2	11813169	11818169	LPIN1_up4.5k_dw500_p	+	LPIN1	protein_coding	chr2	11815116	11815435	-31.0746	0.5514	319	7	2.6043e-06	TRUE	1.9295e-05	38.2011	69.2757	11.707	5.4369
111	GDF7	0	0.137	0.00232668	TRUE	0.0178422	chr2	20861923	20866923	GDF7_up4.5k_dw500_p	+	GDF7	protein_coding	chr2	20862561	20862756	-28.9841	0.6699	195	5	1.1907e-06	TRUE	1.2905e-05	58.8276	87.8117	10.7957	3.2668
112	APOB	0.016	0.122	5.51443e-05	TRUE	0.00159248	chr2	21266445	21271445	APOB_up4.5k_dw500_m	-	APOB	protein_coding	chr2	21268611	21269071	-32.6001	0.6128	460	8	2.2391e-05	TRUE	6.576e-05	51.6015	84.2016	15.2246	5.2465
113	KCNK3	0.746	2.222	0.00132461	TRUE	0.0122727	chr2	26911080	26916080	KCNK3_up4.5k_dw500_p	+	KCNK3	protein_coding	chr2	26914514	26914676	-30.1337	0.5755	162	3	0.00011601	TRUE	0.00019621	40.8562	70.9899	15.8523	7.024
114	CD207	1.943	14.674	5.21821e-05	TRUE	0.00153372	chr2	71062453	71067453	CD207_up4.5k_dw500_m	-	CD207	protein_coding	chr2	71062450	71062722	-29.7647	0.6408	272	6	0.00060871	TRUE	0.00070763	53.1012	82.8659	18.8363	7.5033
115	OR7E91P	0.406	1.788	0.00172896	TRUE	0.0146176	chr2	71246704	71251704	OR7E91P_up4.5k_dw500_p	+	OR7E91P	transcribed_unprocessed_pseudogene	chr2	71246236	71246986	-29.8117	0.626	750	12	1.6182e-05	TRUE	5.3828e-05	49.901	79.7128	13.8479	3.5201
116	PAIP2B	2.143	7.763	3.50122e-07	TRUE	0.00011595	chr2	71453733	71458733	PAIP2B_up4.5k_dw500_m	-	PAIP2B	protein_coding	chr2	71455044	71455275	-38.0892	0.5527	231	6	6.0236e-09	TRUE	1.5306e-06	47.0726	85.1618	9.2078	4.4764
117	LRRTM1	0.111	0.409	0.00232501	TRUE	0.0178417	chr2	80530987	80535987	LRRTM1_up4.5k_dw500_m	-	LRRTM1	protein_coding	chr2	80533701	80533864	-27.1924	0.5314	163	3	1.9571e-06	TRUE	1.6628e-05	30.8356	58.028	8.4792	7.2998
118	ANKRD20A8P	0.129	0.388	0.00951958	TRUE	0.0459784	chr2	95522320	95527320	ANKRD20A8P_up4.5k_dw500_m	-	ANKRD20A8P	protein_coding	chr2	95525534	95525746	-31.09	0.6272	212	5	7.794e-07	TRUE	1.0542e-05	52.3123	83.4024	10.9471	4.2544
119	CNGA3	0.116	0.988	2.42789e-05	TRUE	0.000987349	chr2	98958117	98963117	CNGA3_up4.5k_dw500_p	+	CNGA3	protein_coding	chr2	98958392	98958738	-29.9679	0.6555	346	6	0.00019433	TRUE	0.00028581	57.0279	86.9958	17.4264	4.695
120	AFF3	0.398	1.772	2.17542e-05	TRUE	0.000928794	chr2	100758537	100763537	AFF3_up4.5k_dw500_m	-	AFF3	protein_coding	chr2	100759844	100760044	-37.4697	0.5823	200	5	1.5656e-05	TRUE	5.2804e-05	52.2455	89.7151	17.5143	3.6523
121	LONRF2	0.197	0.872	0.00166227	TRUE	0.0142589	chr2	100938695	100943695	LONRF2_up4.5k_dw500_m	-	LONRF2	protein_coding	chr2	100941091	100941324	-32.2957	0.6232	233	5	0.00060133	TRUE	0.00070035	53.4121	85.7078	20.9982	6.25
122	SCN7A	0.926	5.235	8.23379e-06	TRUE	0.000527822	chr2	167342981	167347981	SCN7A_up4.5k_dw500_m	-	SCN7A	protein_coding	chr2	167344364	167344556	-33.2188	0.5353	192	3	2.5726e-06	TRUE	1.9168e-05	38.265	71.4838	10.3104	9.4492
123	NOSTRIN	4.984	20.215	0.00011152	TRUE	0.00244449	chr2	169638548	169643548	NOSTRIN_up4.5k_dw500_p	+	NOSTRIN	protein_coding	chr2	169642369	169642559	-28.5673	0.6262	190	3	8.5058e-06	TRUE	3.6913e-05	47.8636	76.431	12.4358	3.749
124	LOC388780	0.419	1.233	0.00613795	TRUE	0.0343925	chr20	2183073	2188073	LOC388780_up4.5k_dw500_p	+	LOC388780	lincRNA	chr20	2185044	2185196	-25.1141	0.6578	152	3	7.2497e-05	TRUE	0.00014124	48.2802	73.3943	12.0139	6.9609
125	TGM3	83.157	1549.15	5.77259e-06	TRUE	0.000432773	chr20	2272112	2277112	TGM3_up4.5k_dw500_p	+	TGM3	protein_coding	chr20	2273251	2273556	-22.2428	0.6013	305	4	0.0016257	TRUE	0.0016883	33.5495	55.7924	13.6311	10.4793
126	ZNF334	1.03	2.523	0.00842645	TRUE	0.042211	chr20	45141711	45146711	ZNF334_up4.5k_dw500_m	-	ZNF334	protein_coding	chr20	45143297	45143512	-30.6861	0.6246	215	4	7.6352e-06	TRUE	3.473e-05	51.0538	81.7399	13.3826	3.4225
127	KCNB1	0.109	0.742	9.55066e-07	TRUE	0.000180556	chr20	48098681	48103681	KCNB1_up4.5k_dw500_m	-	KCNB1	protein_coding	chr20	48103031	48103308	-35.1809	0.5105	277	4	8.6998e-07	TRUE	1.1116e-05	36.6839	71.8648	12.8036	3.8427
128	PCK1	0.234	0.667	0.0074593	TRUE	0.0388372	chr20	56131636	56136636	PCK1_up4.5k_dw500_p	+	PCK1	protein_coding	chr20	56131526	56131987	-34.2854	0.559	461	8	3.0968e-05	TRUE	8.0581e-05	43.4677	77.7532	17.0731	3.1318
129	EDN3	0.095	9.318	3.93714e-06	TRUE	0.000376942	chr20	57870981	57875981	EDN3_up4.5k_dw500_p	+	EDN3	protein_coding	chr20	57871664	57871828	-36.002	0.4312	164	3	1.1613e-06	TRUE	1.2748e-05	27.288	63.2899	12.6601	6.1119
130	PHACTR3	0.328	0.74	0.00841586	TRUE	0.0421861	chr20	58199163	58204163	PHACTR3_up4.5k_dw500_p	+	PHACTR3	protein_coding	chr20	58201718	58201958	-46.3907	0.4824	240	4	3.0626e-06	TRUE	2.0996e-05	43.2445	89.6352	18.7803	4.8839
131	PPDPF	204.541	418.073	0.000102705	TRUE	0.00230602	chr20	62147593	62152593	PPDPF_up4.5k_dw500_p	+	PPDPF	protein_coding	chr20	62148838	62148993	-33.4067	0.6285	155	3	0.001557	TRUE	0.0016218	56.5079	89.9146	24.9192	3.9916
132	PTK6	11.978	43.321	8.74118e-06	TRUE	0.000546102	chr20	62168223	62173223	PTK6_up4.5k_dw500_m	-	PTK6	protein_coding	chr20	62168213	62168675	-24.5387	0.4901	462	9	2.0102e-05	TRUE	6.1538e-05	23.584	48.1227	8.2015	9.1541
133	CYP4F29P	4.875	104.87	8.59247e-05	TRUE	0.00204422	chr21	15220185	15225185	CYP4F29P_up4.5k_dw500_m	-	CYP4F29P	transcribed_unprocessed_pseudogene	chr21	15221621	15222074	-25.1757	0.5787	453	6	5.0037e-06	TRUE	2.7416e-05	34.5777	59.7533	8.9373	6.6075
134	TPTEP1	0.684	3.514	0.00283835	TRUE	0.0203215	chr22	17078300	17083300	TPTEP1_up4.5k_dw500_p	+	TPTEP1	transcribed_unprocessed_pseudogene	chr22	17079481	17079721	-30.5479	0.6139	240	6	0.00010514	TRUE	0.00018292	48.5652	79.1131	16.2073	6.284
135	EP300-AS1	1.184	2.68	0.000565277	TRUE	0.00688639	chr22	41593005	41598005	EP300-AS1_up4.5k_dw500_m	-	EP300-AS1	antisense_RNA	chr22	41594994	41595215	-30.4787	0.6295	221	5	5.5732e-05	TRUE	0.00011827	51.7813	82.26	15.4053	5.4155
136	IL17RC	7.675	13.04	0.000453785	TRUE	0.00597979	chr3	9954257	9959257	IL17RC_up4.5k_dw500_p	+	IL17RC	protein_coding	chr3	9954086	9954468	-26.5281	0.5766	382	5	0.00013702	TRUE	0.00022112	36.1306	62.6587	13.7322	7.3093
137	MTHFD2P1	0	0.045	0.00092792	TRUE	0.00966583	chr3	95401537	95406537	MTHFD2P1_up4.5k_dw500_m	-	MTHFD2P1	transcribed_processed_pseudogene	chr3	95405521	95405720	-35.2235	0.6159	199	7	0.00024618	TRUE	0.00034206	56.4787	91.7022	21.3626	3.712
138	CSTA	2024.37	16549	6.37049e-07	TRUE	0.000150584	chr3	122039510	122044510	CSTA_up4.5k_dw500_p	+	CSTA	protein_coding	chr3	122043798	122044173	-22.114	0.4422	375	7	9.2604e-06	TRUE	3.8779e-05	17.5299	39.6439	6.8817	7.7682
139	MGLL	28.901	83.295	1.6387e-06	TRUE	0.000233222	chr3	127541593	127546593	MGLL_up4.5k_dw500_m	-	MGLL	protein_coding	chr3	127545225	127545431	-38.9216	0.5702	206	5	0.00036509	TRUE	0.00046558	51.6389	90.5605	24.5861	4.283
140	MUC20	11.936	33.61	0.00331967	TRUE	0.0225554	chr3	195443252	195448252	MUC20_up4.5k_dw500_p	+	MUC20	protein_coding	chr3	195443337	195443557	-24.3873	0.6457	220	4	0.0012212	TRUE	0.0012986	44.4439	68.8312	17.1033	5.4524
141	ZNF595	4.155	7.445	0.00472161	TRUE	0.0288462	chr4	48678	53678	ZNF595_up4.5k_dw500_p	+	ZNF595	protein_coding	chr4	49715	50007	-26.6922	0.6064	292	4	3.1075e-06	TRUE	2.1157e-05	41.1194	67.8116	10.9406	2.2263
142	OTOP1	0.012	0.256	0.000418525	TRUE	0.00564397	chr4	4228121	4233121	OTOP1_up4.5k_dw500_m	-	OTOP1	protein_coding	chr4	4230586	4231029	-27.1724	0.6049	443	7	7.7721e-05	TRUE	0.00014804	41.6056	68.778	13.9348	5.6474
143	GABRA2	0.015	0.454	8.2375e-05	TRUE	0.00199759	chr4	46391585	46396585	GABRA2_up4.5k_dw500_m	-	GABRA2	protein_coding	chr4	46396455	46396806	-32.5018	0.6112	351	6	2.2875e-06	TRUE	1.8023e-05	51.0829	83.5847	12.6037	4.2927
144	TEC	1.597	4.588	0.00084296	TRUE	0.00910859	chr4	48271314	48276314	TEC_up4.5k_dw500_m	-	TEC	protein_coding	chr4	48275727	48275912	-28.5359	0.6326	185	4	2.8945e-05	TRUE	7.7196e-05	49.1289	77.6648	12.484	7.4335
145	CWH43	2.135	24.899	2.98874e-06	TRUE	0.000322434	chr4	48983764	48988764	CWH43_up4.5k_dw500_p	+	CWH43	protein_coding	chr4	48986388	48986771	-31.9125	0.6276	383	7	6.0207e-05	TRUE	0.00012452	53.7771	85.6896	16.8363	3.2952
146	HOPX	255.82	1259.72	1.83686e-07	TRUE	9.85321e-05	chr4	57547372	57552372	HOPX_up4.5k_dw500_m	-	HOPX	protein_coding	chr4	57551570	57551936	-28.6593	0.6352	366	5	7.0967e-05	TRUE	0.00013919	49.9086	78.5679	14.8345	5.1337
147	TMPRSS11D	43.145	143.036	0.00164587	TRUE	0.01418	chr4	68749216	68754216	TMPRSS11D_up4.5k_dw500_m	-	TMPRSS11D	protein_coding	chr4	68751542	68751712	-21.7364	0.3973	170	5	1.7336e-05	TRUE	5.611e-05	14.3315	36.0679	6.5459	8.583
148	GRID2	0	0.07	0.00143491	TRUE	0.0129476	chr4	93221049	93226049	GRID2_up4.5k_dw500_p	+	GRID2	protein_coding	chr4	93223920	93224071	-28.3621	0.6192	151	3	1.6189e-05	TRUE	5.3846e-05	46.117	74.4791	10.4269	9.1261
149	CLGN	1.046	2.922	0.00482563	TRUE	0.0292714	chr4	141348315	141353315	CLGN_up4.5k_dw500_m	-	CLGN	protein_coding	chr4	141349226	141349501	-20.3978	0.5378	275	5	4.8975e-05	TRUE	0.00010856	23.7298	44.1276	8.7368	6.5863
150	WDR17	0.115	0.493	0.00170947	TRUE	0.014502	chr4	176982484	176987484	WDR17_up4.5k_dw500_p	+	WDR17	protein_coding	chr4	176985045	176985372	-34.103	0.607	327	11	0.00021242	TRUE	0.00030584	52.6716	86.7746	20.0044	5.408
151	LIFR	1.485	9.527	7.36275e-07	TRUE	0.000162835	chr5	38595007	38600007	LIFR_up4.5k_dw500_m	-	LIFR	protein_coding	chr5	38596072	38596300	-31.9346	0.6339	228	4	0.00023024	TRUE	0.00032509	55.3011	87.2357	18.9602	4.7868
152	RGS7BP	0.119	1.291	1.83528e-05	TRUE	0.000843849	chr5	63797273	63802273	RGS7BP_up4.5k_dw500_p	+	RGS7BP	protein_coding	chr5	63799144	63799307	-33.1983	0.6354	163	3	4.2331e-06	TRUE	2.5e-05	57.8538	91.0522	13.5988	4.3208
153	PDE8B	1.382	3.476	0.00753017	TRUE	0.0390932	chr5	76471581	76476581	PDE8B_up4.5k_dw500_p	+	PDE8B	protein_coding	chr5	76471873	76472461	-28.5292	0.6692	588	10	6.5549e-06	TRUE	3.1845e-05	57.7183	86.2475	12.29	3.1323
154	SLC27A6	1.905	7.135	0.000448089	TRUE	0.00591991	chr5	128296319	128301319	SLC27A6_up4.5k_dw500_p	+	SLC27A6	protein_coding	chr5	128296758	128297221	-29.9401	0.6328	463	8	4.6237e-07	TRUE	8.2657e-06	51.585	81.5251	10.0775	4.114
155	ACSL6	0.163	0.506	0.00453798	TRUE	0.0280184	chr5	131347261	131352261	ACSL6_up4.5k_dw500_m	-	ACSL6	protein_coding	chr5	131351558	131351763	-33.8874	0.6194	205	4	1.3889e-05	TRUE	4.9164e-05	55.1471	89.0345	15.4751	4.2174
156	NRG2	0.263	1.495	1.65129e-05	TRUE	0.00079391	chr5	139422384	139427384	NRG2_up4.5k_dw500_m	-	NRG2	protein_coding	chr5	139424688	139424874	-29.1786	0.6626	186	3	0.00012534	TRUE	0.00020746	57.3027	86.4813	16.27	4.3076
157	GRIA1	0.05	0.186	0.0104256	TRUE	0.0488607	chr5	152865583	152870583	GRIA1_up4.5k_dw500_p	+	GRIA1	protein_coding	chr5	152867185	152867698	-24.3478	0.6659	513	6	9.1684e-05	TRUE	0.00016604	48.5298	72.8776	13.2159	3.3217
158	KCNIP1	0.242	0.595	0.00381691	TRUE	0.0248206	chr5	169775990	169780990	KCNIP1_up4.5k_dw500_p	+	KCNIP1	protein_coding	chr5	169779808	169780218	-28.78	0.5803	410	4	3.1987e-06	TRUE	2.149e-05	39.7972	68.5772	10.6752	5.8728
159	CLTB	212.013	354.869	0.00285332	TRUE	0.0203956	chr5	175843070	175848070	CLTB_up4.5k_dw500_m	-	CLTB	protein_coding	chr5	175847759	175847922	-23.0324	0.6389	163	3	0.00011506	TRUE	0.00019509	40.756	63.7884	11.2378	7.164
160	CRISP2	0.01	6.773	6.29639e-05	TRUE	0.00171692	chr6	49680803	49685803	CRISP2_up4.5k_dw500_m	-	CRISP2	protein_coding	chr6	49683878	49684060	-31.555	0.6095	182	3	8.4434e-08	TRUE	3.9395e-06	49.2504	80.8053	9.3073	4.0607
161	HMGCLL1	0.152	0.848	1.92803e-07	TRUE	9.91633e-05	chr6	55443512	55448512	HMGCLL1_up4.5k_dw500_m	-	HMGCLL1	protein_coding	chr6	55445447	55445606	-29.5243	0.6608	159	3	4.8381e-05	TRUE	0.0001077	57.5115	87.0358	15.095	3.8469
162	ADGRB3	0.23	0.863	0.00169311	TRUE	0.0144356	chr6	69341131	69346131	ADGRB3_up4.5k_dw500_p	+	ADGRB3	protein_coding	chr6	69340906	69341215	-33.5404	0.6071	309	4	2.0249e-06	TRUE	1.6917e-05	51.8243	85.3647	12.5608	5.3272
163	GRIK2	0.24	0.607	0.0100076	TRUE	0.0475564	chr6	101842360	101847360	GRIK2_up4.5k_dw500_p	+	GRIK2	protein_coding	chr6	101845910	101846074	-31.9622	0.606	164	3	9.5867e-06	TRUE	3.9559e-05	49.1586	81.1209	12.9639	7.1139
164	KIAA0408	0.506	2.887	6.78871e-05	TRUE	0.00179807	chr6	127780035	127785035	KIAA0408_up4.5k_dw500_m	-	KIAA0408	protein_coding	chr6	127780066	127780431	-26.2255	0.5834	365	6	2.1552e-05	TRUE	6.4222e-05	36.7187	62.9442	11.7124	5.554
165	PLG	0.049	0.163	0.00631598	TRUE	0.0350437	chr6	161118724	161123724	PLG_up4.5k_dw500_p	+	PLG	protein_coding	chr6	161120556	161120755	-28.2047	0.6439	199	4	0.000138	TRUE	0.00022223	50.9895	79.1943	15.3339	6.0329
166	LOC101927391	0.422	1.201	0.00155246	TRUE	0.0136031	chr7	7605196	7610196	LOC101927391_up4.5k_dw500_m	-	LOC101927391	lincRNA	chr7	7605412	7605645	-30.1056	0.6362	233	9	7.5529e-06	TRUE	3.4512e-05	52.6521	82.7576	12.6696	4.9085
167	PDE1C	0.749	2.617	0.000192711	TRUE	0.00342538	chr7	32467336	32472336	PDE1C_up4.5k_dw500_m	-	PDE1C	protein_coding	chr7	32471811	32471998	-37.8164	0.573	187	6	1.1664e-05	TRUE	4.4302e-05	50.7459	88.5623	17.4362	2.342
168	PCLO	0.325	1.209	0.00312583	TRUE	0.0216575	chr7	82791697	82796697	PCLO_up4.5k_dw500_m	-	PCLO	protein_coding	chr7	82792899	82793251	-30.7251	0.5563	352	5	1.0103e-05	TRUE	4.0742e-05	38.5222	69.2473	12.927	5.9639
169	ABCB1	1.532	4.937	0.000134208	TRUE	0.00273561	chr7	87342139	87347139	ABCB1_up4.5k_dw500_m	-	ABCB1	protein_coding	chr7	87343955	87344206	-28.4902	0.63	251	7	4.6907e-05	TRUE	0.00010553	48.5035	76.9938	14.6194	3.2655
170	AGFG2	2.931	15.127	1.49182e-05	TRUE	0.000743089	chr7	100132333	100137333	AGFG2_up4.5k_dw500_p	+	AGFG2	protein_coding	chr7	100132337	100132531	-23.6021	0.6343	194	4	3.1006e-05	TRUE	8.0647e-05	40.9443	64.5465	11.1396	4.5041
171	RELN	0.248	1.058	0.000279895	TRUE	0.00434296	chr7	103629463	103634463	RELN_up4.5k_dw500_m	-	RELN	protein_coding	chr7	103632332	103632485	-31.8509	0.613	153	4	5.4829e-05	TRUE	0.00011699	50.4561	82.307	16.4804	4.1553
172	LOC285889	0	0.049	0.00168417	TRUE	0.0144034	chr7	156237782	156242782	LOC285889_up4.5k_dw500_m	-	LOC285889	lincRNA	chr7	156239332	156239551	-35.1255	0.6031	219	7	1.4393e-05	TRUE	5.0221e-05	53.3845	88.51	16.1903	3.9483
173	KIAA1456	0.352	0.872	0.00328319	TRUE	0.0224039	chr8	12798682	12803682	KIAA1456_up4.5k_dw500_p	+	KIAA1456	protein_coding	chr8	12800250	12800517	-20.1978	0.6601	267	5	0.0007239	TRUE	0.00082013	39.2217	59.4195	12.9993	5.279
174	SLC7A2	2.266	6.947	0.000150718	TRUE	0.00293247	chr8	17350096	17355096	SLC7A2_up4.5k_dw500_p	+	SLC7A2	protein_coding	chr8	17353020	17353311	-31.8084	0.603	291	10	0.00060004	TRUE	0.00069912	48.3063	80.1148	21.1749	3.8339
175	ADRA1A	0.007	0.556	0.000198095	TRUE	0.00347152	chr8	26724260	26729260	ADRA1A_up4.5k_dw500_m	-	ADRA1A	protein_coding	chr8	26727322	26727631	-31.7179	0.5819	309	4	5.0907e-05	TRUE	0.00011138	44.1364	75.8544	16.1144	4.8595
176	SFRP1	8.659	35.712	0.00120615	TRUE	0.0114683	chr8	41166490	41171490	SFRP1_up4.5k_dw500_m	-	SFRP1	protein_coding	chr8	41170144	41170469	-27.2133	0.5803	325	6	0.001503	TRUE	0.0015699	37.6306	64.8439	19.315	7.0617
177	UG0898H09	0.077	0.488	0.000279221	TRUE	0.00433985	chr8	63885919	63890919	UG0898H09_up4.5k_dw500_p	+	UG0898H09	lincRNA	chr8	63889707	63890350	-29.1833	0.6534	643	8	1.0239e-05	TRUE	4.1051e-05	55.0247	84.208	12.9378	3.7491
178	CDH17	0.269	1.697	0.00061546	TRUE	0.00725947	chr8	95229031	95234031	CDH17_up4.5k_dw500_m	-	CDH17	protein_coding	chr8	95232374	95232524	-26.9778	0.6301	150	2	0.00038795	TRUE	0.00048868	45.9555	72.9333	15.4924	8.3118
179	RSPO2	1.005	3.958	0.00436602	TRUE	0.0272534	chr8	109095413	109100413	RSPO2_up4.5k_dw500_m	-	RSPO2	protein_coding	chr8	109098952	109099199	-32.8577	0.6327	247	9	1.9273e-06	TRUE	1.6499e-05	56.5979	89.4555	13.0958	1.8512
180	TMEM74	0.19	0.845	0.000945977	TRUE	0.00978542	chr8	109799344	109804344	TMEM74_up4.5k_dw500_m	-	TMEM74	protein_coding	chr8	109803238	109803401	-26.6674	0.67	163	3	0.0023271	TRUE	0.0023689	54.1545	80.8219	19.5239	8.605
181	SYBU	1.529	6.158	0.000114453	TRUE	0.00247434	chr8	110703520	110708520	SYBU_up4.5k_dw500_m	-	SYBU	protein_coding	chr8	110705915	110706376	-38.5717	0.4987	461	7	9.2831e-08	TRUE	4.103e-06	38.377	76.9487	11.2569	5.4711
182	MAL2	143.427	276.83	0.00411429	TRUE	0.0261696	chr8	120216109	120221109	MAL2_up4.5k_dw500_p	+	MAL2	protein_coding	chr8	120219901	120220074	-30.4499	0.475	173	4	9.8287e-06	TRUE	4.0117e-05	27.5546	58.0045	11.6214	8.1391
183	SLURP1	44.647	804.284	2.80367e-05	TRUE	0.00108884	chr8	143823329	143828329	SLURP1_up4.5k_dw500_m	-	SLURP1	protein_coding	chr8	143827639	143827883	-29.0942	0.627	244	3	0.00026194	TRUE	0.00035884	48.9077	78.0019	17.3248	5.1357
184	B4GALT1-AS1	1.55	3.318	0.00073676	TRUE	0.00829583	chr9	33162445	33167445	B4GALT1-AS1_up4.5k_dw500_p	+	B4GALT1-AS1	antisense_RNA	chr9	33162861	33163059	-23.9443	0.4213	198	3	1.4583e-05	TRUE	5.0606e-05	17.4307	41.375	7.6059	8.867
185	LINC00950	0.137	0.448	0.00689764	TRUE	0.0370983	chr9	35855770	35860770	LINC00950_up4.5k_dw500_p	+	LINC00950	lincRNA	chr9	35859543	35859766	-23.0275	0.6243	223	5	0.0007974	TRUE	0.00089084	38.2641	61.2916	15.5353	4.2787
186	GNA14	2.566	5.283	0.00647419	TRUE	0.0355823	chr9	80262732	80267732	GNA14_up4.5k_dw500_m	-	GNA14	protein_coding	chr9	80265312	80265472	-29.5006	0.6517	160	5	0.00042264	TRUE	0.00052388	55.1942	84.6948	18.9476	3.1581
187	BRINP1	0.125	0.553	0.0104386	TRUE	0.048911	chr9	122131239	122136239	BRINP1_up4.5k_dw500_m	-	BRINP1	protein_coding	chr9	122134381	122134618	-32.689	0.5251	237	3	2.6588e-06	TRUE	1.9489e-05	36.1408	68.8299	11.8859	6.7015
188	LCN10	0.416	1.944	0.000312651	TRUE	0.00466571	chr9	139636911	139641911	LCN10_up4.5k_dw500_m	-	LCN10	protein_coding	chr9	139641344	139641938	-25.49	0.6693	594	8	0.00015759	TRUE	0.00024469	51.5951	77.0851	14.2059	5.0267
189	CLIC3	36.922	234.209	5.19016e-07	TRUE	0.000138882	chr9	139890524	139895524	CLIC3_up4.5k_dw500_m	-	CLIC3	protein_coding	chr9	139894525	139894758	-25.6695	0.4629	233	4	4.1895e-06	TRUE	2.4865e-05	22.1272	47.7968	9.0802	6.4943
190	SLC34A3	0.035	0.329	0.00261501	TRUE	0.0192714	chr9	140120708	140125708	SLC34A3_up4.5k_dw500_p	+	SLC34A3	protein_coding	chr9	140123287	140123734	-28.9579	0.5716	447	7	0.0001013	TRUE	0.00017811	38.6454	67.6034	15.3186	5.9094
