# Supplementary material for: Multi-faceted epigenetic dysregulation of gene expression promotes esophageal squamous cell carcinoma
Source: Nat Commun. 2020 Jul 22;11:3675. doi: 10.1038/s41467-020-17227-z (PMC7376194; doi:10.1038/s41467-020-17227-z)
Supplement: Supplementary file 8 — Supplementary Data 5 [file 41467_2020_17227_MOESM8_ESM.xlsx]

## Sheet: Sheet1
Gene name	Het-1A_1	Het-1A_2	C1A3Het-1A_3	EC9706_siCtrl_1	EC9706_siCtrl_2	EC9706_siESCCAL-1_1	EC9706_siESCCAL-1_2
ABHD17C	23.9725	25.211	23.2879	86.5313	89.612	32.2301	33.3474
ACLY	106.507	106.631	102.893	86.5174	94.9983	52.8912	51.1198
ACTN1	308.898	311.386	300.311	87.0611	90.968	82.6753	80.6814
ACTN4	562.293	533.867	513.223	248.806	252.584	212.697	207.159
AEN	41.603	39.8655	39.9006	19.1797	20.1207	12.936	14.082
AES	224.859	216.376	204.206	175.853	167.059	278.465	312.267
AHNAK	125.814	121.503	123.476	31.4638	26.5453	10.2252	9.28029
AKT1	86.7988	81.0227	82.3783	81.9526	80.9743	66.4091	67.5866
ALKBH5	98.7807	98.7009	93.4056	52.8681	54.0908	40.3154	42.5459
ANKRD9	12.6555	10.0204	6.16698	93.5073	86.9738	19.3778	51.7742
ANKZF1	29.4705	29.9345	31.4184	18.5535	19.421	12.9521	13.1811
AP2A1	80.6364	80.8625	78.63	41.3357	39.487	33.8214	33.6236
AP3D1	71.0862	69.3843	66.3264	24.7671	25.2622	16.4195	16.8455
APP	256.165	255.448	251.962	290.55	321.7	288.524	273.776
ARF1	322.418	316.19	299.205	522.101	517.375	307.083	311.648
ARFGAP1	29.6138	26.5098	27.8565	68.4567	67.4359	23.1096	22.7845
ARFGAP3	21.5534	22.6676	23.1714	22.198	21.242	14.4237	12.1822
ARIH1	25.4565	25.7323	24.1053	23.2643	24.558	14.1104	15.2693
ARRDC4	11.5532	13.5519	13.6752	10.0726	12.079	3.798	3.53073
ATP6V1F	55.3156	59.2776	51.5759	101.181	92.8991	68.5449	75.3575
AURKB	81.245	80.4095	80.5875	145.324	136.113	85.2806	95.709
BHLHE40	53.3169	57.4793	52.6099	94.5345	100.125	61.4789	59.049
BNIP3	419.687	423.868	446.247	46.572	47.1173	35.1979	32.607
BNIP3L	44.0394	48.8793	57.9107	26.3479	26.282	14.6816	14.2626
BTF3	402.1	444.607	453.848	461.874	427.781	367.563	389.361
C11orf68	94.3265	88.3856	84.5492	48.4209	50.4496	27.8469	31.9219
C9orf16	55.5986	53.4252	49.6461	188.338	150.804	92.0939	103.291
CA12	45.1601	48.1341	45.7603	36.4433	41.1128	13.3636	13.5879
CA9	79.343	78.02	76.3747	21.5539	21.8914	10.811	11.4612
CASC3	46.3319	48.7637	46.0778	29.7525	32.2458	25.7643	23.0739
CCDC85B	118.74	104.614	90.5988	98.908	88.8701	41.9589	48.6226
CCNI	97.4423	102.347	102.832	153.1	171.565	83.7177	83.1148
CD44	151.352	162.5	162.31	105.238	106.537	78.5881	75.407
CDC42SE2	14.6311	14.0765	15.887	15.0069	15.8387	7.12016	7.16416
CDT1	40.3288	38.8136	35.9702	97.4243	90.0554	35.8886	40.7556
CEP55	73.8114	77.7432	81.8835	59.4136	56.5551	46.2822	42.6624
CGA	0.664342	0.399406	0.649232	976.399	908.003	82.1016	80.2487
CHCHD2	453.999	423.407	417.653	492.348	444.614	582.929	641.392
CIC	30.6188	29.1162	27.6146	16.9358	16.6006	11.6965	11.5212
CITED4	12.7255	8.05102	5.13572	275.812	260.562	67.3076	180.351
CKS1B	154.558	158.881	151.339	302.258	289.688	200.271	220.169
CNN2	103.471	101.959	96.3862	78.6808	80.3733	69.0511	70.1909
COX6A1	329.365	309.793	312.965	411.935	383.791	552.674	604.112
COX8A	410.299	411.677	396.968	322.956	295.769	273.712	316.774
CRIM1	112.361	113.007	116.055	44.34	54.1398	47.4792	32.72
CTSA	74.2785	73.3406	73.0131	55.7045	53.2877	49.2755	48.8498
DDB1	123.752	118.828	120.962	98.3447	111.127	93.8778	92.4147
DDIT4	289.537	265.266	251.426	161.542	162.559	343.702	334.068
DNM2	80.9891	80.6644	77.3613	41.4071	39.1195	28.8533	30.4823
DRAP1	659.735	647.475	597.622	175.11	165.767	144.389	147.909
DYNLL1	219.837	198.525	197.185	196.146	178.915	281.87	293.425
EDF1	176.547	167.667	162.362	266.306	241.828	374.58	404.371
EEF1A1	1480.02	1463.4	1449.65	2007.39	2072.88	1302.83	1339.48
EEF1D	82.2071	76.185	74.1989	136.225	129.012	86.5062	93.0281
EEF2	963.23	936.486	893.605	1908.85	1952.35	998.452	1007.19
EFHD2	259.352	234.417	222.76	68.3213	67.2198	51.7199	65.5521
EIF3D	150.806	149.178	145.717	106.161	105.548	81.3373	83.1307
EIF3E	182.936	201.559	203.738	267.673	266.883	206.044	199.598
EIF3H	184.439	183.62	184.627	290.367	279.388	205.808	215.628
EIF5A	448.903	419.828	406.804	367.199	341.486	568.143	614.049
EPAS1	63.2991	66.2538	65.3278	63.533	67.243	41.4077	39.6065
EPB41L4A-AS1	4.3673	4.32902	4.17618	61.7977	56.8808	12.4729	14.2458
FAM114A1	25.9756	25.3489	25.1465	23.2622	25.7914	19.8242	17.8124
FAM127B	63.1962	59.4407	53.6636	76.0677	67.7473	40.5214	42.8317
FBL	280.93	263.795	257.749	183.858	171.675	163.49	172.666
FDFT1	30.7001	30.5056	29.8644	130.228	130.918	63.9525	63.5111
FLNA	488.334	463.032	453.036	267.442	300.553	271.881	268.936
FSTL1	223.289	225.244	230.026	49.9276	53.7788	36.4912	35.0192
GDI1	99.4624	96.8994	96.2504	103.512	110.908	51.618	49.5315
GLTSCR2	109.488	96.0871	95.8735	233.347	216.255	88.1046	94.4271
GSTP1	419.007	414.042	406.216	490.06	456.383	718.563	782.839
GTF3A	68.0514	66.9475	66.1133	68.2553	61.1879	58.2085	59.2583
H1FX	110.876	88.2078	71.0483	326.85	319.42	172.042	300.046
H2AFZ	228.723	205.095	215.072	225.795	213.205	333.367	365.672
HDGF	185.365	190.316	187.279	241.17	241.588	379.928	371.248
HDLBP	163.002	158.698	155.17	88.2094	90.9147	75.7175	75.8831
HEBP2	42.2059	35.5855	31.1589	18.2936	14.3218	6.5764	9.18181
HEXB	65.0206	71.0069	74.9414	78.5206	78.415	51.6661	50.8304
HIGD2A	130.128	129.285	122.325	168.267	166.632	100.72	113.574
HNRNPUL1	214.93	217.551	212.346	98.7389	105.291	96.5132	94.2074
HP1BP3	131.203	137.026	140.978	68.0737	77.2399	57.2237	49.3218
HSD17B10	79.4769	73.4522	70.7273	100.53	93.2896	204.046	210.101
HSP90B1	306.076	300.546	312.21	544.041	564.954	326.406	328.88
HSPD1	352.374	354.281	351.512	180.131	192.816	180.779	174.817
ID3	324.973	309.665	305.464	38.1042	36.8242	26.9205	28.9988
IDI1	13.4139	15.282	16.8028	88.0089	86.9065	36.0422	33.2379
IGFBP4	255.577	238.979	237.045	322.818	330.459	185.83	202.746
IGSF8	20.6601	18.8721	17.9129	96.8613	96.6352	45.3506	48.4527
INCENP	49.0245	45.0305	45.0547	31.3257	32.1104	24.4467	22.1929
IQGAP1	144.881	149.606	157.842	80.0197	88.5414	81.5124	73.5014
KARS	99.7405	96.3797	94.0238	103.005	107.189	76.16	80.7383
KDELR2	174.818	182.222	194.868	227.913	233.71	147.007	146.357
KIAA0101	53.4189	53.9798	54.3528	54.4533	55.2447	47.4857	46.026
KIF2C	79.2821	81.1553	78.9164	46.8685	46.4577	39.7249	42.1136
LENG8	74.2238	72.216	72.9622	42.4443	39.2343	22.6004	19.0098
LOC100506548	7.94814	7.18217	6.9765	67.2148	70.3961	22.3161	21.9036
LRRC59	166.057	163.018	164.104	105.284	107.604	81.5956	84.5254
LY6K	58.8497	56.786	52.9472	55.6327	50.6126	34.1818	37.0024
MAFF	22.0736	20.3858	19.7739	16.6274	18.4705	7.83233	9.15904
MALAT1	14.0897	16.9557	18.9789	275.624	89.9031	49.4582	38.5505
METRN	21.771	16.9784	14.602	80.355	76.0273	33.5876	73.819
MIR614	49.2174	59.9286	51.1422	552.462	623.618	288.553	256.101
MRGBP	95.3815	91.8985	90.1977	71.6387	69.7018	57.9286	63.0225
MRPL18	150.994	140.544	145.709	71.1362	65.7434	60.028	65.098
MRPL41	101.094	89.8557	81.7391	175.083	147.62	112.687	131.012
MSMO1	13.5898	16.5675	19.2078	153.084	152.91	53.944	48.5727
MSN	511.682	523.026	510.81	202.379	223.57	113.593	107.128
MTCH1	227.401	221.98	218.112	180.066	179.785	139.71	150.759
MVD	23.6722	22.328	21.983	75.1817	66.1022	29.5603	30.134
MYDGF	170.719	160.157	160.632	290.786	275.658	189.304	202.888
NDRG1	506.085	506.1	496.37	117.889	121.26	73.9079	69.319
NDUFA7	64.7926	56.8554	56.4812	38.2055	42.5123	31.664	36.4505
NDUFB9	164.234	159.876	155.926	128.94	114.187	220.482	238.372
NEK6	51.0185	48.8481	49.0184	16.4953	17.2006	8.71326	8.59364
NME4	39.1978	36.5312	32.2091	114.617	102.136	52.876	54.3239
NPDC1	59.1162	50.9619	44.0011	148.115	130.087	80.5897	94.742
NPM1	1019.41	1033.64	1041.6	732.05	710.488	692.253	699.278
NUCB1	47.3088	47.5345	44.0868	108.791	110.765	66.336	69.8012
OAZ1	415.377	368.782	364.311	354.906	326.479	442.92	486.089
PABPC1	682.374	720.46	702.643	846.093	905.49	615.161	549.12
PAM	47.8968	48.5088	49.9799	46.0083	47.0128	37.3712	37.5176
PATL1	49.2774	53.0247	52.8169	34.838	37.5254	28.8836	28.5221
PDIA5	13.4605	12.9444	12.4775	82.3791	87.0312	37.7766	37.8973
PEF1	42.1856	41.9663	39.3972	26.5981	26.4517	20.541	22.0996
PHLDA1	99.8136	102.503	110.341	20.96	22.1512	14.019	13.5702
PLBD2	41.0035	41.3636	39.2002	19.8058	21.5747	13.0815	11.3813
PLOD1	126.954	126.483	121.182	124.957	125.775	91.7082	93.531
PLP2	234.394	238.135	223.677	390.656	375.002	227.251	250.808
PLPPR2	46.2791	46.2696	42.8893	29.5787	28.6773	19.7654	21.142
POFUT2	20.8099	20.2343	19.4277	19.9964	21.1097	9.21246	8.42075
PPIA	634.777	630.928	608.125	717.071	678.06	898.279	939.907
PPP1R14B	95.9504	89.4262	81.1102	131.153	124.68	194.782	312.264
PRPF8	122.886	128.486	124.44	49.7339	51.8189	44.9379	43.1021
PSAT1	43.3453	48.2388	44.8854	71.9005	77.0305	184.292	176.117
PSMC3	86.8383	80.9677	78.6207	130.916	126.816	237.59	248.933
RARS	99.6051	104.929	106.13	73.4344	77.146	64.5908	68.3738
RBBP7	205.749	202.221	200.54	152.299	157.579	126.801	130.712
RCAN1	45.0341	47.7798	45.3808	25.7736	25.4879	14.6963	15.2144
RELA	76.5369	76.6906	72.8406	73.656	69.934	62.5423	59.8597
RNA45S5	52.4729	72.4782	68.7145	397.278	233.025	87.783	187.507
RNPS1	98.6637	95.9811	92.1356	137.653	140.565	102.402	105.172
RPL10	285.32	281.285	280.229	474.258	433.718	335.624	374.063
RPL13A	24.6615	21.0925	21.268	107.833	97.8863	41.5654	48.2062
RPL15	192.668	186.145	181.454	297.377	271.239	184.319	206.252
RPL18A	947.182	841.909	812.046	2702.21	2364.11	1390.47	1509.67
RPL23	726.584	667.089	626.773	1363.59	1243.24	912.858	999.303
RPL23A	524.404	519.027	528.745	1195.25	1070.37	738.35	752.124
RPL29	661.793	615.185	600.46	1635.16	1483.3	848.894	906.341
RPL30	642.989	618.42	589.097	1042.63	922.43	705.93	756.564
RPL35A	587.587	570.273	561.773	799.432	733.804	599.655	658.622
RPL37A	824.424	654.708	596.323	980.176	894.069	629.237	702.243
RPL4	1721.18	1663.11	1637.47	2567.73	2496.66	1276.83	1359.17
RPL5	688.073	658.666	662.538	1353.61	1266.85	858.095	897.531
RPL7	950.854	887.921	895.381	1351.23	1257.85	790.312	852.051
RPLP0	1381.98	1360.13	1333.85	2032.53	1947.28	1423.64	1508.98
RPLP1	1820.32	1516.07	1513.29	2446.35	2139.52	1508.2	1642.55
RPLP2	532.385	487.87	470.149	1383.65	1214.31	880.156	964.683
RPS11	821.181	822.917	762.382	1454.06	1284.69	934.242	1035.86
RPS12	592.697	419.977	408.295	993.127	860.914	515.319	587.617
RPS13	286.182	245.443	240.933	1014.35	900.321	584.104	620.597
RPS15	721.326	674.524	642.946	1059.95	935.401	676.131	752.462
RPS16	938.373	814.845	788.029	2450.59	2255.39	1419.9	1621.98
RPS21	502.652	358.238	336.243	825.261	699.043	524.797	598.545
RPS27	577.159	529.818	506.426	2182.6	1896.26	1069.14	1125.65
RPS28	482.764	436.963	408.669	301.519	248.199	162.227	193.437
RPS29	44.2137	36.012	32.1624	72.6493	58.8177	30.0807	32.3165
RPS5	620.634	557.585	542.701	888.423	790.911	506.686	571.541
RPS8	1106.38	972.246	960.82	2397.49	2221.27	1498.86	1625.6
S100A16	160.045	164.158	161.855	187.834	169.823	372.044	391.3
SEMA4B	79.8955	76.8491	72.1706	39.4088	39.3956	30.3328	30.4704
SERPINE1	985.452	994.194	957.266	42.0381	40.0587	31.8116	31.9735
SET	187.979	181.391	186.719	228.029	246.374	346.972	361.56
SF3B1	57.4232	59.3739	61.6251	37.6285	40.852	35.033	31.0157
SF3B2	151.588	149.66	148.443	197.306	201.471	160.165	169.575
SF3B5	179.928	166.262	151.821	78.9306	72.5715	45.5077	49.7545
SNORA18	52.2475	58.7369	80.5323	192.051	188.872	103.032	115.787
SNRPA	102.159	106.434	99.701	97.3948	89.6032	81.9019	80.6583
SNX33	30.576	31.2283	31.2704	19.2053	18.5378	12.8105	11.7043
SRSF4	73.7116	71.5724	66.8371	61.9354	65.2415	47.8697	45.3811
STAU1	106.937	112.719	113.945	60.4171	67.0898	49.1192	45.5811
STOM	31.3038	32.7003	34.9879	75.0147	84.5448	57.4716	48.5733
STXBP1	32.8197	32.9139	32.9434	31.0567	32.3673	23.2073	22.7748
SURF4	184.592	185.343	178.298	256.212	267.794	188.458	190.162
SYF2	46.0049	48.9745	53.0684	32.5292	30.686	24.9345	27.4329
TAF1D	28.6126	29.3129	39.1215	159.646	162.533	78.8141	77.7527
TARS	77.4113	76.4665	82.2101	121.384	123.473	238.773	235.439
TFRC	76.0102	75.4201	81.784	49.5882	57.336	158.585	145.046
TGOLN2	72.8113	73.8671	74.4818	30.1402	35.7409	20.74	19.2062
TMED10	73.2948	73.076	79.4292	68.1193	73.2316	65.3414	65.7482
TMEM158	96.6077	78.4871	69.5624	18.1164	17.7052	5.06486	11.4704
TOMM34	138.138	137.208	136.146	67.1507	66.0518	43.7596	45.0861
TOMM7	58.1578	52.8655	51.8409	114.135	107.363	61.3818	65.9008
TPBG	108.948	107.567	100.198	36.9127	38.2003	23.0796	24.3537
TTK	28.6846	35.9185	38.1136	16.8382	18.7146	12.9718	12.5623
TUBA1B	962.741	962.043	939.31	996.487	997.796	1071.97	1142.75
TXN	320.338	297.291	298.217	232.306	206.009	335.633	357.276
TXNIP	84.0795	84.1085	83.9579	180.08	189.648	52.0588	54.033
UAP1	155.658	157.878	159.488	72.6803	75.1288	54.6109	52.8359
UBB	657.087	665.524	643.152	751.41	703.155	665.545	716.196
UBE2G2	53.9546	51.9107	53.5733	28.6562	29.492	22.6948	20.9833
UBE2S	472.903	428.897	360.654	233.675	220.62	172.58	232.181
UBE2Z	59.4426	62.9768	57.4771	43.0946	45.7701	35.4749	34.9545
UBFD1	19.8424	19.4949	20.1134	23.5943	26.874	8.39916	8.19883
UNC119	37.0181	35.6291	32.824	35.6794	32.4328	20.3145	21.277
WARS	43.5642	45.8286	46.0073	45.0174	46.2205	124.552	127.036
XAB2	42.7023	41.0528	37.4795	40.7993	42.0248	30.5729	30.6635
YBX1	450.212	418.952	378.875	290.37	291.157	227.692	265.67
YBX2	6.02147	5.25275	5.84989	52.9169	54.5018	16.7942	18.8429
YWHAZ	347.48	379.663	404.082	162.652	164.777	142.194	136.339
ZNF358	35.1984	34.9814	32.9388	33.1094	30.1845	13.6125	15.5571
