# Supplementary material for: Multi-faceted epigenetic dysregulation of gene expression promotes esophageal squamous cell carcinoma
Source: Nat Commun. 2020 Jul 22;11:3675. doi: 10.1038/s41467-020-17227-z (PMC7376194; doi:10.1038/s41467-020-17227-z)
Supplement: Supplementary file 11 — Source Data [file 41467_2020_17227_MOESM11_ESM.xlsx]

## Sheet: Figure 5b
Figure 5b	WNT2 promoter methylation in cell lines detected by methylation-specific PCR
n=3

## Sheet: Figure 5c
Figure 5c	anti-Wnt2+anti-β-actin
n=3
		1						2					3
	Quantification
		Het1-A	EC9706	EC109	EC1
	Replicate 1	1.03836	2.5821	2.42889	3.34403
	Replicate 2	0.961636	1.92379	2.74661	2.99386
	Replicate 3	1	2.35295	2.58775	3.2413

## Sheet: Figure 5d
Figure 5d	WNT2 promoter methylation changes following 5-Azacytidine treatment detected by MS-PCR
n=3

## Sheet: Figure 5e
Figure 5e	ChIP-PCR
n=3
			1、
			2、
			3、

## Sheet: Figure 5f
Figure 5f	WNT2 expression
	Group	RQ
	5-Aza-control	0.97357
	5-Aza-control	0.857761
	5-Aza-control	1.16867
	5-Aza	0.355027
	5-Aza	0.360982
	5-Aza	0.391206

## Sheet: Figure 5g
WNT2 Protein expression
Normal	Tumor
101.985	151.246
111.233	149.589
85.604	101.372
96.002	99.95
86.343	124.326
43.756	49.365
63.396	122.472
81.017	102.465
68.091	128.867
57.157	87.537
WNT2 RNA expression
Normal	Tumor
0	2.13417
0	2.36462
0	3.12016
0.039221	1.47933
0.039221	3.21808
0	2.24283
0.04879	1.36098
0	1.52388
0.076961	2.90799
0.04879	3.10772

## Sheet: Figure 5h
Figure 5h	anti-Wnt2+anti-MMP3+anti-MMP9+anti-β-actin

## Sheet: Figure 5i
Figure 5i	anti-Wnt2+anti-MMP3+anti-MMP9+anti-β-actin
n=3							EC9706
														3
			1						2
		WNT2				MMP3				MMP9				Actin
	siCtrl	1	1	1	1	1	1	1	1	1	1	1	1	1	1	1	1
	siWNT2	0.347091	0.054123	0.55	0.3	0.554096	0.346119	0.45	0.46	0.145813	0.250155	0.78	0.81	1.1206	1.04721	1.1206	1.1206

## Sheet: Figure 5j
Figure 5j	Invasion and migration assay following WNT2 knockdown
n=3
1
2
3

## Sheet: Figure 5k
Figure 5k	xenograft experiment with Wnt2 knockdown
	Data records
	Group	date	2019.12.31				2020.01.07				2020.01.10				2020.01.13				2020.01.16				2020.01.19				2020.01.22
		Number	W（g）	L（mm)	W（mm)	V（mm3）	W（g）	L（mm)	W（mm)	V（mm3）	W（g）	L（mm)	W（mm)	V（mm3）	W（g）	L（mm)	W（mm)	V（mm3）	W（g）	L（mm)	W（mm)	V（mm3）	W（g）	L（mm)	W（mm)	V（mm3）	W（g）	L（mm)	W（mm)	V（mm3）	Weight of tumor（g）
	A	1	22.1				23.2	2	2	4	23.6	7	6	126	25	8	6	144	24.7	13	8	416	25.6	15	12	1080	26.5	15	13	1267.5	0.464
		2	17.8				18.2	3	2	6	18.8	5	4	40	19.5	8	5	100	19.2	12	7	294	20.9	16	7	392	21.4	17	10	850	0.2516
		3	20.2				21.6	3	3	13.5	20.3	7	7	171.5	21.2	8	7	196	21.2	12	11	726	22.6	17	11	1028.5	23.6	17	11	1028.5	0.6223
		4	19.3				21				20.6	3	3	13.5	21.5	7	5	87.5	21.5	14	7	343	22.1	17	10	850	23.1	18	12	1296	0.3875
		5	20.4				22.6	4	3	18	22.3	6	4	48	23.2	10	5	125	23.2	13	8	416	24.5	16	11	968	24.8	16	11	968	0.333
	B	#1	21.2				22.3	3	3	13.5	23.8	5	4	40	22.3	7	4	56	21.4	9	5	112.5	23.1	10	6	180	24.1	12	6	216	0.225
		#2	19.2				20	4	3	18	20.4	6	5	75	21.1	6	5	75	20.4	7	5	87.5	22	9	5	112.5	23.2	9	5	112.5	0.1086
		#3	20.1				21.3	3	2	6	20.8	4	3	18	21.6	7	3	31.5	20.9	13	6	234	21.6	14	6	252	23.4	14	7	343	0.384
		#4	22.1				24	3	2	6	23.5	3	3	13.5	23.7	6	4	48	23.2	9	9	364.5	24.9	15	10	750	25.7	15	10	750	0.2938
		#5	18.3				21.1				22	3	2	6	22.4	4	3	18	23.1	7	4	56	23.5	9	6	162	24.5	9	6	162	0.197

[truncated: 30 more sheets: Figure 6d-6e, Figure 6f, Figure 7a, Figure 7b, Figure 7c, Figure 7d, Figure 7e, Figure 7f, Figure 7g, Figure 7h, Supplementary Figure 4, Supplementary Figue 5, Supplementary Figure 22a, Supplementary Figure 22b, Supplementary Figure 27a, Supplementary Figure 27b, Supplementary Figure 27c, Supplementary Fig. 27d, Supplementary Fig. 27e, Supplementary Figure 27f …]
